# Supplementary material for: Enhanced metagenomic surveillance for bovine respiratory disease pathogens and antimicrobial resistance by hybridization capture sequencing
Source: Appl Environ Microbiol. 2025 Sep 10;91(10):e00977-25. doi: 10.1128/aem.00977-25 (PMC12542742; doi:10.1128/aem.00977-25)
Supplement: File S2 — Fasta format sequences of all v1 probes. [file aem.00977-25-s0002.txt]

>Bacterial.MLST.Copy1.Probes_round_1_probe_1
GTATGAAAGAACGCCCAATACAACATTTAGTTGATGCATTATGTCAAGCTGGCGCAGAAATTCAGTATTTAGAACAAGAAGGTTACCCACCTATCGCCATTCGAAATACCGGACTCAAAG
>Bacterial.MLST.Copy1.Probes_round_1_probe_2
AATGGATGGTTTGAACCACTCTGGAACCGTAATTTCATTGATTATATTGAAATCACGGGCGCAGAATCTATCGGTGTAGAAGAGCGTGGTGGTTATTACGATGATTCTGGCGCAATGCGT
>Bacterial.MLST.Copy1.Probes_round_1_probe_3
CATTTGAATCTACATTTCGTGTCTAACGTAGATGGTACACATATTGCGGAGACCTTAAAGAAAGTTAATCCAGAAACCACGCTATTTTTGGTTGCGTCAAAAACCTTTACCACACAAGAA
>Bacterial.MLST.Copy1.Probes_round_1_probe_4
AAAGGGCAAAGCTTTGCCGGTAAAACGGTGTCTGTTTCAGGTTCGGGTAACGTGGCGCAATATGCCATTGAAAAAGCGCTGCAATTGGGGGCAAAAGTCGTAACTTGTTCTGACTCATCT
>Bacterial.MLST.Copy1.Probes_round_1_probe_5
ATTGGTTTATCTATTGCCCTTTCAATCGGTTTTGAGCATTTTGAAGCGCTTTTAGCGGGTGCACACGAAATGGATAAACATTTCCGTACCGCCCCAATTGAGCAAAATATTCCGACCACA
>Bacterial.MLST.Copy1.Probes_round_1_probe_6
TTGCGTGTTTACCGGTCGTGGCTTGTCATTCGGTGGCAGTTTAATTCGCCCAGAAGCAACCGGTTATGGTCTAGTCTATTTCGCCCAAGCGATGCTCGCTGAAAAAGGGCAAAGCTTTGC
>Bacterial.MLST.Copy1.Probes_round_1_probe_7
ATTCATTATTATTGGAAACTATTAATAATGAGACAAATTATGATTTTTCAAACATCCTTGTAAAACAAGATGATTTGGCAATTAGAGATTATTTTAAGGCATTTAGCGAAATAGTTGATT
>Bacterial.MLST.Copy1.Probes_round_1_probe_8
GTAATTATTATGACTGATGCTGATGTCGATGGAGCCCACATTAGAACCCTTTTATTAACCTTCTTCTACCGTTATTTTAGAAAACTAATTGAATATGGCTTTATTTATATTGCTCAACCT
>Bacterial.MLST.Copy1.Probes_round_1_probe_9
AAAAACCATGACTTTGCTGCGATCGCGGACTTTGACATGACAATGGCGGCAGTGCAAGCGGCAAAAGCAAAAGGCTTAAATGTCCATGTTGGTAACTTATTCTCTGCAGACTTATTCTAT
>Bacterial.MLST.Copy1.Probes_round_1_probe_10
TGTTGGCGCCGATACCGATGTGCCTGCGGGTGATATTGGTGTAGGAGGACGTGAAGTCGGCTATCTAGCAGGTTATATGAAAAAATTATCTAACCAAGCCGCTTGCGTGTTTACCGGTCG
>Bacterial.MLST.Copy1.Probes_round_1_probe_11
CATTCGTGAAGCCTCTGAAAACTTCGGTTGGAATATCAATTACGGAGCGACCGCACTTTTATGGCGTGAAGGTTGTATTATCCGTAGCCGTTTCTTAGGTAATATTCGTGATGCTTATGA
>Bacterial.MLST.Copy1.Probes_round_1_probe_12
TTTTGAATTTTTAAATGGAACTGAATATAGCCGTATTGTTAAATTAGGTAACCAACTACAGGGTTTATTAGAAAAAGGAGCTTATGTATCTCGTGGTGAACGTCAACAATCGGTTTCGTC
>Bacterial.MLST.Copy1.Probes_round_1_probe_13
ATTTCGCTGCACTTTCAACCAATGTAAAAGAAGTGGAGAAGTTTGGTATAGATACTCACAATATGTTTGAATTTTGGGATTGGGTAGGCGGTCGTTATTCTTTATGGTCTGCAATCGGAC
>Bacterial.MLST.Copy1.Probes_round_1_probe_14
CATTCACGTTAGGTGCATTAATTGCTATGTACGAACATAAAATTTTTGTACAAGGGGTAATTTTTAATATTTACAGTTTTGATCAATGGGGAGTTGAATTAGGTAAACAACTTGCTAACC
>Bacterial.MLST.Copy1.Probes_round_1_probe_15
AAAATTTTAAAATAGATAAATTTACAGATGGATGAAAACGCATTCCACCTTTAAACGGTCCAATCGCACTATTGAATTGAACTCGGAATGCTCGGTTTACTTGCACTTGACCTTTATCAT
>Bacterial.MLST.Copy1.Probes_round_1_probe_16
TGTTGCTTCCGGACGAATTAAACTGCCACCAAATGACAAACCTCGACCGGTAAACACGCAAGCTGCTTGGTTAGATAATTTTTTCATATATCCTGCAAGATAACCTACTTCTCGTCCACC
>Bacterial.MLST.Copy1.Probes_round_1_probe_17
ACTCGATTTAATGACTATTCGTTAAAATTTGCCGAACAAATTTTAGTGGATTATTCAAAAAATAATATTAATCAACAAACATTATCTTTATTACGTCAGTTAGCTAAAGAATGTGCTTTG
>Bacterial.MLST.Copy1.Probes_round_1_probe_18
TTGTGCAAATACACCGGTTTATGTAGATGGTAAAGATGTTATGCCGGAAGTAAATGCAGTGTTGGCGAAAATGAAATCTTTTTGTCAACGTGTTATTTCCGGTGATTGGAAAGGTTACAC
>Bacterial.MLST.Copy1.Probes_round_1_probe_19
TAGCAAAATCTATTGAGGTGGGTATCCCAATGCCTTGTATGGCAAGTGCGGTTACTTTCTTAGATGGTTATACTTCTGAGCGTGTGCCAGCAAACTTGTTACAAGCACAACGTGATTACT
>Bacterial.MLST.Copy1.Probes_round_1_probe_20
ATAAAAATCATTTAACCATGCACTTTGTTTCCAATGTTGATGGAACGCATATAGCGGAGACGTTGAAAAAAGTAAATCCGGAAACAACCTTATTTTTAGTTGCTTCAAAAACTTTCACAA
>Bacterial.MLST.Copy1.Probes_round_1_probe_21
GCGGGTGGTGGTTCAGCAACGTTATCCATGGCACAAGCCGCAGCACGTTTTGCACTTTCTTTAGTTAAAGGCTTAAATGGGGAAAATGTAGTTGAATGTACTTATGTGGAAGGTGATGGC
>Bacterial.MLST.Copy1.Probes_round_1_probe_22
CTCTTTGAAAGGAGCGGTAATATTGCAGCCTTTAGCACCTTGTGCAAAAAAATCGCTCAACTGTTGTTCAAATTTTTCTTCATCACCCAATATCGCTACATAATCTAAGTTTTGTCGAGT
>Bacterial.MLST.Copy1.Probes_round_1_probe_23
CTTTAGCTAACTGACGTAATAAAGATAATGTTTGTTGATTAATATTATTTTTTGAATAATCCACTAAAATTTGTTCGGCAAATTTTAACGAATAGTCATTAAATCGAGTCGGTTCTTGCT
>Bacterial.MLST.Copy1.Probes_round_1_probe_24
AATTTTTCTTGTGTAAAGCCTTCAGGATCATAAACATAGCCGGAGCTATCAGAACAAGTGACAACTTTTGCCCCTAACTGCAAGGCTTTTTCGATAGCATATTGAGCAACGTTACCTGAA
>Bacterial.MLST.Copy1.Probes_round_1_probe_25
GGTTATACTGGTAAAGCGATTACAGATGTGGTGAACATCGGAATTGGTGGGTCTGATTTAGGACCTTATATGGTAACAGAAGCCTTACGTCCTTATAAAAATCATTTGAATCTACATTTC
>Bacterial.MLST.Copy1.Probes_round_1_probe_26
AAAAATATGGCATTTTAGGTGTGGAAATGGAGGCTGCCGGCATTTATGGTGTAGCAGCTGAATTTAAAGCCAAAGCCTTAACAATCTGTACTGTTTCTGATCATATCCGTACGCATGAAC
>Bacterial.MLST.Copy1.Probes_round_1_probe_27
CCAATTCATCAAAAAATATTTTATTTTAGTGCGGAAAAAGACGATATTGGTGTAGAAGTAGCTTTACAGTGGAATGATAGTTATCAAGAAAATGTTTATTGTTTCACTAATAATATTCCA
>Bacterial.MLST.Copy1.Probes_round_1_probe_28
AACGGAATAGCATTAGAAAAACTTATTTCGGAATATAATTCAGTACAAAAGATGATTAGCCGTTTATCTTTTCATTATCCAGAAATATTATTGAAATCATTAATTTATCAAAAAGCATTA
>Bacterial.MLST.Copy1.Probes_round_1_probe_29
GATATTCAAATTCACCGTTTCTTTGATGAACACCAAATTTATCGTATTGACCACTATCTTGGTAAAGAAACGGTTCAAAATCTGCTTGTGTTGCGTTTTTCTAATGGATGGTTTGAACCA
>Bacterial.MLST.Copy1.Probes_round_1_probe_30
CTGTACGCTTTTGGCCTAGTCCCACTATTTTTACTAATATTGATTTTGAATACGAAATTTTGGCAAAACGTTTACGTGAACTTTCATTTTTAAATTCAGGTGTATCAATAAAATTATTGG
>Bacterial.MLST.Copy1.Probes_round_1_probe_31
TGCATGCTGGTGGAAAATTTGATGATAACTCCTACAAAGTTTCAGGAGGATTGCATGGAGTAGGGATTTCTGTTGTGAATGCCTTGTCGGATAAATTACAACTCACTATTCGCCGTCAAG
>Bacterial.MLST.Copy1.Probes_round_1_probe_32
GCGATATTGGGTGATGAAGAAAAATTTGAACAACAGTTGAGCGATTTTTTTGCACAAGGTGCTAAAGGCTGCAATATTACCGCTCCTTTCAAAGAGCGAGCATTTAAATTGGCACAACAA
>Bacterial.MLST.Copy1.Probes_round_1_probe_33
CCACGTAAAGTAATGTTGATGGTACGTGCGGGGGAAGTGGTGGATCAATTTATTGAGGCATTACTACCGCACTTAGAACAAGGCGACATCATTATTGATGGCGGTAACTCAAACTATCCC
>Bacterial.MLST.Copy1.Probes_round_1_probe_34
TCTTAAAAGATGGCTTAGGTTTAAGCTATGATGAAATGCAACAGATCTTTGCTGAGTGGAAGAAAACTGAGCTTGATAGCTATCTAATTGATATTACAACAGATATTCTTGGATATAAAG
>Bacterial.MLST.Copy1.Probes_round_1_probe_35
GAAAATTAGCTGATTGTCAGGAACGTGATCCTGCTTTATCTGAATTATATCTTGTAGAGGGTGATTCAGCGGGAGGTTCTGCTAAACAAGGACGTAATCGTCAAAATCAGGCTATTTTGC
>Bacterial.MLST.Copy1.Probes_round_1_probe_36
GTACATTGTTATTGACTTTCTTTTATCGTCAATTACCGGAATTAATTGAACGTGGTCATGTTTATATTGCACAACCTCCTTTATATAAAGTGAAAAAAGGTAAACAAGAGCAATACATTA
>Bacterial.MLST.Copy1.Probes_round_1_probe_37
TTGTAATGAAAATTATTGAAGCTGCTCGGGCAAGAGAAGCCGCTCGCAAAGCTCGTGAAATGACACGTAGAAAAGGTGCTTTGGATATAGCAGGTCTTCCAGGAAAATTAGCTGATTGTC
>Bacterial.MLST.Copy1.Probes_round_1_probe_38
GCTGTGATTGGGTAGGTAAAGAAGGTTCAGGACATTTTGTGAAAATGGTGCATAACGGTATCGAATATGGTGATATGCAGTTAATTTGTGAAGCCTATCAGTTCTTAAAAGATGGCTTAG
>Bacterial.MLST.Copy1.Probes_round_1_probe_39
AAAGACAAAAAGGATATAGCAACTTCAGGTGATGATGCGAGAGAAGGGTTGGTTGCTATTGTTTCTGTTAAAGTACCGGATCCAAAATTTTCTTCACAAACAAAAGATAAACTTGTGTCT
>Bacterial.MLST.Copy1.Probes_round_1_probe_40
TCATGCAGATAACTCTGTCTCTGTGCAAGATGATGGACGTGGTATTCCTGTTGATATTCATCCTGAAGAAGGTGTTTCAGCAGCACAGGTTATTATGACAGTATTGCATGCTGGTGGAAA
>Bacterial.MLST.Copy1.Probes_round_1_probe_41
ATGATCAGAAACAGTACAGATTGTTAAGGCTTTGGCTTTAAATTCAGCTGCTACACCATAAATGCCGGCAGCCTCCATTTCCACACCTAAAATGCCATATTTTTCCATGACATCAAACAT
>Bacterial.MLST.Copy1.Probes_round_1_probe_42
GACTATCGGCAAAGTGGAAGGCGATAAAAACGTTTGGATTGAAGCTGTGCGTAAAGCATTATTGGCATCAAAAATCATTTCTTATGCTCAAGGCTTTATGCTCATTCGTGAAGCCTCTGA
>Bacterial.MLST.Copy1.Probes_round_1_probe_43
AAGATAAACTTGTGTCTTCTGAAGTAAGAGCTCCAGTCGAGTCTGTTATGAGTGATTATTTACAAGAATTTTTGGAAGAAAATCCAAATGATGCCAAAATTATTGTAATGAAAATTATTG
>Bacterial.MLST.Copy1.Probes_round_1_probe_44
CACTTGGTTGTGGTATAGGCAGAGATGAATATAATCCTGATAAATTACGTTATCATAGTATTATTATTATGACCGATGCAGATGTAGATGGTTCTCATATTCGTACATTGTTATTGACTT
>Bacterial.MLST.Copy1.Probes_round_1_probe_45
TTTTGAAGCAACTAAAAATAAGGTTGTTTCCGGATTTACTTTTTTCAACGTCTCCGCTATATGCGTTCCATCAACATTGGAAACAAAGTGCATGGTTAAATGATTTTTATAGGGACGTAA
>Bacterial.MLST.Copy1.Probes_round_1_probe_46
ATTATCAGCAAATAATGTTCCATCAGCTAATTTTTTTAAGGTGTTACAAGACTCCGCACTTAAACAACGCTTGCTATGTTGTTGTGCCAATTTAAATGCTCGCTCTTTGAAAGGAGCGGT
>Bacterial.MLST.Copy1.Probes_round_1_probe_47
GATGACGGTACAGGCTTACACCATATGGTTTTTGAAGTTGTAGATAATGCAATTGATGAAGCTTTAGCAGGTTATTGTAAAGATATTATTGTTACTATTCATGCAGATAACTCTGTCTCT
>Bacterial.MLST.Copy1.Probes_round_1_probe_48
CAAACCGGAAGTTGCAACGCCACCGGCATTTGCCGCCTTACCAGGTCCAAATAAAACGCCTGCTTCCAAGAATGCGTCGGTAGCTTCAATTGTTGTTGGCATATTGGCACCTTCTGCAAC
>Bacterial.MLST.Copy1.Probes_round_1_probe_49
GCACCTTCTGCAACAAGTTGAACCCCGTTGGCGATCAATTGTTGTGCATCGGATAATTCCAATTCATTTTGGGTTGCACAAGGTAGTGCAATATCCGCTTTCACTCCCCAAGGACGAGCT
>Bacterial.MLST.Copy1.Probes_round_1_probe_50
GGGATTATTACTAATCCAGTGAATACGACAGTAGCAATTGCGGCTGAAGTATTGAAAAAAGCGGGTGTTTACGATAAGCGTAAATTATTCGGTGTAACCACATTAGATATTATTCGTTCT
>Bacterial.MLST.Copy1.Probes_round_1_probe_51
CCAATGGAACAAAATATTCCGATTACGTTAGCGTTAATTGGTATTTGGAACTGTAATTTCTTAGGTGCTGAAACTGAAGCGATGTTACCTTATGACCAATATTTACATCGTTTTGCAGCT
>Bacterial.MLST.Copy1.Probes_round_1_probe_52
GTATTTTTTACAATTTGCATGAATATCCAACATAATACGGTGTAATTTTTCGTCAACTTCCTCAGCTGTCCAGTATAAACGTTGTGAGCTTTGTGCCATTTCCAAACCGGAAGTTGCAAC
>Bacterial.MLST.Copy1.Probes_round_1_probe_53
ACTCCCCAAGGACGAGCTCCCTCCACGTATTGCAAACCAAATTGTTCAGCGTAATCTTTAACACGACCACGTTTTACATTTTTAATATCTAAAAGTGCGGTCAATTTTTCTTGTGTAAAG
>Bacterial.MLST.Copy1.Probes_round_1_probe_54
GCACTTGACCTTTATCATCTGTCCAAGCGACACGAAATTGAAATGCACGTTCCGGCTCAACTAAACGCTCCAATAAAGCTTCAGAGCGATATTTTGGATTTTTCTCTAAAAATGGCCAAA
>Bacterial.MLST.Copy1.Probes_round_1_probe_55
CAGACCATAAAGAATAACGACCGCCTACCCAATCCCAAAATTCAAACATATTGTGAGTATCTATACCAAACTTCTCCACTTCTTTTACATTGGTTGAAAGTGCAGCGAAATGCTTAGCTA
>Bacterial.MLST.Copy1.Probes_round_1_probe_56
ATTATGAATAAATTTGGCATTCCACAAATTTCAACGGGTGATATGTTGCGTGGTGCAATCAAAGCAGGGACAGACTTAGGTAAACAAGCAAAAACCTTAATGGATGCGGGTCAATTAGTG
>Bacterial.MLST.Copy1.Probes_round_1_probe_57
CTTAATGGATGCGGGTCAATTAGTGCCAGATGATTTAATCATTTCATTAGTGAAAGAACGTGTTGCACAAGCCGATTGTGCCAAAGGTTTCTTATTAGACGGCTTCCCACGCACCATTCC
>Bacterial.MLST.Copy1.Probes_round_1_probe_58
AACAAGAGCAATACATTAAAGATGATGAAGAAATGCAACAGTTTGAGTTAAATTTGGCATTAGAAGGATCCTCTCTTTATGTAAATGAAAATGCTCCTGCAATGAACGGAATAGCATTAG
>Bacterial.MLST.Copy1.Probes_round_1_probe_59
TTATTTGGGGAGAACCTGGCACTAACGGTCAGCACGCATTCTATCAATTAATTCATCAAGGGACGAAGATTATTCCTTGTGATTTTATTGCCCCAGCACAAACCCATAATGTGTTGTCAG
>Bacterial.MLST.Copy1.Probes_round_1_probe_60
ATATTCTTGGATATAAAGATGCGGACGGCGAGCCGTTAGTCGAAAAAATTCTTGATACTGCAGGGCAAAAAGGAACAGGTAAATGGACAGGGATCAACGCCTTAGATTTCGGAATTCCAT
>Bacterial.MLST.Copy1.Probes_round_1_probe_61
TGGTCTGCAATCGGACTTTCTATTGCACTTTCTATTGGGTTTGACAATTTTGAGCAACTATTAGCTGGTGCACATGAAATGGATAAACATTTCCGCACCGCACCAATGGAACAAAATATT
>Bacterial.MLST.Copy1.Probes_round_1_probe_62
TAGGTGGACGAGAAGTAGGTTATCTTGCAGGATATATGAAAAAATTATCTAACCAAGCAGCTTGCGTGTTTACCGGTCGAGGTTTGTCATTTGGTGGCAGTTTAATTCGTCCGGAAGCAA
>Bacterial.MLST.Copy1.Probes_round_1_probe_63
TGCTTGTGCCATGCCAAAATCCGCAATGGCAGCGAAATCGTTATCTTTGAAGCGAATACGATTTACTTTTGAGTCGGTACAAGCACCAAGACCAATAATGACATCACGAATTTTGACATC
>Bacterial.MLST.Copy1.Probes_round_1_probe_64
TTACATCGTTTTGCAGCTTATTTCCAACAGGGTAATATGGAATCTAACGGTAAATATGTAGATCGCAGTGGTCAAGTGATTAATAATTATCAAACTGGTCCTATTATTTGGGGAGAACCT
>Bacterial.MLST.Copy1.Probes_round_1_probe_65
TCTGCAGACTTATTCTATACACCAGATGTGGAAATGTTTGATGTAATGGAAAAATACGGCATCTTAGGTGTTGAAATGGAAGCTGCGGGAATTTATGGTGTGGCCGCAGAATTTGGTGCC
>Bacterial.MLST.Copy1.Probes_round_1_probe_66
TCAACAATCGGTTTCGTCTTTTGAACAAGCTATCGAATGGCTGACGAAAGAATCTCGCCGAGGTCTGATTATTCAACGCTATAAAGGGCTAGGAGAAATGAATTCAGATCAGTTATTTGA
>Bacterial.MLST.Copy1.Probes_round_1_probe_67
GATGATAAAGGTCAAGTGCAAGTAAACCGAGCATTCCGAGTTCAATTCAATAGTGCGATTGGACCGTTTAAAGGTGGAATGCGTTTTCATCCATCTGTAAATTTATCTATTTTAAAATTT
>Bacterial.MLST.Copy1.Probes_round_1_probe_68
GATATTATTCGTTCTGAAACCTTTGTATCAGAATTGAAAAATTTAGAGCCAGCGCGCACGACAGTGCCTGTGATTGGTGGGCATTCTGGTGTCACCATTCTTCCATTACTTTCTCAAGTC
>Bacterial.MLST.Copy1.Probes_round_1_probe_69
GCGTTGCAACTTCCGGTTTGGAAATGGCACAAAGCTCACAACGTTTATACTGGACAGCTGAGGAAGTTGACGAAAAATTACACCGTATTATGTTGGATATTCATGCAAATTGTAAAAAAT
>Bacterial.MLST.Copy1.Probes_round_1_probe_70
GGATGGTGCCGGTTTAGTGAGCGATTTACAACGTTTAAATTGGCTCAAACCAAACCAAAGAATATTGATTTTAGGTGCAGGCGGTGCAACAAAAGGAGTTTTATTGCCTTTATTACAAGC
>Bacterial.MLST.Copy1.Probes_round_1_probe_71
GGTTCAGGTAACGTTGCTCAATATGCTATCGAAAAAGCCTTGCAGTTAGGGGCAAAAGTTGTCACTTGTTCTGATAGCTCCGGCTATGTTTATGATCCTGAAGGCTTTACACAAGAAAAA
>Bacterial.MLST.Copy1.Probes_round_1_probe_72
ACAACTTGCCTCTGCCGTTTATGATATGCAATACAGCAAAGAAAGCGACACGCCTTTTATTGCATTGTGTAAAAAACAGGGGGTAACCAAAATTAGCGATGGCTTCGGTATGCTGGTTGG
>Bacterial.MLST.Copy1.Probes_round_1_probe_73
GGAGCTCGTCCTTGGGGAGTGAAAGCGGATATTGCACTACCTTGTGCAACCCAAAATGAATTGGAATTATCCGATGCACAACAATTGATCGCCAACGGGGTTCAACTTGTTGCAGAAGGT
>Bacterial.MLST.Copy1.Probes_round_1_probe_74
TGCTTGGGTTCACGGGAACCTACAAAGGTCGCAAAATTTCTGTTATGGGACATGGTATGGGGATCCCATCTTGTTCGATTTACACAAAAGAATTAATTACCGAATATGGCGTGAAGAAAA
>Bacterial.MLST.Copy1.Probes_round_1_probe_75
TTGTTGCAGAAGGTGCCAATATGCCAACAACAATTGAAGCTACCGACGCATTCTTGGAAGCAGGCGTTTTATTTGGACCTGGTAAGGCGGCAAATGCCGGTGGCGTTGCAACTTCCGGTT
>Bacterial.MLST.Copy1.Probes_round_1_probe_76
ATTTGGCCATTTTTAGAGAAAAATCCAAAATATCGCTCTGAAGCTTTATTGGAGCGTTTAGTTGAGCCGGAACGTGCATTTCAATTTCGTGTCGCTTGGACAGATGATAAAGGTCAAGTG
>Bacterial.MLST.Copy1.Probes_round_1_probe_77
GGCTTTACACAAGAAAAATTGACCGCACTTTTAGATATTAAAAATGTAAAACGTGGTCGTGTTAAAGATTACGCTGAACAATTTGGTTTGCAATACGTGGAGGGAGCTCGTCCTTGGGGA
>Bacterial.MLST.Copy1.Probes_round_1_probe_78
GCATCTTTAATCGATACTTTTAACATTGTACGCTTATTTGGATCCATAGTTGTTTCAAATAACTGATCTGAATTCATTTCTCCTAGCCCTTTATAGCGTTGAATAATCAGACCTCGGCGA
>Bacterial.MLST.Copy1.Probes_round_1_probe_79
GATCTTTGAAAGAGGATACGCAGCGAGCAAATACCGATTCTGTAATTAAAGTTAATGGAATTCCGAAATCTAAGGCGTTGATCCCTGTCCATTTACCTGTTCCTTTTTGCCCTGCAGTAT
>Bacterial.MLST.Copy1.Probes_round_1_probe_80
CCTGAAAGAGTTCTTTCTAATGCAGAAATAATCTCGCTTATAACTGCTTTGGGTACAGGATTAAACGAAACATTTGACATCAACAAGCTTAGATACCATAAGGTAATTATTATGACTGAT
>Bacterial.MLST.Copy1.Probes_round_1_probe_81
ACGATGTAAATATTGGTCATAAGGTAACATCGCTTCAGTTTCAGCACCTAAGAAATTACAGTTCCAAATACCAATTAACGCTAACGTAATCGGAATATTTTGTTCCATTGGTGCGGTGCG
>Bacterial.MLST.Copy1.Probes_round_1_probe_82
TCCAATCACCGGAAATAACACGTTGACAAAAAGATTTCATTTTCGCCAACACTGCATTTACTTCCGGCATAACATCTTTACCATCTACATAAACCGGTGTATTTGCACAATTACGAAGTG
>Bacterial.MLST.Copy1.Probes_round_1_probe_83
AGATGACGTGACTGGCGAAGACTTAATCATCCGTGCCGATGATAAACCTGAAACTGTATTAGATCGCTTAAAAGTGTATCACTCCACCACGAAACCATTAGTGGACTACTACCAAGCAGA
>Bacterial.MLST.Copy1.Probes_round_1_probe_84
ATTTATATTGCTCAACCTCCGCTTTATAAAATTCAACAAAATAAATATATCACCTATGCATACAATGATTCTCAAAAGGATTCTATTCTCCAAGAATTAAATCAGGATTCTAAAATAACA
>Bacterial.MLST.Copy1.Probes_round_1_probe_85
ACCAAAGTAATCACGTTGTGCTTGTAACAAGTTTGCTGGCACACGCTCAGAAGTATAACCATCTAAGAAAGTAACCGCACTTGCCATACAAGGCATTGGGATACCCACCTCAATAGATTT
>Bacterial.MLST.Copy1.Probes_round_1_probe_86
TTCCATTGGTGCGGTGCGGAAATGTTTATCCATTTCATGTGCACCAGCTAATAGTTGCTCAAAATTGTCAAACCCAATAGAAAGTGCAATAGAAAGTCCGATTGCAGACCATAAAGAATA
>Bacterial.MLST.Copy1.Probes_round_1_probe_87
GGCTTCATAAGCATCACGAATATTACCTAAGAAACGGCTACGGATAATACAACCTTCACGCCATAAAAGTGCGGTCGCTCCGTAATTGATATTCCAACCGAAGTTTTCAGAGGCTTCACG
>Bacterial.MLST.Copy1.Probes_round_1_probe_88
AATCATTTTGACAATGCCGATATCGTTATGTTTGATGACTTTCAAAGTTACGGAATAGGCAATAAAAAAGCAACCATTGAACTAATTTTTAATATTTTAGACAGCAGGATAAACCAAAAA
>Bacterial.MLST.Copy1.Probes_round_1_probe_89
GGTCATAATAATAATACTATGATAACGTAATTTATCAGGATTATATTCATCTCTGCCTATACCACAACCAAGTGCGGTTATTAAAGTTCCCACTTCTTGAGAAGATAACATTTTATCAAA
>Bacterial.MLST.Copy1.Probes_round_1_probe_90
TTATCCAATCGTGCACTCTTACTTTCCGCATTAGCTAAAGGAAAAACAACATTAACCAATCTGTTAGATAGTGATGATGTGCGCCATATGTTAAATGCGTTAAAAGAACTTGGCGTGACT
>Bacterial.MLST.Copy1.Probes_round_1_probe_91
ATCCTCCTGAAACTTTGTAGGAGTTATCATCAAATTTTCCACCAGCATGCAATACTGTCATAATAACCTGTGCTGCTGAAACACCTTCTTCAGGATGAATATCAACAGGAATACCACGTC
>Bacterial.MLST.Copy1.Probes_round_1_probe_92
CGTGTTGGTTCTTGCGGTGCTGTCCGTATGGATGTCAAATTACGTGATGTGGTGATTGGATTTGGTGCCTGTACCGATTCCAAAGTCAACCGTATCCGTTTTAAAAACCATGACTTTGCT
>Bacterial.MLST.Copy1.Probes_round_1_probe_93
CACGGGAACCTATAAAGGCCGCAAAATTTCTGTTATGGGACATGGTATGGGGATCCCATCTTGTTCGATTTACACAAAAGAATTGATTACGGAATATGGCGTGAAGAAAATTATCCGTGT
>Bacterial.MLST.Copy1.Probes_round_1_probe_94
CTCAGTTTTCTTCCACTCAGCAAAGATCTGTTGCATTTCATCATAGCTTAAACCTAAGCCATCTTTTAAGAACTGATAGGCTTCACAAATTAACTGCATATCACCATATTCGATACCGTT
>Bacterial.MLST.Copy1.Probes_round_1_probe_95
CCCGCTGAATCACCCTCTACAAGATATAATTCAGATAAAGCAGGATCACGTTCCTGACAATCAGCTAATTTTCCTGGAAGACCTGCTATATCCAAAGCACCTTTTCTACGTGTCATTTCA
>Bacterial.MLST.Copy1.Probes_round_1_probe_96
GTACTTTAACAGAAACAATAGCAACCAACCCTTCTCTCGCATCATCACCTGAAGTTGCTATATCCTTTTTGTCTTTTTTATTCGAATTTTCTTCTACATATTTGTTTAAAACCCTAGTTA
>Bacterial.MLST.Copy1.Probes_round_1_probe_97
GTCATTATTGGTCTTGGTGCTTGTACCGACTCAAAAGTAAATCGTATTCGCTTCAAAGATAACGATTTCGCTGCCATTGCGGATTTTGGCATGGCACAAGCAGCCGTACAGGCTGCAAAA
>Bacterial.MLST.Copy1.Probes_round_1_probe_98
ATAATCAGACCTCGGCGAGATTCTTTCGTCAGCCATTCGATAGCTTGTTCAAAAGACGAAACCGATTGTTGACGTTCACCACGAGATACATAAGCTCCTTTTTCTAATAAACCCTGTAGT
>Bacterial.MLST.Copy1.Probes_round_1_probe_99
GGATTCTAAAATAACAATTCAACGTTACAAAGGTTTGGGAGAAATGGATCCTGAGCAATTGTGAGAAACTACAATGAATCCTGAGAATAGAAAAATGTATCAAGTTCAAATTGATGATGC
>Bacterial.MLST.Copy1.Probes_round_1_probe_100
GCAGGATAAACCAAAAAAGAACCACAATAATTTGTTCCGACCGGCCTATATATTCATTACAAAATTCATTTGATGCTAGATTGATAAGCCGTCTTTCAATGGGATTACAACTTTCAATTG
>Bacterial.MLST.Copy1.Probes_round_1_probe_101
AGGATCCTTCTAATGCCAAATTTAACTCAAACTGTTGCATTTCTTCATCATCTTTAATGTATTGCTCTTGTTTACCTTTTTTCACTTTATATAAAGGAGGTTGTGCAATATAAACATGAC
>Bacterial.MLST.Copy1.Probes_round_1_probe_102
AGATAACATTTTATCAAATCGAGCTTTTTCTACATTAAGTATTTTTCCTTTTAATGGCAAAATAGCCTGATTTTGACGATTACGTCCTTGTTTAGCAGAACCTCCCGCTGAATCACCCTC
>Bacterial.MLST.Copy1.Probes_round_1_probe_103
CAACAGGAATACCACGTCCATCATCTTGCACAGAGACAGAGTTATCTGCATGAATAGTAACAATAATATCTTTACAATAACCTGCTAAAGCTTCATCAATTGCATTATCTACAACTTCAA
>Bacterial.MLST.Copy1.Probes_round_1_probe_104
ATTTATCAAAAAGCATTAACTAATGAAATGATGACTGATGAAAGTGCGGTTGATTTTTGGGCTAAATCTTTAGTTAATATTTTAACTGACAAAAAAATAAGTGGTAGTAGTTACAAATAT
>Bacterial.MLST.Copy1.Probes_round_1_probe_105
TAAATCAGATGCGGAAGTCATGCGTTTTTGTCAAGCATTAATGGCTGAATTATATCGTCATGTCGGTGCAGATACCGATGTACCGGCAGGTGATATCGGTGTAGGTGGACGAGAAGTAGG
>Bacterial.MLST.Copy1.Probes_round_1_probe_106
CCAAATAATAGGACCAGTTTGATAATTATTAATCACTTGACCACTGCGATCTACATATTTACCGTTAGATTCCATATTACCCTGTTGGAAATAAGCTGCAAAACGATGTAAATATTGGTC
>Bacterial.MLST.Copy1.Probes_round_1_probe_107
TATTCAAAATCAATATTAGTAAAAATAGTGGGACTAGGCCAAAAGCGTACAGTTGTACCTGTTTTTTCCGTTTCACCAATAACGGATAAAGGTTCCTGTGGATCACCTAAATGGTAAAAT
>Bacterial.MLST.Copy1.Probes_round_1_probe_108
GCGGTAGTAATGCCTCAATAAATTGATCCACCACTTCCCCCGCACGTACCATCAACATTACTTTACGTGGCTTTTCCAATTTACCGGCAAGTTCTTCCAATGAATAGGCTCCGATGATGT
>Bacterial.MLST.Copy1.Probes_round_1_probe_109
TTGCCTTTATTACAAGCTCAACAAAATATCTTAATTACCAACCGCACTTTTAGTAGAGCTGAAGACTTAGCACATAAATTCAATCAATTTGGCACTATTGAGGCGTTGGATCTGAAACAT
>Bacterial.MLST.Copy1.Probes_round_1_probe_110
GATTTCCGCTATTCTGATTTAAGTTCATCATCAAGCTTACTCACCGCTTATGAACGCTTACTATTAGACGCACTTAAAGGTGATGCAACCTTATTTGCCCGTACTGATGCTGTACACGCT
>Bacterial.MLST.Copy1.Probes_round_1_probe_111
GAATGTCTTGCTGCGCACGGACTGAATACCGAAGAATTTGGTTGGAAGCGGTTAATTGTGGAAAAACCGTTTGGTTATGATATCCGCACCGCAAAAGAACTCGATATTCAAATTCACCGT
>Bacterial.MLST.Copy1.Probes_round_1_probe_112
GAATACGCGAAACAATTCGGTTTAAAATACGTAGCAGGCAAAACGCCTTGGGAAGTCAAAGTTGATATTGCGCTACCTTGTGCGACACAAAACGAATTAGACTTAGCGTCTGCTAATACC
>Bacterial.MLST.Copy1.Probes_round_1_probe_113
TTGTTTACCTAATTCAACTCCCCATTGATCAAAACTGTAAATATTAAAAATTACCCCTTGTACAAAAATTTTATGTTCGTACATAGCAATTAATGCACCTAACGTGAATGGCGTAATTTT
>Bacterial.MLST.Copy1.Probes_round_1_probe_114
ATGGGGGGCGGCAAAGGCGGTTCCGATTTCGATCCTAAAGGAAAATCTGACGGTGAAGTCATGCGTTTCTGCCAAGCTTTAATGGCAGAATTATACCGTCATGTTGGCGCCGATACCGAT
>Bacterial.MLST.Copy1.Probes_round_1_probe_115
CATTATGGGTTTGTGCTGGGGCAATAAAATCACAAGGAATAATCTTCGTCCCTTGATGAATTAATTGATAGAATGCGTGCTGACCGTTAGTGCCAGGTTCTCCCCAAATAATAGGACCAG
>Bacterial.MLST.Copy1.Probes_round_1_probe_116
TTAAAACCCTAGTTAATGCACCACGAAAACCGGCTAAATGAGTACCTCCGTCTCGTTGTGGAATATTATTAGTGAAACAATAAACATTTTCTTGATAACTATCATTCCACTGTAAAGCTA
>Bacterial.MLST.Copy1.Probes_round_1_probe_117
TTCTACGTGTCATTTCACGAGCTTTGCGAGCGGCTTCTCTTGCCCGAGCAGCTTCAATAATTTTCATTACAATAATTTTGGCATCATTTGGATTTTCTTCCAAAAATTCTTGTAAATAAT
>Bacterial.MLST.Copy1.Probes_round_1_probe_118
TCACCTAAATGGTAAAATTGTTCATGCACTTTTCCTTGACGGCGAATAGTGAGTTGTAATTTATCCGACAAGGCATTCACAACAGAAATCCCTACTCCATGCAATCCTCCTGAAACTTTG
>Bacterial.MLST.Copy1.Probes_round_1_probe_119
CAATAAAGCGAATACCTTTCTCAGCTAAGGCTTTTACACGACGATTTGTATCGGGATAGTTTGAGTTACCGCCATCAATAATGATGTCGCCTTGTTCTAAGTGCGGTAGTAATGCCTCAA
>Bacterial.MLST.Copy1.Probes_round_1_probe_120
GTTGGATCTGAAACATATTCCGATACAAACATTTGATTTAATCATCAATGCTACATCAACAGGATTACAAGGTAAAACTATTGATATTAATCCTCAGATTTTACAACTTGCCTCTGCCGT
>Bacterial.MLST.Copy1.Probes_round_1_probe_121
AAAGAACTTGGTGTGACTTATCAACTGTCAGAAGACAAATCCGTCTGTGAAATTGAAGGTTTAGGACGTGCTTTTGAATGGCAAAGTGGCTTAGCTTTATTTTTGGGCAATGCAGGGACT
>Bacterial.MLST.Copy1.Probes_round_1_probe_122
ATCTATTTTAAAATTTTTAGGCTTTGAGCAAATTTTCAAAAATGCTTTAACTACCTTACCAATGGGGGGTGGTAAAGGTGGTTCCGATTTTGATCCTAAGGGTAAATCAGATGCGGAAGT
>Bacterial.MLST.Copy1.Probes_round_1_probe_123
CCATTACTTTCTCAAGTCCAATACGCAGAGTGGAATGACGCGGAAATTGCACCATTAACAAAACGTATTCAAAATGCGGGTACCGAAGTGGTCGAAGCAAAAGCGGGTGGCGGTTCAGCA
>Bacterial.MLST.Copy1.Probes_round_1_probe_124
GTGCAATATAAACATGACCACGTTCAATTAATTCCGGTAATTGACGATAAAAGAAAGTCAATAACAATGTACGAATATGAGAACCATCTACATCTGCATCGGTCATAATAATAATACTAT
>Bacterial.MLST.Copy1.Probes_round_1_probe_125
AAAAGATAAACGGCTAATCATCTTTTGTACTGAATTATATTCCGAAATAAGTTTTTCTAATGCTATTCCGTTCATTGCAGGAGCATTTTCATTTACATAAAGAGAGGATCCTTCTAATGC
>Bacterial.MLST.Copy1.Probes_round_1_probe_126
TAATTCGTCCGGAAGCAACAGGTTATGGTTTAGTTTATTTTGCTCAAGCTATGCTTGCTGAAAAAGGACAATCTTTCGCAGGGAAAACAGTAGTGGTTTCCGGTTCAGGTAACGTTGCTC
>Bacterial.MLST.Copy1.Probes_round_1_probe_127
AAAGAACTTGGCGTGACTTATCAACTGTCAGAAGACAAATCCGTCTGTGAAATTGAAGGTTTAGGACGTGCTTTTGAATGGCAAAGTGGCTTAGCTTTATTTTTGGGCAATGCAGGGACT
>Bacterial.MLST.Copy1.Probes_round_1_probe_128
ACGAATAATTATAACTACTTCATATAAATGACGTTCATTGTTAAAAACAATACGATATTTGTAACTACTACCACTTATTTTTTTGTCAGTTAAAATATTAACTAAAGATTTAGCCCAAAA
>Bacterial.MLST.Copy1.Probes_round_1_probe_129
ATTGGTTTATCTATTGCCCTTTCAATCGGTTTTGAGCATTTTGAAGCGCTTTTAGCTGGTGCACACGAAATGGATAAACATTTCCGTACCGCCCCAATTGAGCAAAATATTCCGACCACA
>Bacterial.MLST.Copy1.Probes_round_1_probe_130
GATATTATTCGTTCTGAAACCTTTGTGTCAGAATTGAAAAATTTAGAGCCAGCGCGCACGACAGTGCCTGTGATTGGTGGGCATTCTGGTGTCACCATTCTTCCATTACTTTCTCAAGTC
>Bacterial.MLST.Copy1.Probes_round_1_probe_131
CTTTTTGCCCTGCAGTATCAAGAATTTTTTCGACTAACGGCTCGCCGTCCGCATCTTTATATCCAAGAATATCTGTTGTAATATCAATTAGATAGCTATCAAGCTCAGTTTTCTTCCACT
>Bacterial.MLST.Copy1.Probes_round_1_probe_132
GAATTTGGCCATCTAACTGTTATTACAAATATGGAAGGCAAAAAGCTTTCGAAAAGAGATACATCATTAAAACAATTTATTGAAGATTACAAAAATGATGGTTATGATCCAAATGCTATT
>Bacterial.MLST.Copy1.Probes_round_1_probe_133
AAAAAAGATGTTACAGTTAAATACATAAATGCTAATTCTTTTACAAGGGATATATCATACTTTCTACAAGAAAATGATCAACGTAAGTTAAAACAAATAAGAAATCATTTTGACAATGCC
>Bacterial.MLST.Copy1.Probes_round_1_probe_134
ACCTTTGCCACACAAGAAACTATGACCAATGCGCATTCTGCGCGTAATTGGTTCTTAGCCACGGCAAAAGACGAAAGTCATGTGGCAAAACACTTTGCAGCACTGTCCACAAACAGTAAA
>Bacterial.MLST.Copy1.Probes_round_1_probe_135
TTGGGCAATGCAGGGACTGCGATGCGTCCCTTGACTGCCGCGCTTTGTTTATCGACACCGAACAAGGAAGGCAAAAATGAAATAGTCTTGACTGGCGAACCTCGTATGAAAGAACGCCCA
>Bacterial.MLST.Copy1.Probes_round_1_probe_136
TTAATGCCGGGTGACCCATTACGTGCCAAATACATCGCAGAAACCTTCTTACAAGATGTGAAAGAAATCACGAATGTCCGTAATATGCTTGGGTTCACGGGAACCTATAAAGGCCGCAAA
>Bacterial.MLST.Copy1.Probes_round_1_probe_137
TGCTCCATTTATGCCAAAGAATTGATCACAGAATATGGCGTAAAAAAAATTATTCGTGTCGGTTCTTGTGGTGCAGTCAACATGGATGTCAAAATTCGTGATGTCATTATTGGTCTTGGT
>Bacterial.MLST.Copy1.Probes_round_1_probe_138
GCCGTACAGGCTGCAAAAAATAAAGGAATTGATGTAAAAGTAGGTAACTTGTTTTCCGCCGACTTATTTTATACACCAGACCTGGAAATGTTTGATGTCATGGAAAAATATGGCATTTTA
>Bacterial.MLST.Copy1.Probes_round_1_probe_139
TTGCACAATTACGAAGTGCGGTATGTAATACAGCACGATTTTCTGTACGATTAATTTTTTCACCATTAAACATTGATTCAGTTGCTTCATTCAAAGCACATTCTTTAGCTAACTGACGTA
>Bacterial.MLST.Copy1.Probes_round_1_probe_140
TTGTTCTGACTCATCTGGTTATGTTTATGATGAAGCCGGTTTCACAACAGAAAAATTGGCTGCATTAATGGAATTGAAAAACGAAAAACGCGGTCGTGTGGAAGAATACGCGAAACAATT
>Bacterial.MLST.Copy1.Probes_round_1_probe_141
GGATTCTAAAATAACAATTCAACGTTACAAAGGTTTGGGAGAAATGGATCCTGAGCAGTTGTGAGAAACTACAATGAATCCTGAGAATAGAAAAATGTATCAAGTTCAAATTGATGATGC
>Bacterial.MLST.Copy1.Probes_round_1_probe_142
TTTATTCAAGCAGGGAAGTCCTTAGATGAAGTGAAAAATATTGTACCGTTTAAAATTTTTACCGGTAATAAACCGACAAACAGCATTTTAGTGCAAAAAATTACGCCATTCACGTTAGGT
>Bacterial.MLST.Copy1.Probes_round_1_probe_143
AATGGCGTAATTTTTTGCACTAAAATGCTGTTTGTCGGTTTATTACCGGTAAAAATTTTAAACGGTACAATATTTTTCACTTCATCTAAGGACTTCCCTGCTTGAATAAATTCAGCTTCA
>Bacterial.MLST.Copy1.Probes_round_1_probe_144
GAATAAATTCAGCTTCAACTTCTTGTTTTGTTTTACCAAAAGCGAGTGCTTCTGTTTGTGCAAAGAAATTTGAAAGCAATTTATTATGATGATCTGACAACACATTATGGGTTTGTGCTG
>Bacterial.MLST.Copy1.Probes_round_1_probe_145
CTAATAAACCCTGTAGTTGGTTACCTAATTTAACAATACGGCTATATTCAGTTCCATTTAAAAATTCAAAATTCAAAAAATAATTTTTTTCTATACCATGGGTACGAATAATTATAACTA
>Bacterial.MLST.Copy1.Probes_round_1_probe_146
CGTGTCGGCTCGTGCGGTGCGGTACGTAATGATGTCAAAGTGCGTGATATTGTCATCGGTGTTGGGGCTTGTACCGATTCTAAAGTAAACCGTATTCGCTTCCGTGATAACGATTTTGCG
>Bacterial.MLST.Copy1.Probes_round_1_probe_147
AAATTCTTGTAAATAATCACTCATAACAGACTCGACTGGAGCTCTTACTTCAGAAGACACAAGTTTATCTTTTGTTTGTGAAGAAAATTTTGGATCCGGTACTTTAACAGAAACAATAGC
>Bacterial.MLST.Copy1.Probes_round_1_probe_148
ATTTTTATAGGGACGTAATGCTTCCGTTACCATATAAGGGCCTAAATCCGAGCCACCGATACCGATATTCACCACATCGGTAATCGCTTTACCGGTGTAACCTTTCCAATCACCGGAAAT
>Bacterial.MLST.Copy1.Probes_round_1_probe_149
CCAGGAATTAAAACTATTTCTAGTGTTATAGTTATGCATAAAGATGATGAGCAACTTATTTTTACAGATCCATCAACAGTGCAAAAACCTAGTGCAGAACAATTAGTTGACATTGCTGCC
>Bacterial.MLST.Copy1.Probes_round_1_probe_150
CGTGATAACGATTTTGCGGCGATTGCTGATTTTGATATGACATTAGCTGCTCACCAAGCAGCTAAAGCGAAAGGCATTGAAGCTCGTTTCGGTAATTTATTCTCAGCCGATTTATTCTAC
>Bacterial.MLST.Copy1.Probes_round_1_probe_151
ACCTACTTCTCGTCCACCTACACCGATATCACCTGCCGGTACATCGGTATCTGCACCGACATGACGATATAATTCAGCCATTAATGCTTGACAAAAACGCATGACTTCCGCATCTGATTT
>Bacterial.MLST.Copy1.Probes_round_1_probe_152
CCGTTCTATGTGCGAACCGGTAAACGCTTACCAACCCGTGTGACGGAAATCGTAATTCATTTTAAAACTACACCACACCCGGTATTTAGCCAAAATGCTCCGGAAAATAAATTGATTATT
>Bacterial.MLST.Copy1.Probes_round_1_probe_153
TAAAGATTTAGCCCAAAAATCAACCGCACTTTCATCAGTCATCATTTCATTAGTTAATGCTTTTTGATAAATTAATGATTTCAATAATATTTCTGGATAATGAAAAGATAAACGGCTAAT
>Bacterial.MLST.Copy1.Probes_round_1_probe_154
GGTAACTCAAACTATCCCGATACAAATCGTCGTGTAAAAGCCTTAGCTGAGAAAGGTATTCGCTTTATTGGCTCGGGAGTTTCAGGCGGTGAAGAAGGTGCTCGCCACGGACCATCTATT
>Bacterial.MLST.Copy1.Probes_round_1_probe_155
AATGCACAAGAGGTAACAAATATCCGTAATATGCTCGGCTATACAGGTACTTACAAAGGACGAAAAATATCAGTGATGGGACATGGAATGGGTATTCCGTCTTGCTCCATTTATGCCAAA
>Bacterial.MLST.Copy1.Probes_round_1_probe_156
GCATTATCTACAACTTCAAAAACCATATGGTGTAAGCCTGTACCGTCATCAGTATCACCAATATACATTCCAGGTCGTGTACGTACTGCTTCAAGCCCTTTTAAAACTTTAATGCTTCCT
>Bacterial.MLST.Copy1.Probes_round_1_probe_157
AGTCTTGTAACACCTTAAAAAAATTAGCTGATGGAACATTATTTGCTGATAATACGGATGGTGCCGGTTTAGTGAGCGATTTACAACGTTTAAATTGGCTCAAACCAAACCAAAGAATAC
>Bacterial.MLST.Copy1.Probes_round_1_probe_158
CAGCGAAATGCTTAGCTACTTGGCTTTCATCTTGTGCAGCTGCTAAAAACCATTTACGTGCAGAAATCGCATTAGTCATAGTTTCCTGTGTTGTGAAAGTTTTTGAAGCAACTAAAAATA
>Bacterial.MLST.Copy1.Probes_round_1_probe_159
GCATAAAGCCTTGAGCATAAGAAATGATTTTTGATGCCAATAATGCTTTACGCACAGCTTCAATCCAAACGTTTTTATCGCCTTCCACTTTGCCGATAGTCTTGTTGAAGAGTTTAGATG
>Bacterial.MLST.Copy1.Probes_round_1_probe_160
ATTCAGATCAGTTATTTGAAACAACTATGGATCCAAATAAGCGTACAATGTTAAAAGTATCGATTAAAGATGCTGTTGCAGCGGATCAATTATTTACCACTTTAATGGGAGATGAAGTAG
>Bacterial.MLST.Copy1.Probes_round_1_probe_161
ACCTTTACCACACAAGAAACTATGACCAATGCGCATTCTGCGCGTAATTGGTTCTTAGCCACGGCAAAAGACGAAAGTCATGTGGCAAAACACTTTGCAGCACTGTCCACAAACAGTAAA
>Bacterial.MLST.Copy1.Probes_round_1_probe_162
ACCTACTTCTCGTCCACCTACACCGATATCACCTGCCGGTACATCGGTATCTGCACCGACATGACGATATAATTCAGCCATTAATGCTTGACAAAAACGCATGACTTCCGCATCTGACTT
>Bacterial.MLST.Copy1.Probes_round_1_probe_163
CTTGTAAAATTGGTTTTACATATTGCCATGCTTCTTCATTGCCACCTGGCATAATAGATGGTCCGTGGCGAGCACCTTCTTCACCGCCTGAAACTCCCGAGCCAATAAAGCGAATACCTT
>Bacterial.MLST.Copy1.Probes_round_1_probe_164
AAAGGTCGCCGCATTTCAGTAATGGGGCACGGTATGGGGATTCCATCTTGCTCGATTTACGCTAAAGAATTAATTACTGAATATGGCGTGAAGAAAATTATCCGTGTCGGCTCGTGCGGT
>Bacterial.MLST.Copy1.Probes_round_1_probe_165
ATGTCAGAAAATACAACTGAAAATTATGGTGCAGGAAGCATTAAAGTTTTAAAAGGGCTTGAAGCAGTACGTACACGACCTGGAATGTATATTGGTGATACTGATGACGGTACAGGCTTA
>Bacterial.MLST.Copy1.Probes_round_1_probe_166
TTATATTTTTATCTCGTTTCCACTAAATAAAGGGTCAATTTCCGGCATTACGCCACGCCATAAATAAAATGCGTGAGCAGCTTGCCCAACCAGCATACCGAAGCCATCGCTAATTTTGGT
>Bacterial.MLST.Copy1.Probes_round_1_probe_167
ATTCGTGATGCTTATGAAGCCAATCCGGATCTGATTTTCTTAGGGTCAGATCCATACTTTAAAGGCATTTTAGAAAATGCGTTAAGTGATTGGCGTAAAGTGGTAGCAAAATCTATTGAG
>Bacterial.MLST.Copy1.Probes_round_1_probe_168
ATTGGTGCAAAACCAGCAATTAAAACTATTTCTAGTGTTATAGTTATGCATAAAGATGATGAGCAACTTATTTTTACAGATCCATCAACAGTACAAAAACCTAGTGCAGAACAATTAGTT
>Bacterial.MLST.Copy1.Probes_round_1_probe_169
CGTACTACTTCAAAAGTGGATGAGTTTTTAGCAGGTGCGGCGAAAGGCACGAACATCATCGGAGCCTATTCATTGGAAGAACTTGCCGGTAAATTGGAAAAGCCACGTAAAGTAATGTTG
>Bacterial.MLST.Copy1.Probes_round_1_probe_170
CCATATTCGATACCGTTATGCACCATTTTCACAAAATGTCCTGAACCTTCTTTACCTACCCAATCACAGCAAGGTTCGCCTTTGTCGGTTTTGGCTGAAATGGCTTGTAAAATTGGTTTT
>Bacterial.MLST.Copy1.Probes_round_1_probe_171
ACTAAAAAATTCTTTTCTGATGTATTGGTTGAGAAATTTTCTAGCAATATTGAGCAATACTGCTCAATATTAGGCCCATCTTTTGCTACTGAAGTATTTGAAAATGCACTAACAATGATT
>Bacterial.MLST.Copy1.Probes_round_1_probe_172
GCCTGATGAAGTGATCGTAGAACGTATGAGTGGTCGTCGTGTACACCAAGCCTCAGGTCGTACTTATCACGTCGTTTACAACCCACCAAAAGTAGAAGGGAAAGATGACGTGACTGGCGA
>Bacterial.MLST.Copy1.Probes_round_1_probe_173
TGTGCCAAAGGTTTCTTATTAGACGGCTTCCCACGCACCATTCCACAAGCGGATGCGTTAAAAACAGTCGGTATCCAAATTGACTACGTTTTAGAGTTTGATGTGCCTGATGAAGTGATC
>Bacterial.MLST.Copy1.Probes_round_1_probe_174
GGTCGCCGTGTACACCAAGCCTCAGGTCGTACTTATCACGTCGTTTACAACCCACCAAAAGTAGAAGGGAAAGATGACGTGACTGGCGAAGACTTAATCATCCGTGCCGATGATAAACCG
>Bacterial.MLST.Copy1.Probes_round_1_probe_175
GCTTCAATGGTGCCAAAATGATTGAATTTATGTGCTAAGTCTTCAGCTCTACTAAAAGTGCGGTTGGTAATTAAGATATTTTGTTGAGCTTGTAATAAAGGCAATAAAACTCCTTTTGTG
>Bacterial.MLST.Copy1.Probes_round_1_probe_176
AACGGTAAAGCCGTCGCTGAATTTGGTATTGATACCAATAATATGTTTGAATTTTGGGATTGGGTAGGGGGTCGTTATTCATTATGGTCAGCGATTGGTTTATCTATTGCCCTTTCAATC
>Bacterial.MLST.Copy1.Probes_round_1_probe_177
GAGGGTAATTCAGCTGGCGGTTCAGCAAAAATGGGTAGGGACAGAAATGTTCAAGCCATTCTGCCACTAAGGGGTAAGGTTATTAATGCTGAAAAGGTTTCGCCTGAAAGAGTTCTTTCT
>Bacterial.MLST.Copy1.Probes_round_1_probe_178
ATAAAACTCCTTTTGTTGCACCGCCTGCACCTAAAATCAATATTCTTTGGTTTGGTTTGAGCCAATTTAAACGTTGTAAATCGCTCACTAAACCGGCACCATCCGTATTATCAGCAAATA
>Bacterial.MLST.Copy1.Probes_round_1_probe_179
AAAATCAGGCTATTTTGCCATTAAAAGGAAAAATACTTAATGTAGAAAAAGCTCGATTTGATAAAATGTTATCTTCTCAAGAAGTGGGAACTTTAATAACCGCACTTGGTTGTGGTATAG
>Bacterial.MLST.Copy1.Probes_round_1_probe_180
AGATTTCGGAATTCCATTAACTTTAATTACAGAATCGGTATTTGCTCGCTGCGTATCCTCTTTCAAAGATCAACGTGTGGCGGCATCTAAACTCTTCAACAAGACTATCGGCAAAGTGGA
>Bacterial.MLST.Copy1.Probes_round_1_probe_181
TAAAATCTGAGGATCAATATCAATAGTTTTACCTTGTAATCCTGTTGATGTAGCATTGATGATTAAATCAAATGTTTGTATCGGAATATGTTCCAGATCCAACGCTTCAATGGTGCCAAA
>Bacterial.MLST.Copy1.Probes_round_1_probe_182
TCACTATTCGCCGTCAAGGAAAAGTGCATGAACAATTTTACCATTTAGGTGATCCACAGGAACCTTTATCCGTTATTGGTGAAACGGAAAAAACAGGTACAACTGTACGCTTTTGGCCTA
>Bacterial.MLST.Copy1.Probes_round_1_probe_183
GCCATCGCTAATTTTGGTTACCCCTTGTTTTTTACACAATGCAATAAAAGGCGTGTCGCTTTCTTTGCTGTATTGCATATCATAAACGGCAGAGGCAAGTTGTAAAATCTGAGGATCAAT
>Bacterial.MLST.Copy1.Probes_round_1_probe_184
ATCACGAATTTTGACATCCATGTTGACCGCACCACAAGAACCGACACGAATAATTTTTTTTACGCCATATTCTGTGATCAATTCTTTAGCATAAATGGAGCAAGATGGAATTCCCATTCC
>Bacterial.MLST.Copy1.Probes_round_1_probe_185
ATCAATAAAATTATTGGATAAGCGGAATAATCGTCAAGATCATTTTCACTACGAGGGCGGTATTAAGGCTTTTGTTGAATACTTAAATAAAAATAAGACACCAATTCATCAAAAAATATT
>Bacterial.MLST.Copy1.Probes_round_1_probe_186
AATAGGCTCCGATGATGTTCGTGCCTTTCGCCGCACCTGCTAAAAACTCATCCACTTTTGAAGTAGTACGGTTATACGCCACGACTTTAAAGCCGTTGTCGTTCATATTCAAAATTAAAT
>Bacterial.MLST.Copy1.Probes_round_1_probe_187
AGACGGAATACCCATTCCATGTCCCATCACTGATATTTTTCGTCCTTTGTAAGTACCTGTGTAACCAAGCATATTACGGACATTTGTTACTTCTTGTGCATTTTCTAAAAATGTTTCTGC
>Bacterial.MLST.Copy1.Probes_round_1_probe_188
AGATTTCGGAATTCCATTAACTTTAATTACAGAATCGGTATTTGCTCGCTGCGTATCCTCTTTCAAAGATCAACGTGTGGCGGTATCTAAACTCTTCAACAAGACTATCGGCAAAGTGGA
>Bacterial.MLST.Copy1.Probes_round_1_probe_189
TAGTGAAAATGATCTTGACGATTATTCCGCTTATCCAATAATTTTATTGATACACCTGAATTTAAAAATGAAAGTTCACGTAAACGTTTTGCCAAAATTTCGTATTCAAAATCAATATTA
>Bacterial.MLST.Copy1.Probes_round_1_probe_190
GAAAATAAATTGATTATTCGTGTGCAACCGGACGAAGGCATTTCAATGCGTTTCGGCTTGAAAAAACCGGGAGCAGGCTTTGAAGCGAAAGAAGTCTCAATGGATTTCCGCTATTCTGAT
>Bacterial.MLST.Copy1.Probes_round_1_probe_191
GAAATACCGGACTCAAAGGCGGACGAGTACAAATTGATGGGTCAGTTTCTTCTCAATTTTTGACCGCACTTTTAATGGCTGCCCCGATGGCAGAGGCGGATACGGAAATTGAAATCATCG
>Bacterial.MLST.Copy1.Probes_round_1_probe_192
AAAATCAGGCTATTTTGCCATTAAAAGGAAAAATACTTAATGTAGAAAAAGCTCGCTTTGATAAAATGTTATCTTCTCAAGAAGTGGGAACTTTAATAACCGCACTTGGTTGTGGTATAG
>Bacterial.MLST.Copy1.Probes_round_1_probe_193
GCCACGGACCATCTATTATGCCAGGTGGCAATGAAGAAGCATGGCAATATGTCAAACCAATTTTACAAGCAATTTCAGCCAAAACTGACAAAGGTGAACCTTGCTGTGATTGGGTAGGTA
>Bacterial.MLST.Copy1.Probes_round_1_probe_194
ATCACGAATTTTGACATCCATGTTGACTGCACCACAAGAACCGACACGAATAATTTTTTTTACGCCATATTCTGTGATCAATTCTTTGGCATAAATGGAGCAAGACGGAATACCCATTCC
>Bacterial.MLST.Copy1.Probes_round_1_probe_195
GGTAACTCAAACTATCCCGATACAAATCGTCGTGTAAAAGCCTTAGCTGAAAAAGGTATTCGCTTTATTGGCTCGGGAGTTTCAGGCGGTGAAGAAGGTGCTCGCCACGGACCATCTATT
>Bacterial.MLST.Copy1.Probes_round_1_probe_196
TCACTATTCGCCGTCAAGGAAAAGTGCATGAACAATTTTACCATTTAGGTGATCCTCAGGAACCTTTATCCGTTATTGGTGAAACGGAAAAAACAGGTACAACTGTACGCTTTTGGCCTA
>Bacterial.MLST.Copy1.Probes_round_1_probe_197
ATTGGAAAGGTTACACCGGTAAAGCGATTACCGATGTGGTGAATATCGGTATCGGCGGCTCGGATTTAGGCCCTTATATGGTAACGGAAGCATTACGTCCCTATAAAAATCATTTAACCA
>Bacterial.MLST.Copy1.Probes_round_1_probe_198
GCCGATGTGGTCGTTATTTCTGCTGGTGTTGCCCGTAAGCCGGGGATGACACGTGCCGATTTATTCAATACGAATGCCACTATCGTGCATAACTTAGTCGAAAAAGCAGCGAAAGTTTGC
>Bacterial.MLST.Copy1.Probes_round_1_probe_199
GAAATACCGGACTCAAAGGCGGACGAATACAAATTGATGGGTCAGTTTCTTCTCAATTTTTGACCGCACTTTTAATGGCTGCCCCGATGGCAGAGGCGGATACGGAAATTGAAATCATCG
>Bacterial.MLST.Copy1.Probes_round_1_probe_200
CCATAATGTGTTGTCAGATCATCATAATAAATTGCTTTCAAATTTCTTTGCACAAACAGAAGCACTCGCTTTTGGTAAAACAAAACAAGAAGTTGAAGCTGAATTTATTCAAGCAGGGAA
>Bacterial.MLST.Copy1.Probes_round_1_probe_201
TTGAGCAACGTTACCTGAACCGGAAACCACTACTGTTTTCCCTGCGAAAGATTGTCCTTTTTCAGCAAGCATAGCTTGAGCAAAATAAACTAAACCATAACCTGTTGCTTCCGGACGAAT
>Bacterial.MLST.Copy1.Probes_round_1_probe_202
ATTCAGATCAGTTATTTGAAACAACTATGGATCCAAATAAGCGTACAATGTTAAAAGTATCGATTAAAGATGCTGTTGCAGCAGATCAATTATTTACCACTTTAATGGGAGATGAAGTAG
>Bacterial.MLST.Copy1.Probes_round_1_probe_203
AGCTAAAGAATGTGCTTTGAATGAAGCAACTGAATCAATGTTTAATGGTGAAAAAATTAATCGTACAGAAAATCGTGCTGTATTACATACCGCACTTCGTAATTGTGCAAATACACCGGT
>Bacterial.MLST.Copy1.Probes_round_1_probe_204
AATGGATGGTTTGAACCACTCTGGAACCGTAATTTCATTGATTATATTGAAATCACGGGTGCAGAATCTATCGGTGTAGAAGAGCGTGGTGGTTATTACGATGATTCTGGCGCAATGCGT
>Bacterial.MLST.Copy1.Probes_round_1_probe_205
ATGACAAAAATAAACTTTTCGGTGTTACAACATTAGATGTTATTCGAGCGAATACCTTTGTGGCTGAAGCGAAAGACGTGAATGTGAAATATGTAAGAGTGCCTGTGATTGGCGGACATT
>Bacterial.MLST.Copy1.Probes_round_1_probe_206
TCTCTAAAAATGGCCAAATGGAAGTGAATACTTCACGTACTGCTTGCAAAAATTCTGGTTGATGACCGTCACGTTGTTCTACTTTTGCTAAAAAATCTTCTAACGATACGATTGCTGACA
>Bacterial.MLST.Copy1.Probes_round_1_probe_207
GCCTCAATAGTGCCAAATTGATTGAATTTATGTGCTAAGTCTTCAGCTCTACTAAAAGTGCGGTTGGTAATTAAGATATTTTGTTGAGCTTGTAATAAAGGCAATAAAACTCCTTTTGTT
>Bacterial.MLST.Copy1.Probes_round_1_probe_208
TCCATGACATCAAACATTTCCAGGTCTGGTGTATAAAATAAGTCGGCGGAAAACAAGTTACCTACTTTTACATCAATTCCTTTATTTTTTGCAGCCTGTACGGCTGCTTGTGCCATGCCA
>Bacterial.MLST.Copy1.Probes_round_1_probe_209
ATGTCAGCAATCGTATCGTTAGAAGATTTTTTAGCAAAAGTAGAACAACGTGACGGTCATCAACCAGAATTTTTGCAAGCAGTACGTGAAGTATTCACTTCCATTTGGCCATTTTTAGAG
>Bacterial.MLST.Copy1.Probes_round_1_probe_210
TTTGATGCCAATAATGCTTTACGCACAGCTTCAATCCAAACGTTTTTATCGCCTTCCACTTTGCCGATAGTCTTGTTGAAGAGTTTAGATACCGCCACACGTTGATCTTTGAAAGAGGAT
>Bacterial.MLST.Copy1.Probes_round_1_probe_211
AATGGATGGTTTGAACCACTCTGGAACCGTAATTTTATTGATTATATTGAAATCACGGGCGCAGAATCTATCGGTGTAGAAGAGCGTGGTGGTTATTACGATGATTCTGGCGCAATGCGT
>Bacterial.MLST.Copy1.Probes_round_1_probe_212
AGTTAGTAGAACTGGTGTTAGACACAAAGCAATTAATGTTGCCAATTCTAAAGAAATTTTAAAATACTGAAATCCAGATTATATGTGTGTAGCAATTGACGAAGTCAATTTTATGGATGA
>Bacterial.MLST.Copy1.Probes_round_1_probe_213
TAAAATCTGAGGATTAATATCAATAGTTTTACCTTGTAATCCTGTTGATGTAGCATTGATGATTAAATCAAATGTTTGTATCGGAATATGTTTCAGATCCAACGCCTCAATAGTGCCAAA
>Bacterial.MLST.Copy1.Probes_round_1_probe_214
GCCATCGCTAATTTTGGTTACCCCCTGTTTTTTACACAATGCAATAAAAGGCGTGTCGCTTTCTTTGCTGTATTGCATATCATAAACGGCAGAGGCAAGTTGTAAAATCTGAGGATTAAT
>Bacterial.MLST.Copy1.Probes_round_1_probe_215
ACTAATAATATTCCACAACGAGACGGAGGTACTCATTTAGCCGGTTTTCGTGGTGCATTAACTAGGGTTTTAAACAAATATGTAGAAGAAAATTCGAATAAAAAAGACAAAAAGGATATA
>Bacterial.MLST.Copy1.Probes_round_1_probe_216
CCATAATGTGTTGTCAGATCATCATAATAAATTGCTTTCAAATTTCTTTGCACAAACAGAAGCACTCGCTTTTGGTAAAACACAACAAGAAGTTGAAGCTGAATTTATTCAAGCAGGAAA
>Bacterial.MLST.Copy1.Probes_round_1_probe_217
CATTCCACTGTAAAGCTACTTCTACACCAATATCGTCTTTTTCCGCACTAAAATAAAATATTTTTTGATGAATTGGTGTCTTATTTTTATTTAAGTATTCAACAAAAGCCTTAATACCGC
>Bacterial.MLST.Copy1.Probes_round_1_probe_218
CCTGAAAGAGTTCTTTCTAATGCAGAAATAATCTCGCTTATAACTGCTTTGGGTACAGGACTAAACGAAACATTTGACATCAACAAGCTTAGATACCATAAGGTAATTATTATGACTGAT
>Bacterial.MLST.Copy1.Probes_round_1_probe_219
AAAGAGCTTGGCGTGACTTATCAACTGTCAGAAGACAAATCCGTCTGTGAAATTGAAGGCTTAGGACGTGCTTTTGAATGGCAAAGTGGCTTAGCTTTATTTTTGGGCAATGCAGGGACT
>Bacterial.MLST.Copy1.Probes_round_1_probe_220
CCTTACTATGGCGCTATGATGATCAAATTAAAGGATGTTGATAGTGCTGTTGGTGGCTTAATTTATTCAACTGCCGATATCTTACGTGCTGCTTTTAAATGCATTGGTGCAAAACCAGCA
>Bacterial.MLST.Copy1.Probes_round_1_probe_221
ACTAATAATATTCCACAACGAGACGGAGGTACTCATTTAGCTGGTTTTCGTGGTGCATTAACTAGGGTTTTAAACAAATATGTAGAAGAAAATTCGAATAAAAAAGACAAAAAGGATATA
>Bacterial.MLST.Copy1.Probes_round_1_probe_222
GTTGATTATATGGCTTATATGCTGAAATATGATTCAACTCACGGTCGTTTTGACGGTACTGTTGAAGTTAAAGACGGTCAATTAGTAGTTAACGGTAAAGCGATCCGCGTAACAGCTGAG
>Bacterial.MLST.Copy1.Probes_round_1_probe_223
TGGCGAACCTCGTATGAAAGAACGCCCAATACAACATTTAGTTGATGCATTATGTCAAGCTGGCGCAGAAATTCAGTATTTAGAACAAGAAGGTTACCCACCTATCGCCATTCGAAATAT
>Bacterial.MLST.Copy1.Probes_round_1_probe_224
TTCGATCCTAAAGGAAAATCTGACGGTGAAGTCATGCGTTTTTGCCAAGCGTTAATGGCAGAATTATACCGTCATGTTGGCGCCGATACCGATGTGCCTGCGGGTGATATTGGTGTAGGG
>Bacterial.MLST.Copy1.Probes_round_1_probe_225
TTATAGTGAGTCCCCCAACAAAACAGATTCTAATGCAATTTCGATCATTTCATTGAAAGTTAATTGTCGCTCTTCTGCACTGGTTTGTTCATGCGTACGGATATGATCAGAAACAGTACA
>Bacterial.MLST.Copy1.Probes_round_1_probe_226
GACGGCTTCCCACGCACTATTCCACAAGCGGATGCGTTAAAAACAGTCGGTATCCAAATTGACTACGTTTTAGAGTTTGATGTGCCTGATGAAGTGATCGTAGAACGTATGAGTGGTCGC
>Bacterial.MLST.Copy1.Probes_round_1_probe_227
ATCCGCGTAACAGCTGAGCGTGACCCAGCTAACTTAAAATGGAATGAGATCGGTGTTGATATCGCAGTTGAAGCAACAGGTTTATTCTTAGATGATGAAACTGCTCGCAAACACATCACC
>Bacterial.MLST.Copy1.Probes_round_1_probe_228
AATAAAACTCCTTTTGTGGCACCGCCTGCGCCTAAAATCAGTATTCTTTGGTTTGGTTTGAGCCAATTTAAACGTTGTAAATCGCTCACTAAACCGGCACCATCCGTATTATCAGCAAAT
>Bacterial.MLST.Copy1.Probes_round_1_probe_229
AGACGGAATACCCATTCCATGTCCCATCACTGATATTTTTCGTCCTTTGTAAGTACCTGTATAGCCGAGCATATTACGGATATTTGTTACCTCTTGTGCATTTTCTAAAAAGGTTTCTGC
>Bacterial.MLST.Copy1.Probes_round_1_probe_230
TTACTTCCGTTACTTAAAGCGGGGTTAGAGATTACTCTATATAACCGCACGCAGGAGAAAGCGGTCGTTTTAGCCGAAAAATTTGCAAAATTTGGCAAAATTCAGACCGCTTGTTTAAGC
>Bacterial.MLST.Copy1.Probes_round_1_probe_231
ACCACAAAAGGTCATCACGGAATTTTAAACAGTGAACAAACAATAGAATTTAAAAAGGCAATTGGATTAGAAAATAAAGCACCTTTTGAATATGATTCTGATGTATATGAATATGGCAGA
>Bacterial.MLST.Copy1.Probes_round_1_probe_232
ACCTTTACCACACAAGAAACTATGACCAATGCGCATTCTGCGCGTAATTGGTTCTTAACCACGGCAAAAGACGAAAGTCATGTGGCAAAACACTTTGCAGCACTGTCCACAAACAGTAAA
>Bacterial.MLST.Copy1.Probes_round_1_probe_233
GGCTTCCCACGCACTATCCCACAAGCCGATGCATTAAAAACAGTCGGTATCCAAATTGACTACGTTTTAGAGTTTGATGTGCCTGATGAAGTGATCGTAGAACGTATGAGTGGTCGCCGT
>Bacterial.MLST.Copy1.Probes_round_1_probe_234
TTGCTTCAAAAACTTTCACAACACAGGAAACTATGACTAATGCGATTTCTGCACGTAAATGGTTTTTAGCAGCTGCACAAGATGAAAGCCAAGTAGCTAAGCATTTCGCTGCACTTTCAA
>Bacterial.MLST.Copy1.Probes_round_1_probe_235
GATAATGGGCGTGGAATGCCTGTCGATATTCACCCGACAGAAAAAGTATCCGGTGTTGAAGTTATTTTAACTAAACTTCACGCTGGCGGAAAATTTTCCAATAAGCACTATGAATTTGCA
>Bacterial.MLST.Copy1.Probes_round_1_probe_236
ATCAATAAAATTATTGGATAAGCGGAATGATCGTCAAGATCATTTTCACTACGAGGGCGGTATTAAGGCTTTTGTTGAATACTTAAATAAAAATAAGACACCAATTCATCAAAAAATATT
>Bacterial.MLST.Copy1.Probes_round_1_probe_237
CGTCATGTTGGCGCCGATACCGATGTGCCTGCGGGTGATATTGGTGTAGGAGGACGTGAAGTCGGCTATCTAGCAGGTTATATGAAAAAATTATCTAACCAAGCCGCTTGCGTGTTTACT
>Bacterial.MLST.Copy1.Probes_round_1_probe_238
GCCACGGACCATCTATTATGCCAGGTGGCAATGAAGAAGCATGGCAATATGTAAAACCAATTTTACAAGCCATTTCAGCCAAAACCGACAAAGGCGAACCTTGCTGTGATTGGGTAGGTA
>Bacterial.MLST.Copy1.Probes_round_1_probe_239
ATTTATATTGCTCAACCTCCGCTTTATAAAATTCAACAAAATAAATATATTGCCTATGCATACAATGACTCTCAAAAGGATTCTATTCTCCAAGAATTAAATCAGGATTCTAAAATAACA
>Bacterial.MLST.Copy1.Probes_round_1_probe_240
ATTTATCAAAAAGCATTAACTAATGAAATGATGATTGATGAAAGTGCGGTTGATTTTTGGGCTAAATCTTTAGTTAATATTTTAACTGACAAAAAAATAAGTGGTAGTAGTTACAAATAT
>Bacterial.MLST.Copy1.Probes_round_1_probe_241
ATTGGAAAGGTTACACCGGTAAAGCGATTACCGATGTGGTGAATATCGGTATCGGTGGCTCGGATTTAGGCCCTTATATGGTAACGGAAGCATTACGTCCCTATAAAAATCATTTAACCA
>Bacterial.MLST.Copy1.Probes_round_1_probe_242
GGTAGTAGTTACAAATATCGTATTGTTTTTAACAATGAACGTCATTTATATGAAGTAGTTATAATTATTCGTACCCATGGTATAGAAAAAAATTATTTTTTGAATTTTGAATTTTTAAAT
>Bacterial.MLST.Copy1.Probes_round_1_probe_243
AAAACCTTAATGGATGCGGGTCAATTAGTGCCAGATGATTTAATCATTTCATTAGTGAAAGAACGTGTTGCACAAGCCGATTGTGCCAAAGGTTTCTTATTAGACGGTTTCCCACGCACC
>Bacterial.MLST.Copy1.Probes_round_1_probe_244
TCAGATAAGGCATTTACTACAGAAATACCCACACCATGCAAACCACCTGCAAATTCATAGTGCTTATTGGAAAATTTTCCGCCAGCGTGAAGTTTAGTTAAAATAACTTCAACACCGGAT
>Bacterial.MLST.Copy1.Probes_round_1_probe_245
CTGTCCACAAACAGTAAAGCCGTTGCTGAATTTGGTATTGATACTAATAATATGTTTGAATTTTGGGATTGGGTAGGGGGTCGTTATTCATTATGGTCAGCGATTGGTTTATCTATTGCC
>Bacterial.MLST.Copy1.Probes_round_1_probe_246
ATGGATAAATACGCAGTTTGGGGGAATCCCATTGCTCAAAGTAGATCTCCTCAACTTCATCGATATTTTGCGAAGCAGACTCGACAAAACTTAGATTATGTAGCGATATTGGGTGATGAA
>Bacterial.MLST.Copy1.Probes_round_1_probe_247
CGGGAACCTATAAAGGCCGCAAGATTTCTGTTATGGGACATGGTATGGGGATCCCATCTTGTTCAATTTACACAAAAGAATTGATTACGGAATATGGCGTGAAGAAAATTATCCGTGTTG
>Bacterial.MLST.Copy1.Probes_round_1_probe_248
ACCACAAAAGGTCATCACGGAATTTTAAACAGTGAACAAACAATAGAATTTAAAAAGGCAATTGGATTAGAAAATAAAGCGCCTTTTGAATATGATTCTGATGTATATGAATATGGAAGA
>Bacterial.MLST.Copy1.Probes_round_1_probe_249
TTGTTCTGACTCATCTGGTTATGTTTATGATGAAGCCGGTTTCACAACAGAAAAATTGGCTGCATTAATGGAATTGAAAAACGAAAAACGCGGTCGAGTGGAAGAATACGCGAAACAATT
>Bacterial.MLST.Copy1.Probes_round_1_probe_250
CTGTCCACAAACAGTAAAGCCGTTGCTGAATTTGGTATTGATACCAATAATATGTTTGAATTTTGGGATTGGGTAGGGGGGCGTTATTCATTATGGTCAGCGATTGGTTTATCTATTGCC
>Bacterial.MLST.Copy1.Probes_round_1_probe_251
CCCACCTCAATAGATTTTGCTACCACTTTACGCCAATCACTTAACGCATTTTCTAAAATGCCTTTAAAGTATGGATCTGACCCTAAGAAAATCAGGTCCGGATTGGCTTCATAAGCATCA
>Bacterial.MLST.Copy1.Probes_round_1_probe_252
TTCCATGACATCAAACATTTCTGGGTCTGGCGTATAAAATAAGTCGGCGGAAAACAAGTTACCTACTTTTACATCAATTCCTTTATTTTTTGCAGCCTGTACGGCTGCTTGTGCCATGCC
>Bacterial.MLST.Copy1.Probes_round_1_probe_253
CTAGTGCAGAACAATTAGTTGACATTGCTGCTAATGCAATTAGTTTTGCTAATATGATGAATATGAATAGTCTAGGGGCTTTTTTGACTTATTCAACCAATAACTCAGGCAAAGGTGAAA
>Bacterial.MLST.Copy1.Probes_round_1_probe_254
AGGTTTCTTATTAGACGGCTTCCCACGCACCATTCCACAAGCGGATGCATTAAAAACAGTCGGTATCCAAATTGACTACGTTTTAGAGTTTGATGTGCCTGATGAAGTGATCGTAGAACG
>Bacterial.MLST.Copy1.Probes_round_1_probe_255
CCCACCTCAATAGATTTTGCTACCACTTTACGCCAATCACTTAACGCATTTTCTAAAATGCCTTTAAAGTATGGATCTGACCCTAAGAAAATCAGATCCGGATTGGCTTCATAAGCATCA
>Bacterial.MLST.Copy1.Probes_round_1_probe_256
CTGTCCACAAACAGTAAAGCCGTTGCTGAATTTGGTATTGATACCAATAATATGTTTGAATTTTGGGATTGGGTAGGGGGTCGTTATTCATTATGGTCAGCGATTGGTTTATCTATTGCC
>Bacterial.MLST.Copy1.Probes_round_1_probe_257
TGTATATGAATATGGAAGAACTATAATGGCTAATAAGGCAAAAAGCTATGAAGAATGATTAGTTGAGTTAGATAATCATAAAAAACAATTTCCATGAATTCATTCATTATTATTGGAAAC
>Bacterial.MLST.Copy1.Probes_round_1_probe_258
TATGTGGAAGGTGATGGCAAATATGCCCGTTTCTTTGCTCAGCCTGTTCGTTTAGGTAAAGAAGGGGTTGAAGAAATCCTGCCATTAGGACCATTGAGTGCATTTGAACAACACGCATTA
>Bacterial.MLST.Copy1.Probes_round_1_probe_259
TTGTTCTGACTCATCTGGTTATGTTTATGATGAAGCCGGTTTCACAACAGAAAAATTAGCTGCATTAATGGAATTGAAAAACGAAAAACGCGGTCGTGTGGAAGAATACGCGAAACAATT
>Bacterial.MLST.Copy1.Probes_round_1_probe_260
GAAATAGTTAGTAGAACTGGTGCTAGACACAAAGCAATTAATGTTGCCAATTCTAAAGAAATTTTAAAATACTGAAATCCAGATTATATGTGTGTAGCAATTGATGAAGTCAATTTTATG
>Bacterial.MLST.Copy1.Probes_round_1_probe_261
GACTTCCGCATCTGATTTACCCTTAGGATCAAAATCGGAACCACCTTTACCACCCCCCATTGGTAAGGTAGTTAAAGCATTTTTGAAAATTTGCTCAAAGCCTAAAAATTTTAAAATAGA
>Bacterial.MLST.Copy1.Probes_round_1_probe_262
GATCGTAGAACGTATGAGTGGTCGCCGTGTACACCAAGCCTCAGGTCGTACTTATCACGTCGTTTACAACCCACCAAAAGTAGAAGGGAAAGATGACGTGACTGGCGAAGATTTGATCAT
>Bacterial.MLST.Copy1.Probes_round_1_probe_263
CCATTACTTTCTCAAGTCCAATACGCAGAGTGGAATGAAGCGGAAATTGCACCATTAACAAAACGTATTCAAAATGCGGGTACCGAAGTGGTCGAAGCAAAAGCGGGTGGTGGTTCAGCA
>Bacterial.MLST.Copy1.Probes_round_1_probe_264
CGCACTACGTCAAAAGTGGACGAATTTTTAGCAGGTGCGGCGAAAGGCACGAACATCATCGGAGCCTATTCATTGGAAGAACTTGCCGGTAAATTGGAAAAGCCACGTAAAGTAATGTTG
>Bacterial.MLST.Copy1.Probes_round_1_probe_265
GCGGGTGGCGGTTCAGCAACGTTATCCATGGCACAAGCCGCAGCACGTTTTGCACTTTCTTTAGTTAAAGGCTTAAATGGGGAAAATGTAGTTGAATGTACTTATGTGGAAGGTGATGGC
>Bacterial.MLST.Copy1.Probes_round_1_probe_266
CGTGTTGGTTCTTGCGGTGCTGTCCGTATGGATGTCAAATTACGTGATGTGGTGATTGGATTTGGTGCCTGTACTGATTCCAAAGTCAACCGTATCCGTTTTAAAAACCATGACTTTGCT
>Bacterial.MLST.Copy1.Probes_round_1_probe_267
AAAATGGGCAGGGACAGAAATATTCAAGCCATTCTGCCACTAAGGGGTAAAGTTATTAATGCTGAAAAGGTTTCGCCTGAAAGAGTTCTTTCTAATGCAGAAATAATCTCGCTTATAACC
>Bacterial.MLST.Copy1.Probes_round_1_probe_268
ACCGACGGGGCCGGTTTAGTTTCTGATTTGGAACGGCTAGGTTGGTTACAAAAAGGGCATAAAACCTTAATTCTTGGAGCAGGTGGAGCAACCAAAGGCGTATTACTTCCGTTACTTAAA
>Bacterial.MLST.Copy1.Probes_round_1_probe_269
ATTTATATTGCTCAACCTCCGCTTTATAAAATTCAACAAAATAAATATATTGCCTATGCATACAATGATTCTCAAAAGGATTCTATTCTCCAAGAATTAAATCAGGATTCTAAAATAACA
>Bacterial.MLST.Copy1.Probes_round_1_probe_270
AATTTGGTCATCTAACTGTTATTACAAATATGGAAGGCAAAAAACTTTCAAAAAGAGATACATCATTAAAACAATTTATTGAAGATTACAAAAATGATGGTTATGATCCAAATGCTATTT
>Bacterial.MLST.Copy1.Probes_round_1_probe_271
TTATCCAATCGCGCACTCTTACTTTCCGCATTAGCTAAAGGAAAAACAACATTAACCAATCTGTTAGACAGTGATGATGTGCGCCATATGTTAAATGCGTTAAAAGAACTTGGTGTGACT
>Bacterial.MLST.Copy1.Probes_round_1_probe_272
GTGCCGGCTTACTTGGAAGAAAAAGGCGTGCCGGCTGATTCCAACACTGAAACCTTTATGGCGGTAAAATGTGAAATCGATAACTGGCGTTGGGCAGGTGTGCCGTTCTATGTGCGAACC
>Bacterial.MLST.Copy1.Probes_round_1_probe_273
TTACCACACAAGAAACCATGACCAATGCGCATTCTGCGCGTAATTGGTTCTTAGCTGTGGCAAAGGACGAAAGTCATGTGGCAAAACACTTTGCAGCACTGTCCACAAACGGTAAAGCCG
>Bacterial.MLST.Copy1.Probes_round_1_probe_274
ATGACGCCACATATTAACGCACCAGCCGGTGCATTTGCCGATGTTGTTTTAATGCCGGGAGATCCATTACGTGCAAAATATATTGCAGAAACCTTTTTAGAAAATGCACAAGAGGTAACA
>Bacterial.MLST.Copy1.Probes_round_1_probe_275
TGGCGCAGAAATTCAGTATTTAGAACAAGAAGGTTACCCACCTATCGCCATTCGAAATACCGGACTCAAAGGCGGACGAATACAAATTGATGGGTCAGTTTCTTCTCAATTTTTGACCGC
>Bacterial.MLST.Copy1.Probes_round_1_probe_276
ATGTCACAAAAAGGCGATATCGGCGTGATTGGACTCGCCGTAATGGGTCAAAATTTAATTTTGAATATGAACGACAACGGCTTTAAAGTCGTGGCGTATAACCGTACTACTTCAAAAGTG
>Bacterial.MLST.Copy1.Probes_round_1_probe_277
TTGGGCAATGCAGGGACGGCGATGCGTCCCTTGACTGCCGCGCTTTGTTTATCGACACCGAACAGGGAAGGCAAAAATGAAATCGTCTTGACTGGCGAACCTCGTATGAAAGAACGCCCA
>Bacterial.MLST.Copy1.Probes_round_1_probe_278
AAGCACAACGTGATTACTTTGGTGCTCATACCTACGAACGCACTGACAAACCTCGTGGCGAGTTTTTCCACACTAACTGGACAGGACGTGGTGGCAATACTGCATCAACGACTTATGATG
>Bacterial.MLST.Copy1.Probes_round_1_probe_279
TTAGTAAACACCTTGTGCTAACATTGCATCAGCTACTTTAACAAAGCCTGCAACGTTTGCACCTACAACATAGTTAATATTTTTTTGCCCTTCGACAGTACCGTATTTTTTACAATTTGC
>Bacterial.MLST.Copy1.Probes_round_1_probe_280
TTCTTAGCCACGGCAAAAGACGAAAGTCATGTGGCAAAACACTTTGCAGCACTGTCCACAAACAGTAAAGCCGTTGCTGAATTTGGTATTGATACCAATAATATGTTTGAATTTTGGGAT
>Bacterial.MLST.Copy1.Probes_round_1_probe_281
CATGTTGGTAACTTATTCTCTGCAGACTTATTCTATACACCAGATGTGGAAATGTTTGATGTAATGGAAAAATACGGCATCTTAGGTGTTGAAATGGAAGCTGCGGGAATTTATGGTGTA
>Bacterial.MLST.Copy1.Probes_round_1_probe_282
AAAGAACTTGGCGTGACTTATCAACTGTCAGAAGACAAATCCGTCTGTGAAATTGAAGGTTTAGGACGTGCTTTTGAATGGCAAAGTGGCTTAGCTTTATTTTTGGGCAATGCAGGGACG
>Bacterial.MLST.Copy1.Probes_round_1_probe_283
TTTATTCAAGCAGGAAAGTCCTTAGATGAAGTGAAAAATATTGTACCGTTTAAAATTTTTACCGGTAATAAACCGACAAACAGCATTTTAGTGCAAAAAATTACGCCATTCACGTTAGGT
>Bacterial.MLST.Copy1.Probes_round_1_probe_284
TATGGCAGAACTATAATGGCTAATAAAGCAAAAAGTTACGATGAGTGATTAGTTGAGTTAGATAATCATAAAAAACAATTTCCATGAATTCATTCATTATTATTGGAAACTATTAATAAC
>Bacterial.MLST.Copy1.Probes_round_1_probe_285
TTACACAAAAGAATTAATTACCGAATATGGCGTGAAGAAAATTATCCGTGTCGGTTCTTGCGGTGCTGTCCGTATGGATGTCAAATTACGTGATGTGGTGATTGGATTTGGTGCCTGTAC
>Bacterial.MLST.Copy1.Probes_round_1_probe_286
CGTGTTGGTTCTTGCGGTGCTGTCCGTATGGACGTCAAATTACGTGATGTGGTGATTGGATTTGGTGCCTGTACCGATTCCAAAGTCAACCGTATCCGTTTTAAAAACCATGACTTTGCT
>Bacterial.MLST.Copy1.Probes_round_1_probe_287
TAACCAAGCCGCTTGCGTGTTTACCGGTCGTGGCTTGTCATTCGGTGGCAGTTTAATTCGCCCAGAAGCAACCGGTTATGGTCTAGTCTATTTCGCCCAAGCGATGCTCGCTGAAAAAGA
>Bacterial.MLST.Copy1.Probes_round_1_probe_288
TTAACGCCAACCTTTAAACTGATTAATTAAACCATTGGTTGAACTGTCGTGACTATTGATTTGCTCATCTCCAACCAGTTCCGGCAAAATGCGGTTAGCAAGTTGTTTACCTAATTCAAC
>Bacterial.MLST.Copy1.Probes_round_1_probe_289
ATGCAAATTGTAAAAAATACGGTACTGTCGAAGGGCAAGAAAATATTAACTATGTTGTAGGTGCAAACGTTGCAGGCTTTGTTAAAGTAGCTGATGCAATGTTAGCACAAGGTGTTTACT
>Bacterial.MLST.Copy1.Probes_round_1_probe_290
CACGGGAACCTATAAAGGCCGCAAAATTTCTGTTATGGGACATGGTATGGGGATCCCATCTTGTTCAATTTACACAAAAGAATTGATTACGGAATATGGCGTGAAGAAAATTATCCGTGT
>Bacterial.MLST.Copy1.Probes_round_1_probe_291
GTCTTTATGGTGTGATTCCAGAATGTCTTGCTGCGCACGGACTGAATACCGAAGAATTTGGTTGGAAGCGGTTAATTGTGGAAAAACCGTTTGGTTATGATATCCGCACGGCAAAAGAAT
>Bacterial.MLST.Copy1.Probes_round_1_probe_292
GACGATTATGATATGGAAATTACTCACGTATTAAGAGGCGAAGAACACATTACAAATACACCTAGACAACTCTCGATTTATAATGCTCTTGGGTGAAAATCTCCTGAATTTGGCCATCTA
>Bacterial.MLST.Copy1.Probes_round_1_probe_293
TTAAATATCTAAATTAGCTCTTAGTGCATTCATTTCAATAAATTCACGACGAGGTTCTACTTCATCTCCCATTAAAGTGGTAAATAATTGATCTGCTGCAACAGCATCTTTAATCGATAC
>Bacterial.MLST.Copy1.Probes_round_1_probe_294
ATGTCACAAAAAGGTGATATAGGCGTGATTGGACTCGCCGTAATGGGTCAAAATTTAATTTTGAATATGAACGATAACGGCTTTAAAGTCGTGGCGTATAACCGCACTACGTCAAAAGTG
>Bacterial.MLST.Copy1.Probes_round_1_probe_295
TCATCATTGATGGCGGTAACTCAAACTATCCGGACACCAACCGCCGTGTGAAAGCGTTAGCGGAAAAAGGCATTCGCTTTATCGGCTCAGGTGTATCGGGCGGCGAAGAGGGTGCTCGTC
>Bacterial.MLST.Copy1.Probes_round_1_probe_296
GATTACAACTTTCAATTGATGAACCGCAAAAAGCAGACTTGCTGAAAATATTAGATTATATGATTAACATAAACAAGATGACGCCTGAACTATGAGAAGACGACGCAAAAATTTTTATTG
>Bacterial.MLST.Copy1.Probes_round_1_probe_297
AAAGTCGTAACTTGTTCTGACTCATCTGGTTATGTTTATGATGAAGCCGGTTTCACAACAGAAAAATTGGCTGCATTAATGGAATTGAAAAACGAAAAACGCGGTCGTGTAGAAGAATAT
>Bacterial.MLST.Copy1.Probes_round_1_probe_298
CGGGAACCTATAAAGGCCGCAAAATTTCTGTTATGGGACATGGTATGGGGATCCCATCTTGTTCGATTTACACAAAAGAATTGATTACGGAATACGGCGTGAAGAAAATTATCCGTGTTG
>Bacterial.MLST.Copy1.Probes_round_1_probe_299
GTTCCATCAAGCGCTATTGATAGTGTTTTAGGTCAAATTAGAGACGTGTTAGGAACACAAAAAATCAAAGTCATAAATGTTGCTAAAGGAATTGATTCAAAGACTAAAAAATTCTTTTCT
>Bacterial.MLST.Copy1.Probes_round_1_probe_300
ATTGGTTTATCTATTGCCCTTTCAATCGGTTTTGAACATTTTGAAGCGCTTTTAGCTGGTGCACACGAAATGGATAAACATTTCCGTACTGCCCCAATTGAGCAAAATATTCCGACCACA
>Bacterial.MLST.Copy1.Probes_round_1_probe_301
AGATGGAATTCCCATTCCATGTCCCATCACTGATATTTTTCGTCCTTTGTAAGTACCTGTGTAACCAAGCATATTACGGACATTTGTTACTTCTTGTGCATTTTCTAAAAATGTTTCTGC
>Bacterial.MLST.Copy1.Probes_round_1_probe_302
GATATTGTTAGGGGCAAAATTAGTTTTAACTCAAATGATATTGGAGACTGAGTTATTCAAAAATCTGATGGCTATCCAACATATAATTTTGCAGTTGTAGTAGACGATCATGATATGGAA
>Bacterial.MLST.Copy1.Probes_round_1_probe_303
GTATGAAAGAACGCCCAATACAACATTTAGTTGATGCATTATGTCAAGCTGGCGCAGAAATTCAGTATTTAGAACAAGAAGGCTACCCACCTATCGCCATTCGAAATACCGGACTCAAAG
>Bacterial.MLST.Copy1.Probes_round_1_probe_304
AAATAGTTAGTAGAACTGGTGCTAGACACAAAGCAATTAATGTTGCCAATTCTAAAGAAATTTTAAAATACTGAAATCCAGATTATATGTGTGTAGCAATTGACGAAGTCAATTTTATGG
>Bacterial.MLST.Copy1.Probes_round_1_probe_305
GTTCCATCAAGCGCTATTGATAGTGTTTTAGGCAAAATTAGTGACGTGTTAGGAACACAAAAAATCAAAGTCATAAATGTTGCTAAGGGAATTGATTCAAAGACTAAAAAATTCTTTTCT
>Bacterial.MLST.Copy1.Probes_round_1_probe_306
ACTAAAAAATTCTTTTCTGATGTCTTGGTTGAGAAATTTTCTAGCAATATTGAGCACTACTGCTCAATATTAGGCCCATCTTTTGCTACTGAAGTATTTGAAAATGCACTAACAATGATT
>Bacterial.MLST.Copy1.Probes_round_1_probe_307
ATGCAAAATATTAATCCAACTCAAACTAATGCGTGGAAAGCTTTAGAGCAACATCAAAAAGACTTAAATCAAGTTACTATTCAACAACTTTTTGAGCAAGAACCGACTCGATTTAATGAC
>Bacterial.MLST.Copy1.Probes_round_1_probe_308
TTCTTTAGTTAAAGGCTTAAATGGGGAAAATGTAGTTGAATGTACTTATGTGGAAGGTGATGGCAAATATGCCCGTTTCTTTGCTCAGCCTGTTCGTTTAGGTAAAGAAGGGGTGGAAGA
>Bacterial.MLST.Copy1.Probes_round_1_probe_309
GAACGTATGAGTGGTCGCCGTGTACACCAAGCCTCAGGTCGTACTTATCACGTCGTTTACAACCCACCAAAAGTAGAAGGGAAAGATGACGTGACTGGCGAAAACTTAATCATCCGTGCC
>Bacterial.MLST.Copy1.Probes_round_1_probe_310
TTGGTTGCGTCAAAAACCTTTACCACACAAGAAACTATGACCAATGCGCATTCTGCGCGTAATTGGTTCTTAGCCACGGCAAAAGACGAAAGTCATGTGGCAAAACACTTTGCAGCACTA
>Bacterial.MLST.Copy1.Probes_round_1_probe_311
AAAGCAGCGAAAGTTTGCCCTAAAGCTTGCATTGCAATTATTACTAACCCGGTAAACACCATTATTCCGATTGCGGCAGAAGTATTGAAAAAAGCCGGTGTGTATGACAAAAATAAACTT
>Bacterial.MLST.Copy1.Probes_round_1_probe_312
TTGTTCTGACTCATCTGGTTATGTTTATGATGAAGCCGGTTTCACAACAGAAAAATTAGCTGCATTAATGGAATTGAAAAACGAAAAACGCGGTCGAGTGGAAGAATACGCGAAACAATT
>Bacterial.MLST.Copy1.Probes_round_1_probe_313
AACCAAGCCGCTTGCGTGTTTACCGGTCGTGGCTTGTCATTCGGTGGCAGTTTAATTCGCCCAGAAGCAACCGGTTATGGTCTAGTCTATTTCGCCCAAGCGATGCTCGCTGAAAAAGGT
>Bacterial.MLST.Copy1.Probes_round_1_probe_314
GAAATACCGGACTCAAAGGCGGACGAATACAAATTGATGGGTCAGTTTCTTCTCAATTTTTGACCGCACTTTTAATGGCAGCCCCGATGGCAGAGGCGGATACGGAAATTGAAATCATCG
>Bacterial.MLST.Copy1.Probes_round_1_probe_315
TCTAAATATTTTGGCAATAGAAGATTTAACAATCCTGAAAATATTAAAGCCACGTTAGACTTAAAAGATGCATTAAGTAAACTTGATTTTATGATACTTGCTGTTCCATCAAGCGCTATT
>Bacterial.MLST.Copy1.Probes_round_1_probe_316
GCTGGCGCAGAAATTCAGTATTTAGAACAAGAAGGTTACCCACCTATCGCCATTCGAAATACCGGACTCAAAGGCGGACGAGTACAAATTGATGGGTCAGTTTCTTCTCAATTTTTGACC
>Bacterial.MLST.Copy1.Probes_round_1_probe_317
CATTCATTATTATTAGAAACTATTAATAATGAGACAAATTATGACTTTTCAAACATCCTTGTAAAACAGGATGATTTGGCAATTAGGGATTATTTTAAGGCATTTAGCGAAATAGTGGAT
>Bacterial.MLST.Copy1.Probes_round_1_probe_318
TGTCTGTTTCAGGTTCGGGTAACGTGGCGCAATATGCCATTGAAAAAGCGCTTCAATTGGGGGCGAAAGTCGTCACGTGTTCTGACTCATCTGGTTATGTTTATGATGAAGCCGGTTTCA
>Bacterial.MLST.Copy1.Probes_round_1_probe_319
AATCATTTTGACAATGCCGATATCGTTATGTTTGATGACTTTCAAAGTTACGGAATAGGTAATAAAAAAGCAACAATTGAACTAATTTTTAATATTTTAGACAGCAGAATAAACCAGAAA
>Bacterial.MLST.Copy1.Probes_round_1_probe_320
ATGTTTATGATGAAGCCGGTTTCACAACAGAAAAATTGGCGGCATTAATGGAATTAAAAAACGAAAAGCGCGGTCGTGTTGAAGAATACGCTAAACAATTCGGTTTAAAATACGTGGCAG
>Bacterial.MLST.Copy1.Probes_round_1_probe_321
GATATCGTTAGGGGCAAAATTAGTTTTAACTCAAATGATATTGGAGACTGAGTTATTCAAAAATCTGATGGTTATCCAACATATAATTTTGCAGTTGTAATAGACGATCATGATATGGAA
>Bacterial.MLST.Copy1.Probes_round_1_probe_322
AAGTTAATTCCTCGTCTTGATGACTTACATGATAAATATCAAACTTGTGGTAACACGCTTTACTATTTATCCACGCCGCCAAGCCTTTATGGTGTGATTCCAGAATGTCTTGCTGCGCAC
>Bacterial.MLST.Copy1.Probes_round_1_probe_323
ATGCAAAATATTAATCCAACTCAAACTAATGCGTGGAAAGCTTTAGAGCAACATCAAAAAGACTTAGATCAAGTTACTATTCAACAACTTTTTGAGCAAGAACCGACTCGATTTAATGAC
>Bacterial.MLST.Copy1.Probes_round_1_probe_324
TACAACCCACCAAAAGTAGAAGGGAAAGATGACGTGACTGGCGAAGACTTAATCATCCGTGCCGATGATAAACCTGAAACTGTATTAGATCGCTTAAAAGTGTATCACTCCACCACGAAG
>Bacterial.MLST.Copy1.Probes_round_1_probe_325
CCATTACTTTCTCAAGTCCAATACGCAGAGTGGAATGACGCGGAAATTGCACCATTAACAAAACGTATTCAAAATGCGGGTACCGAAGTGGTCGAAGCAAAAGCGGGTGGTGGTTCAGCA
>Bacterial.MLST.Copy1.Probes_round_1_probe_326
ACTAAAAAATTCTTTTCTGATGTCTTGGTTGAGAAATTTTCTAGCAATATTGAGCACTACTGCTCAATATTGGGCCCATCTTTTGCTACTGAAGTATTTGAAAATGCATTAACAATGATT
>Bacterial.MLST.Copy1.Probes_round_1_probe_327
ACCGCTTGTTTAAGCGATTTGGCAAACCAACGGTTTAATTTAATCGTCAATGCCACCTCTCTCGGTCTGCAAGGCAAATATGTTGAATTGCCTGAATCTGTTATAGCATCGGCGAATATT
>Bacterial.MLST.Copy1.Probes_round_1_probe_328
ATCCGCGTAACAGCTGAGCGTGACCCGGCTAACTTAAAATGGAATGAGATCGGTGTTGATATCGCAGTTGAAGCAACAGGTTTATTCTTAGATGATGAAACTGCTCGCAAACACATCACC
>Bacterial.MLST.Copy1.Probes_round_1_probe_329
GAATACGCGAAACAATTCGGTTTAAAATACGTAGCAGGCAAAACGCCTTGGGAAGTCAAAGTTGATATTGCACTGCCTTGTGCGACACAAAACGAATTAGACTTAGCGTCTGCTAATACC
>Bacterial.MLST.Copy1.Probes_round_1_probe_330
ATTGGTTTATCTATTGCCCTTTCAATCGGTTTTGAGCATTTTGAAGCGCTTTTAGCGGGTGCACACGAAATGGATAAACATTTCCGTACTGCCCCAATTGAGCAAAATATTCCGACCACA
>Bacterial.MLST.Copy1.Probes_round_1_probe_331
AGGACCTTATATGGTAACAGAAGCCTTACGTCCTTATAAAAATCATTTGAATCTACATTTCGTGTCTAACGTAGATGGTACACATATTGCGGAGACCTTAAAGAAAGTTAATCTAGAAAC
>Bacterial.MLST.Copy1.Probes_round_1_probe_332
AAAAACGAAAAACGCGGTCGTGTGGAAGAATACGCGAAACAATTCGGTTTAAAATACGTAGCAGGCAAAACGCCTTGGGAAGTCAAAGTTGATATTGCACTGCCTTGTGCGACACAAAAT
>Bacterial.MLST.Copy1.Probes_round_1_probe_333
GAGGGTAATTCAGCTGGCGGTTCAGCAAAAATGGGTAGGGACAGAAATGTTCAGGCCATTCTGCCACTAAGAGGTAAAGTTATTAATGCTGAAAAGGTTTCGCCTGAAAGAGTTCTTTCT
>Bacterial.MLST.Copy1.Probes_round_1_probe_334
GTCAAAAACCTTTACCACACAAGAAACTATGACCAATGCGCATTCTGCGCGTAATTGGTTCTTAGCCACGGCAAAAGACGAAAGTCATGTGGCAAAACACTTTGCAGCACTGTCCACAAG
>Bacterial.MLST.Copy1.Probes_round_1_probe_335
TTATACATCATAAGTCGTTGATGCAGTATTGCCACCTCGTCCTGTCCAGTTAGTGTGGAAAAACTCGCCACGAGGTTTGTCAGTGCGTTCGTAGGTGTGAGCACCAAAGTAATCACGTTG
>Bacterial.MLST.Copy1.Probes_round_1_probe_336
CGTGAAGAAAATTATCCGTGTTGGTTCTTGCGGTGCTGTCCGTATGGATGTCAAATTACGTGATGTGGTGATTGGATTTGGTGCCTGTACCGATTCCAAAGTTAACCGTATCCGTTTTAA
>Bacterial.MLST.Copy1.Probes_round_1_probe_337
GAAATAGTTAGTAGAACTGGTGCTAGACACAAAGCAATTAATGTTGCTAATTCTAAAGAAATTTTAAAATACTGAAATCCAGATTATATGTGTGTAGCAATTGACGAAGTCAATTTTATG
>Bacterial.MLST.Copy1.Probes_round_1_probe_338
AATAGTTAGTAGAACTCGTGCTAGACACAAAGCAATTAATGTTGCCAATTCTAAAGAAATTTTAAAATACTGAAATCCAGATTATATGTGTGTAGCAATTGACGAAGTCAATTTTATGGA
>Bacterial.MLST.Copy1.Probes_round_1_probe_339
CCGTTCTATGTGCGAACCGGTAAACGCTTACCAACCCGTGTGACGGAAATCGTAATTCATTTTAAAACTACACCACACCCGGTATTTAGCCAAAATGCCCCAGAGAATAAACTGATTATC
>Bacterial.MLST.Copy1.Probes_round_1_probe_340
CTATCTACAAACAGTAAAGCCGTCGCTGAATTTGGTATTGATACCAATAATATGTTTGAATTTTGGGATTGGGTAGGGGGTCGTTATTCATTATGGTCAGCGATTGGTTTATCTATTGCC
>Bacterial.MLST.Copy1.Probes_round_1_probe_341
TCTGCAGACTTATTCTATACACCAGATGTGGAAATGTTTGATGTAATGGAAAAATACGGCATCTTAGGCGTTGAAATGGAAGCTGCGGGAATTTATGGCGTGGCAGCAGAATTTGGTGCC
>Bacterial.MLST.Copy1.Probes_round_1_probe_342
GTCCATGTGGGTAACTTATTCTCTGCAGATTTATTCTATACACCAGATGTGGAAATGTTTGATGTAATGGAAAAATACGGCATCTTAGGCGTTGAAATGGAAGCTGCGGGAATTTATGGT
>Bacterial.MLST.Copy1.Probes_round_1_probe_343
TGTACTTATGTGGAAGGTGATGGCAAATATGCCCGTTTCTTTGCTCAGCCTGTTCGTTTAGGTAAAGAAGGGGTTGAAGAAATCCTGCCATTAGGACCATTGAGTGCATTTGAACAACAG
>Bacterial.MLST.Copy1.Probes_round_1_probe_344
GAATTTGGCCATCTAACTGTTATTACAAATATGGAAGGCAAAAAACTTTCAAAAAGAGATACATCATTAAAACAATTTATTGAAGATTACAAAAATGATGGTTATGATCCAAATGCTATT
>Bacterial.MLST.Copy1.Probes_round_1_probe_345
TAATGGATGCGGGTCAATTAGTGCCAGATGATTTAATCATTTCATTAGTGAAAGAACGTGTTGCTCAAGCCGATTGTGCCAAAGGTTTCTTATTAGACGGCTTCCCACGCACTATCCCAC
>Bacterial.MLST.Copy1.Probes_round_1_probe_346
GTATATGAATATGGCAGAACTATAATGGCTAATAAAGCAAAAAGCTATGAAGAATGATTAGTTGAGTTAGATAATCATAAAAAACAATTTCCATGAATTCATTCATTATTATTAGAAACT
>Bacterial.MLST.Copy1.Probes_round_1_probe_347
GCAGAATAAACCAGAAAAGAACCACAATAATTTGTTCCGACCGGCCTATATATTCTTTACAAAATTCATTTGATGCTAGATTGATAAGCCGTCTTTCAATGGGTTTACAACTTTCAATTG
>Bacterial.MLST.Copy1.Probes_round_1_probe_348
CCGCGTAAAGTGATGCTGATGGTGCGTGCCGGCGAGGTGGTGGATCAGTTTATTGATGCGTTACTGCCACATTTAGAAGAAGGTGACATCATCATTGATGGCGGTAACTCAAACTATCCT
>Bacterial.MLST.Copy1.Probes_round_1_probe_349
GAGTGTCTTGCTGCGCACGGACTGAATACCGAAGAATTTGGTTGGAAGCGGTTAATTGTGGAAAAACCGTTTGGTTATGATATCCGTACGGCAAAAGAACTCGATATTCAAATTCACCGT
>Bacterial.MLST.Copy1.Probes_round_1_probe_350
GCTCGCAAACACATCACCGCAGGTGCGAAGAAAGTTGTTTTAACCGGTCCGTCTAAAGATGCAACACCTATGTTCGTAAACGGCGTAAACTTTGATACTTACGCAGGTCAAGACATCGTG
>Bacterial.MLST.Copy1.Probes_round_1_probe_351
AATGGATGGTTTGAACCACTCTGGAACCGTAATTTCATTGATTATATTGAAATAACGGGCGCAGAATCTATCGGTGTAGAAGAGCGTGGTGGTTATTACGATGATTCTGGCGCAATGCGT
>Bacterial.MLST.Copy1.Probes_round_1_probe_352
ATTACAACTTTCAATTGATGAACCACAAAAAGCAGACTTGCTGAAAATATTAGATTATATGATTAACATAAACAAGATGACGCCTGAACTATGAGAAGACGACGCAAAAATTTTTATTGT
>Bacterial.MLST.Copy1.Probes_round_1_probe_353
GAACTCGATATTCAAATTCACCGTTTCTTTGATGAACACCAAATTTATCGTATTGACCACTATCTTGGTAAAGAAACAGTTCAAAATCTGCTCGTGTTGCGTTTTTCTAATGGATGGTTT
>Bacterial.MLST.Copy1.Probes_round_1_probe_354
TTAGTAAACACCTTGTGCTAACATTGCATCAGCTACTTTAACAAAGCCTGCAACGTTTGCACCTACAACATAGTTAATATTTTCTTGCCCTTCGACAGTACCGTATTTTTTACAATTTGC
>Bacterial.MLST.Copy1.Probes_round_1_probe_355
CAGGTGTAAAAATTGATTTAGTGCTAGAGTTTGATGTAGCTGATGAAGTCATTGTTGAGCGTATGAGCGGTCGTCGTGTTCACCAACCTTCAGGACGGACTTACCACGTGGTTTACAATC
>Bacterial.MLST.Copy1.Probes_round_1_probe_356
AATGCACAAGAAGTAACAAATGTCCGTAATATGCTTGGTTACACAGGTACTTACAAAGGACGAAAAATATCAGTGATGGGACATGGAATGGGAATTCCATCTTGCTCCATTTATGCTAAA
>Bacterial.MLST.Copy1.Probes_round_1_probe_357
AATGCAGAACAATTAGTTGACATTGCAACCAATGCAATTAGTTTTGCTAATATGATGAATATGAATAGTCTAGGGGCTTTTTTGACTTATTCAACCAATAACTCAGGCAAAGGTGAAAAT
>Bacterial.MLST.Copy1.Probes_round_1_probe_358
CCGGGCGATCCGCTTCGTGCTAAATATATCGCTGAAACCTTTTTAGAAGATGCAAAAGAAGTGACCAATGTTCGCAATATGTTAGGCTACACCGGCACTTATAAAGGTCGCCGCATTTCA
>Bacterial.MLST.Copy1.Probes_round_1_probe_359
GAGAATAAACTGATTATCCGTGTGCAACCGGACGAAGGCATTTCAATGCGTTTCGGCTTGAAAAAACCGGGAGCAGGCTTTGAGGCGAAAGAAGTCTCAATGGATTTCCGCTATTCCGAT
>Bacterial.MLST.Copy1.Probes_round_1_probe_360
CTAATAAACCCTGTAGTTGGTTACCTAATTTAACAATACGGCTATATTCAGTTCCATTTAAAAATTCAAAATTCAAAAAATAATTTTTTTCTATACCATGGGTACGAATAATGATAACTA
>Bacterial.MLST.Copy1.Probes_round_1_probe_361
AAAAACCATGACTTTGCTGCGATCGCGGACTTTGACATGACAATGGCGGCTGTGCAAGCGGCAAAAGCAAAAGGCTTAAATGTCCATGTTGGTAACTTATTCTCTGCAGACTTATTCTAT
>Bacterial.MLST.Copy1.Probes_round_1_probe_362
GTCGTAACTTGTTCTGACTCATCTGGTTATGTTTATGATGAAGCCGGTTTCACAACAGAAAAATTGGCTGCATTAATGGAATTGAAAAACGAAAAACGCGGTCGTGTGGAAGAATACGCT
>Bacterial.MLST.Copy1.Probes_round_1_probe_363
TTGGAAACTATTAATAACGAGACAAATTATGATTTTTCAAACATCCTTGTAAAACAGGATGATTTGGCAATTAGGGATTATTTTAAGGCATTTAGCGAAATAGTTGATTTTTCATATCCA
>Bacterial.MLST.Copy1.Probes_round_1_probe_364
GATATTCAAATTCACCGTTTCTTTGATGAACACCAAATTTATCGTATTGACCACTATTTAGGGAAAGAAACAGTTCAAAATCTGCTTGTGTTGCGTTTTTCTAATGGATGGTTTGAACCA
>Bacterial.MLST.Copy1.Probes_round_1_probe_365
CGTGAAGAAAATTATTCGTGTTGGTTCTTGCGGTGCTGTCCGTATGGATGTCAAATTACGTGATGTAGTGATTGGATTTGGTGCCTGTACCGATTCCAAAGTCAACCGTATCCGTTTTAA
>Bacterial.MLST.Copy1.Probes_round_1_probe_366
ATTGGTGCAAAACCAGGAATTAAAACTATTTCTAGTGTTATAGTTATGCATAAAGATGATGAGCAACTTATTTTTACAGATCCATCAACAGTGCAAAAACCTAATGCAGAACAATTAGTT
>Bacterial.MLST.Copy1.Probes_round_1_probe_367
GGTGATATTGGTGTAGGGGGGCGTGAAGTTGGCTATCTAGCGGGTTATATGAAAAAATTATCTAACCAAGCCGCTTGCGTGTTTACCGGTCGTGGCTTGTCATTCGGAGGTAGTTTGATT
>Bacterial.MLST.Copy1.Probes_round_1_probe_368
GTCGCCTTAGTAAAAGATCGTATTGCTCAACCGGATTGTGCTAATGGCTTCTTATTAGACGGTTTCCCACGCACCATTCCGCAAGCTGATGCGTTAAAAGAGTCAGGTGTAAAAATTGAT
>Bacterial.MLST.Copy1.Probes_round_1_probe_369
TTGGGCAATGCAGGGACGGCGATGCGTCCCTTGACTGCCGCGCTTTGTTTATCGACACCGAACAAGGAAGGCAAAAATGAAATAGTCTTGACTGGCGAACCTCGTATGAAAGAACGCCCA
>Bacterial.MLST.Copy1.Probes_round_1_probe_370
ACTCCTAGACAACTCTCGATTTATAATGCTCTTGGGTGAAAATCTCCTGAATTTGGCCATCTAACTGTTATTACAAATATGGAAGGCAAAAAGCTTTCGAAAAGAGATACATCATTAAAG
>Bacterial.MLST.Copy1.Probes_round_1_probe_371
ATGTCATTATTGGTCTTGGTGCTTGTACCGACTCAAAAGTAAATCGTATTCGCTTCAAAGATAACGATTTCGCTGCCATTGCGGATTTTGGCATGGCACGAGCAGCCGTACAGGCTGCAA
>Bacterial.MLST.Copy1.Probes_round_1_probe_372
GATTTCCGCTATTCCGATTTAAGTTCATCATCAAGCTTACTCACCGCTTATGAACGCTTACTATTAGACGCACTTAAAGGTGATGCAACCTTATTTGCCCGTACTGATGCCGTGCACGCT
>Bacterial.MLST.Copy1.Probes_round_1_probe_373
GAATGTCTTGCTGCGCACGGACTGAATACCGAAGAATTTGGTTGGAAGCGGTTAATTGTGGAAAAACCGTTTGGTTATGATATCCGCACGGCAAAAGAACTCGATATTCAAATTCACCGT
>Bacterial.MLST.Copy1.Probes_round_1_probe_374
AAGCACAACGTGATTACTTTGGTGCTCACACCTACGAACGCACTGACAAACCTCGTGGCGAGTTTTTCCACACTAACTGGACAGGACGAGGTGGCAATACTGCATCAACGACTTATGATG
>Bacterial.MLST.Copy1.Probes_round_1_probe_375
GTAATTATTATGACTGATGCTGATGTCGATGGAGCCCACATTAGAACACTTTTATTAACCTTCTTCTACCGTTATTTTAGAAAACTAATTGAATATGGCTTTATTTATATTGCTCAACCT
>Bacterial.MLST.Copy1.Probes_round_1_probe_376
AAAGAACTTGGCGTGACTTATCAACTCTCAGAAGACAAATCCGTCTGTGAAATTGAAGGCTTAGGACGTGCTTTTGAATGGCAAAGTGGCTTAGCTTTATTTTTGGGCAATGCAGGGACG
>Bacterial.MLST.Copy1.Probes_round_1_probe_377
TGGATGCGGGTCAATTAGTGCCAGATGATTTAATCATTTCATTAGTGAAAGAACGTGTTGCACAAGCCGATTGTGCCAAAGGTTTCTTATTAGACGGCTTCCCACGCACTATTCCACAAG
>Bacterial.MLST.Copy1.Probes_round_1_probe_378
TATATGAATATGGCAGAATTATAATTGCTAATAAGGCAAAAAGCTACGAAGAATGATTAGTTGAGTTAGATAATCATAAAAAACAATTTCCGTGAATTCATTCATTATTATTAGAAACTA
>Bacterial.MLST.Copy1.Probes_round_1_probe_379
CGAAGTTGGAAAAACCGCGTAAAGTGATGCTAATGGTGCGTGCCGGTGAGGTGGTGGATCAGTTTATCGAGGCTCTTCTGCCACATTTAGAAGAAGGCGACATCATCATTGATGGCGGTA
>Bacterial.MLST.Copy1.Probes_round_1_probe_380
TACCACGTGGTGTACAATCCACCGAAAGTGGAAGGCAAAGATGATGTGACTGGTGAGGATTTAATTATCCGCCAAGATGACAAACCTGAAACGGTATTAGAGCGTTTAGCGATTTACCAC
>Bacterial.MLST.Copy1.Probes_round_1_probe_381
TATGTGGAAGGTGATGGCAAATATGCCCGTTTCTTTGCTCAGCCTGTTCGTTTAGGTAAAGAAGGCGTTGAAGAAATTCTACCATTAGGGCCATTGAGTGCATTTGAACAACACGCATTA
>Bacterial.MLST.Copy1.Probes_round_1_probe_382
CAGGTGTAAAAATTGATTTAGTGTTAGAGTTTGATGTAGCTGATGAAGTCATTGTTGAGCGTATGAGTGGTCGTCGTGTTCACCAACCTTCAGGGCGTACTTACCACGTGGTGTACAATC
>Bacterial.MLST.Copy1.Probes_round_1_probe_383
AACACCATTATTCCGATTGCAGCAGAAGTATTGAAAAAAGCCGGTGTGTATGACAAAAATAAACTTTTCGGTGTTACAACATTAGATGTTATTCGAGCGAATACCTTTGTGGCTGAAGCC
>Bacterial.MLST.Copy1.Probes_round_1_probe_384
AAAGTTTGCCCGAAAGCTTGCATTGCAATTATTACTAACCCGGTAAACACCATTATTCCGATTGCAGCAGAAGTATTGAAAAAAGCCGGCGTATATGACAAAAATAAACTTTTCGGTGTC
>Bacterial.MLST.Copy1.Probes_round_1_probe_385
AACTTAATCATCCGTGCCGATGATAAACCTGAAACTGTATTAGATCGCTTAAAAGTGTATCACTCCACCACGAAGCCATTAGTGGACTACTACCAAGCAGAAGCGAAAGCGGGTAACACC
>Bacterial.MLST.Copy1.Probes_round_1_probe_386
GACGATCATGATATGGAAATTACTCACGTATTAAGAGGCGAAGAACACATTACAAATACACCTAGACAACTCTCGATTTATAATGCTCTTGGGTGAAAATCTCCTGAATTTGGTCATCTA
>Bacterial.MLST.Copy1.Probes_round_1_probe_387
TCTGCAGACTTATTCTATACACCAGATGTGGAAATGTTTGATGTAATGGAAAAATATGGCATCTTAGGTGTTGAAATGGAAGCTGCGGGAATTTATGGTGTGGCCGCAGAATTTGGTGCC
>Bacterial.MLST.Copy1.Probes_round_1_probe_388
TGTTCGATTTACACAAAAGAATTAATTACCGAATATGGCGTGAAGAAAATTATCCGTGTCGGTTCTTGCGGTGCTGTCCGTATGGATGTCAAATTACGTGATGTAGTGATTGGATTTGGT
>Bacterial.MLST.Copy1.Probes_round_1_probe_389
GATATTGTTAGGGGCGAAATTAGTTTTAACTCAAATGATATTGGAGACTGAGTTATTCAAAAATCTGATGGCTATCCAACATATAATTTTGCAGTTGTAGTAGACGATCATGATATGGAA
>Bacterial.MLST.Copy1.Probes_round_1_probe_390
TCAATCGGTTTTGAACATTTTGAAGCGCTTTTAGCGGGTGCACACGAAATGGATAAACATTTCCGTACCGCCCCAATTGAGCAAAATATTCCGACCACATTAGCGTTAATTGGTTTGTGG
>Bacterial.MLST.Copy1.Probes_round_1_probe_391
GATTACAACTTTCAATTGATGAACCGCAAAAAGCAGATTTGCTAAAAATATTAGATTATATGATTAACATAAACAAAATGACGCCCGAACTATGAGAAGACGACGCAAAAATTTTTATTG
>Bacterial.MLST.Copy1.Probes_round_1_probe_392
ATTTTTCCCCGTAATGGGAGAATTGCTTGATGTTCACGGTTGCGAGCTTGTTTGGCTGAGCCACCGGCAGAATCTCCTTCTACTAAAAAAAGCTCCGTTTTACTTAAATCTTGTTCACTA
>Bacterial.MLST.Copy1.Probes_round_1_probe_393
TTATCCAATCGCGCACTCTTACTTTCCGCATTAGCTAAAGGAAAAACAACATTAACCAATCTGTTAGATAGTGATGATGTGCGCCATATGTTAAATGCGTTAAAAGAACTTGGCGTGACT
>Bacterial.MLST.Copy1.Probes_round_1_probe_394
AGCAGAATAAACCAGAAAAGAACCACAATAATTTGTTCCGACCGGCCTATATATTCTTTACAAAATTCATTTGATGCTAGATTGATAAGTCGTCTTTCAATGGGGTTACAGCTTTCAATT
>Bacterial.MLST.Copy1.Probes_round_1_probe_395
GTGGTGGCGTACAACCGCACTACTTCAAAAGTGGATGAGTTCTTAGAAGGTGCGGCGAAAGGCACGAACATTATCGGTGCTTACTCGTTAGAAGATTTAGCGGCGAAGTTGGAAAAACCG
>Bacterial.MLST.Copy1.Probes_round_1_probe_396
CCCGGAAAATTAGCGGATTGTAGTGAACAAGATTTAAGTAAAACGGAGCTTTTTTTAGTAGAAGGAGATTCTGCCGGTGGCTCAGCCAAACAAGCTCGCAACCGTGAACATCAAGCAATT
>Bacterial.MLST.Copy1.Probes_round_1_probe_397
AAGTTAATTCCTCGTCTTGATGACTTACATGATAAATATCAAACTTGTGGTAACACACTTTACTATTTATCTACCCCACCAAGTCTTTATGGTGTGATTCCAGAATGTCTTGCTGCGCAC
>Bacterial.MLST.Copy1.Probes_round_1_probe_398
CCGGGCGATCCGCTTCGTGCTAAATATATCGCTGAAACCTTTTTAGAAGATGCAAAAGAAGTAACTAATGTTCGCAATATGTTAGGCTATACCGGCACTTATAAAGGTCGTCGTATTTCA
>Bacterial.MLST.Copy1.Probes_round_1_probe_399
GTTGCCTTAGTAAAAGACCGTATCGCTCAACCTGATTGTGCGAACGGTTTCTTATTAGACGGTTTCCCACGCACCATTCCGCAAGCTGATGCGTTAAAAGAGGCTGGCGTAAAAATTGAT
>Bacterial.MLST.Copy1.Probes_round_1_probe_400
TTAGGCGCAGGCGGTGCCACAAAAGGAGTTTTATTGCCTTTATTACAAGCTCAACAAAATATCTTAATTACCAACCGCACTTTTAGTAGAGCTGAAGACTTAGCACATAAATTCAATCAT
>Bacterial.MLST.Copy1.Probes_round_1_probe_401
AAAGAACTTGGCGTGACTTATCAACTGTCAGAAGACAAATCCATCTGTGAAATTGAAGGTTTAGGACGTGCTTTTGAATGGCAAAGTGGCTTAGCTTTATTTTTGGGCAATGCAGGGACT
>Bacterial.MLST.Copy1.Probes_round_1_probe_402
TAACCGTATCCGTTTTAAAAACCATGACTTTGCTGCGATCGCGGACTTCGACATGACAATGGCGGCAGTACAAGCGGCAAAAGCAAAAGGCTTAAATGTCCATGTGGGTAACTTATTCTC
>Bacterial.MLST.Copy1.Probes_round_1_probe_403
GCGCGCACGACAGTGCCTGTGATTGGTGGGCATTCTGGTGTCACCATTCTTCCATTACTTTCTCAAGTCCAATACGCAGAGTGGAATGACGCGGAAATTGCACCATTAACAAAACGTATT
>Bacterial.MLST.Copy1.Probes_round_1_probe_404
AGTTGACATTGCTGCCAATGCAATTAGTTTTGCTAATATGATGAATATGAATAGTCTAGGGGCTTTTTTGACTTATTCAACAAATAACTCAGGCAAAGGTGAAAATCCTGACTTAGTTAG
>Bacterial.MLST.Copy1.Probes_round_1_probe_405
GCTGGCGTAAAAATTGATTTAGTACTTGAGTTTGATGTAGCCGATGAAGTGATTGTTGAGCGTATGAGCGGTCGTCGTGTTCACCAACCATCAGGGCGTACTTACCACGTGGTGTACAAT
>Bacterial.MLST.Copy1.Probes_round_1_probe_406
GTTTACAACTTTCAATTGATGAACCGCAAAAAGCAGACTTGCTGAAAATATTAGATTATATGATTGACATAAACAAGATGACGCCTGAACTATGAGAAGACGACGCAAAAAATTTTATTG
>Bacterial.MLST.Copy1.Probes_round_1_probe_407
TTGTTCTGACTCATCTGGTTATGTTTATGATGAAGCCGGTTTCACAACAGAAAAATTGGCTGCATTAATGGAATTGAAAAACGAAAAACGCGGTCGTGTAGAAGAATACGCGAAACAATT
>Bacterial.MLST.Copy1.Probes_round_1_probe_408
GTCGCCTTAGTAAAAGATCGTATTGCTCAACCGGATTGTGCGAACGGCTTCTTATTAGACGGTTTCCCACGCACCATTCCACAAGCGGATGCGTTAAAAGAGTCAGGTGTAAAAATTGAT
>Bacterial.MLST.Copy1.Probes_round_1_probe_409
GAAATACCGGACTCAAAGGTGGACGAATACAAATTGATGGGTCCGTTTCTTCTCAATTTTTGACCGCACTTTTAATGGCTGCCCCGATGGCAGAGGCGGATACGGAAATTGAAATCATCG
>Bacterial.MLST.Copy1.Probes_round_1_probe_410
TTATCCAATCGCGCACTCTTACTTTCCGCATTAGCTAAAGGAAAAACAACATTAACCAATCTGTTAGACAGTGATGATGTGCGCCATATGTTAAATGCGTTAAAAGAGCTTGGCGTGACT
>Bacterial.MLST.Copy1.Probes_round_1_probe_411
CGTAGAACGTATGAGTGGTCGCCGTGTACACCAAGCCTCAGGTCGTACTTATCACGTCGTTTACAACCCACCAAAAGTAGAAGGGAAAGATGATGTGACTGGCGAAGACTTAATCATCCG
>Bacterial.MLST.Copy1.Probes_round_1_probe_412
TCTAAATATTTTGGCAATAGAAGATTCAACAATCCTGAAAATATTAAAGCTACGTTAGACTTAAAAGATGCATTAAGTGAACTTGATTTTATGATACTTGCTGTTCCATCAAGCGCTATT
>Bacterial.MLST.Copy1.Probes_round_1_probe_413
TTATCCAATCGCGCACTCTTACTTTCCGCATTAGCTAAAGGAAAAACAACATTAACCAATCTGTTAGATAGTGATGATGTGCGCCATATGTTAAATGCGTTAAAAGAACTTGGTGTGACT
>Bacterial.MLST.Copy1.Probes_round_1_probe_414
CATTTGAATCTACATTTCGTGTCTAACGTAGATGGTACACATATTGCGGAGACCTTAAAGAAAGTCAATCCAGAAACTACGCTATTCTTGGTCGCCTCAAAAACCTTTACTACACAAGAA
>Bacterial.MLST.Copy1.Probes_round_1_probe_415
AGATGACGTGACTGGCGAAGACTTAATCATCCGTGCCGATGATAAACCTGAAACTGTATTAGATCGCTTAAAAGTGTATCACTCCACCACTAAACCATTAGTGGACTACTACCAAGCAGA
>Bacterial.MLST.Copy1.Probes_round_1_probe_416
AAGTTAATTCCTCGTCTTGATGATTTACATGATAAATATCAAACCTGTGGTAACACGCTTTACTATTTATCCACGCCGCCAAGTCTTTATGGTGTGATTCCAGAATGTCTTGCTGCGCAC
>Bacterial.MLST.Copy1.Probes_round_1_probe_417
ATGGCGTGAAGAAAATTATCCGTGTTGGTTCTTGCGGTGCTGTCCGTATGGATGTCAAATTACGTGATGTGGTGATTGGATTTGGTGCCTGTACCGATTCTAAAGTCAACCGTATCCGTT
>Bacterial.MLST.Copy1.Probes_round_1_probe_418
AGTTGACATTGCTGCCAATGCAATTAGTTTTGCTAATATGATGAATATGAATAGTCTAGGGGCTTTTTTGACTTATTCAACAAATAACTCAGGCAAAGGTGAAAATCCCGACTTAGTTAG
>Bacterial.MLST.Copy1.Probes_round_1_probe_419
GATCCATCAACAGTACAAAAACCTAGTGCAGAACAATTAGTTGACATTGCTGCTAATGCAATTAGTTTTGCTAATATGATGAATATGAATAGTCTAGGGGCTTTTTTGACTTATTCAACG
>Bacterial.MLST.Copy1.Probes_round_1_probe_420
CCATTGAACTAATTTTTAATATTTTAGACAGCAGGATAAACCAAAAAAGAACCACAATAATTTGTTCCGACCGGCCTATATATTCATTACAAAATTCATTTGATGATAGATTGATAAGCC
>Bacterial.MLST.Copy1.Probes_round_1_probe_421
CCTAGTGCAGAACAATTAGTTGACATTGCTGCTAATGCAATTAGTTTTGCTAATATGATGAATATGAATAGTCTAGGGGCTTTTTTGACTTATTCAACAAATAACTCAGGCAAAGGTGAA
>Bacterial.MLST.Copy1.Probes_round_1_probe_422
ACCGGCGATATGTTCCGTGCGGCGATTAAAGAAGGCACTGAGCTTGGTAAACAAGCAAAAGCATTGATGGACGAAGGTAAATTAGTGCCGGATGAATTAACGGTTGCCTTAGTAAAAGAC
>Bacterial.MLST.Copy1.Probes_round_1_probe_423
GCTCGCAAACACATCACCGCAGGTGCGAAGAAAGTTGTTTTAACCGGTCCGTCTAAAGATGCAACACCTATGTTCGTAAACGGTGTAAACTTCGATACTTATGCAGGTCAAGACATCGTA
>Bacterial.MLST.Copy1.Probes_round_1_probe_424
TCATTATTATTAGAAACTATTAATAACGAGACAAATTATGATTTTTCAAACATCCTTGTAAAACAGGATGATTTGGCAATTAGGGACTATTTTAAGGCATTTAGCGAAATAGTTGATTTT
>Bacterial.MLST.Copy1.Probes_round_1_probe_425
ATTAACCAATCTGTTAGATAGTGATGATGTGCGCCATATGTTAAATGCGTTAAAAGAACTTGGCGTGACTTATCAACTGTCAGAAGACAAATCCGTCTGTGAAATTGAAGGTTTAGGACG
>Bacterial.MLST.Copy1.Probes_round_1_probe_426
AAGTTAATTCCTCGTCTTGATGATTTACATGATAAATATCAAACCTGTGGTAACACACTTTACTATTTATCCACGCCGCCAAGTCTTTATGGTGTGATTCCAGAATGTCTTGCTGCGCAC
>Bacterial.MLST.Copy1.Probes_round_1_probe_427
TTCGGAGGTAGTTTGATTCGTCCAGAAGCAACCGGTTATGGTCTAGTCTATTTCGCCCAAGCGATGCTTGCTGAAAAAGGGCAAAGCTTTGCTGGTAAAACGGTGTCTGTTTCAGGTTCG
>Bacterial.MLST.Copy1.Probes_round_1_probe_428
ACCGGTGATATGTTCCGTGCGGCAATTAAAGAAGGCACTGAACTTGGCAAACAAGCAAAAGCATTAATGGACGAAGGCAAATTAGTGCCGGATGAATTAACGGTAGCCTTAGTAAAAGAT
>Bacterial.MLST.Copy1.Probes_round_1_probe_429
GTGGTGGCGTACAACCGCACCACTTCAAAAGTGGACGAGTTCTTAGAAGGTGCAGCGAAAGGCACTAACATTATCGGTGCTTACTCATTAGAAGATTTAGCGGCGAAGTTAGAAAAACCG
>Bacterial.MLST.Copy1.Probes_round_1_probe_430
AAGAAAATTATCCGTGTCGGTTCTTGCGGTGCTGTCCGTATGGATGTCAAATTACGTGATGTGGTGATTGGATTTGGTGCCTGTACCGATTCCAAAGTTAACCGTATCCGTTTTAAAAAC
>Bacterial.MLST.Copy1.Probes_round_1_probe_431
CTGTCCACAAACAGTAAAGCCGTCGCTGAATTTGGTATTGATACCAATAATATGTTTGAATTTTGGGATTGGGTAGGGGGTCGTTATTCATTATGGTCAGCGATTGGTTTATCTATTGCC
>Bacterial.MLST.Copy1.Probes_round_1_probe_432
AAGGTAAAACTATTGATATTGATCCTCAGATTTTACAACTTGCCTCTGCCGTTTATGATATGCAATACAGCAAAGAAAGCGACACGCCTTTTATTGCATTGTGTAAAAAACAAGGGGTAA
>Bacterial.MLST.Copy1.Probes_round_1_probe_433
GTTCCATCAAGCGCTATTGATAGTGTTTTAGGCAAAATTGGAGACGTGTTAGGAACACAAAAAATTAAAGTCATAAATGTTGCTAAAGGAATTGATTCAAAGACTAAAAAATTCTTTTCT
>Bacterial.MLST.Copy1.Probes_round_1_probe_434
ACCACAAAAGGTCATCACGGAATTTTAAACAGTGAACAAACAATAAAATTTAAAAAGGCAATTGGATTAGGAAATAAAGCACCTTTTGAATATGATTCTGATGTATATGAATATGGCAGA
>Bacterial.MLST.Copy1.Probes_round_1_probe_435
TTATACATCATAAGTCGTTGATGCAGTATTGCCACCACGTCCTGTCCAGTTAGTGTGGAAAAACTCGCCACGAGGTTTGTCAGTGCGTTCGTAGGTATGAGCACCAAAGTAATCACGTTG
>Bacterial.MLST.Copy1.Probes_round_1_probe_436
GTGCCGGCTTACTTGGAAGAAAAAGGCGTGCCGGCTGATTCCAACACTGAAACCTTTATGGCGGTAAAATGTAAAATCGATAACTGGCGTTGGGCAGGTGTGCCGTTCTATGTGCGAACC
>Bacterial.MLST.Copy1.Probes_round_1_probe_437
GGGATTATTACTAATCCAGTGAATACGACAGTAGCTATTGCGGCTGAAGTATTGAAAAAAGCAGGTGTTTACGATAAGCGTAAATTATTCGGTGTAACCACATTAGATATTATTCGTTCT
>Bacterial.MLST.Copy1.Probes_round_1_probe_438
CCATGTGGGTAACTTATTCTCTGCAGATTTATTCTATACACCAGATGTGGAAATGTTTGATGTAATGGAAAAATACGGCATCTTAGGCGTTGAAATGGAAGCTGCGGGAATTTATGGCGT
>Bacterial.MLST.Copy1.Probes_round_1_probe_439
TTAAATATCTAAATTAGCTCTTAGTGCATTCATTTCAATAAATTCACGTCGAGGTTCTACTTCATCTCCCATTAAAGTGGTAAATAATTGATCCGCTGCAACAGCATCTTTAATCGATAC
>Bacterial.MLST.Copy1.Probes_round_1_probe_440
AAGCGCTGCAATTGGGGGCAAAAGTCGTAACTTGTTCTGACTCATCTGGTTATGTTTATGATGAAGCCGGTTTCACAACAGAAAAATTGGCTACATTAATGGAATTGAAAAACGAAAAAC
>Bacterial.MLST.Copy1.Probes_round_1_probe_441
TGTAAAATTGGTTTGACATATTGCCATGCTTCTTCATTGCCACCTGGCATAATAGATGGTCCGTGGCGAGCACCTTCTTCACCGCCTGAAACTCCCGAGCCAATAAAGCGAATACCTTTT
>Bacterial.MLST.Copy1.Probes_round_1_probe_442
TCTAAATATTTTGGCAATAGAAGATTTAACAATCCTGAAAATATTAAAGCCACGTTAGACTTAAAAGATGCATTAAGCGAACTTGATTTAATGATACTTGCTGTTCCATCAAGCGCTATT
>Bacterial.MLST.Copy1.Probes_round_1_probe_443
GGGATTATTACTAATCCTGTGAATACGACAGTAGCAATTGCGGCTGAAGTATTGAAAAAAGCGGGTGTTTACGATAAGCGTAAATTATTCGGTGTAACCACATTAGATATTATTCGTTCT
>Bacterial.MLST.Copy1.Probes_round_1_probe_444
ATTAGATATTATTCGTTCTGAAACCTTTGTGTCAGAATTGAAAAATTTAGAGCCAGCACGCACGACTGTGCCTGTGATTGGTGGGCATTCTGGTGTCACCATTCTTCCATTACTTTCTCA
>Bacterial.MLST.Copy1.Probes_round_1_probe_445
AATTGAAGGCTTAGGACGTGCTTTTGAATGGCAAAGTGGCTTAGCTTTATTTTTGGGCAATGCAGGGACGGCGATGCGTCCCTTGACTGCCGCGCTTTGTTTATCGACACCGAACAAGGA
>Bacterial.MLST.Copy1.Probes_round_1_probe_446
TGAATGGCGTAATTTTTTGCACTAAAATGCTGTTTGTCGGTTTATTACCGGTAAAAATTTTAAACGGTACAATATTTTTCACTTCATCTAAGGACTTTCCTGCTTGAATAAATTCAGCTT
>Bacterial.MLST.Copy1.Probes_round_1_probe_447
GCCAAGCCTTTATGGCGTGATTCCAGAATGCCTTGCGGCACATGGGTTAAATACTGAAGAGTTTGGCTGGAAGCGGTTAATTGTGGAAAAACCGTTTGGTTATGATATCCGCACGGCAAA
>Bacterial.MLST.Copy1.Probes_round_1_probe_448
AAAGGTCGTCGTATTTCAGTAATGGGGCATGGTATGGGGATTCCATCTTGTTCTATTTATGCTAAAGAGCTAATTACTGAATATGGTGTAAAGAAAATTATCCGAGTCGGCTCGTGTGGT
>Bacterial.MLST.Copy1.Probes_round_1_probe_449
GCCGTACAGGCTGCAAAAAATAAAGGAATTGATGTAAAAGTAGGTAACTTGTTTTCCGCCGACTTATTTTATACGCCAGACCCAGAAATGTTTGATGTCATGGAAAAATATGGCATTTTA
>Bacterial.MLST.Copy1.Probes_round_1_probe_450
AAAGGACGAAAGTCATGTGGCAAAACACTTTGCAGCACTGTCCACAAACGGTAAAGCCGTTGCTGAATTTGGTATTGATACCAATAATATGTTTGAATTTTGGGATTGGGTAGGGGGGCG
>Bacterial.MLST.Copy1.Probes_round_1_probe_451
TATTCAAAATCAATATTAGTAAAAATAGTGGGACTAGGCCAAAAGCGTACAGTTGTACCTGTTTTTTCCGTTTCACCAATAACGGATAAAGGTTCCTGAGGATCACCTAAATGGTAAAAT
>Bacterial.MLST.Copy1.Probes_round_1_probe_452
GAATGCCTTGCGGCACATGGGTTAAATACTGAAGAGTTTGGCTGGAAGCGGTTAATTGTGGAAAAACCGTTTGGTTATGATATACGCACGGCAAAAGAACTCGATATTCAAATTCACCGT
>Bacterial.MLST.Copy1.Probes_round_1_probe_453
AGAATACGCTAAACAATTCGGTTTAAAATACGTGGCAGGCAAAACGCCTTGGGAAGTCAAAGTGGATATTGCATTACCTTGTGCCACACAAAACGAACTCGATTTAGATGCTGCCAAAAC
>Bacterial.MLST.Copy1.Probes_round_1_probe_454
CTAAAGATTTAGCCCAAAAATCAACCGCACTTTCATCAATCATCATTTCATTAGTTAATGCTTTTTGATAAATTAATGATTTCAATAATATTTCTGGATAATGAAAAGATAAACGGCTAA
>Bacterial.MLST.Copy1.Probes_round_1_probe_455
CGTGATAACGATTTCGCAGCGATTGCCGACTTTGATATGACATTAGCGGCACACCAAGCAGCCAAAGCAAAAGGCATTGAAGCTCGTTTCGGTAACTTATTCTCTGCGGATTTATTCTAT
>Bacterial.MLST.Copy1.Probes_round_1_probe_456
CCATTACTTTCTCAAGTCCAATACGCAGAGTGGAATGAAGCGGAAATTGCACCATTAACAAAACGTATTCAAAATGCGGGTACCGAAGTGGTCGAAGCAAAAGCGGGTGGCGGTTCAGCA
>Bacterial.MLST.Copy1.Probes_round_1_probe_457
ATATGTTAAATGCGTTAAAAGAACTTGGTGTGACTTATCAACTGTCAGAAGACAAATCCGTCTGTGAAATTGAAGGTTTAGGACGTGCTTTTGAATGGCAAAGTGGCTTAGCTTTATTTC
>Bacterial.MLST.Copy1.Probes_round_1_probe_458
GATATTCAAATTCACCGTTTCTTTGATGAACACCAAATTTATCGTATTGACCACTATCTTGGTAAAGAAACGGTTCAAAATCTGCTCGTGTTGCGTTTTTCTAATGGATGGTTTGAACCA
>Bacterial.MLST.Copy1.Probes_round_1_probe_459
GACGGCTTCCCACGCACCATTCCACAAGCGGATGCATTAAAAACAGTCGGTATCCAAATTGACTATGTTTTAGAGTTTGATGTGCCTGATGAAGTGATCGTAGAACGTATGAGTGGTCGC
>Bacterial.MLST.Copy1.Probes_round_1_probe_460
TCATTGATGGCGGTAACTCAAACTATCCGGACACCAACCGCCGTGTGAAAGCCTTAGCGGAAAAAGGCATTCGCTTTATCGGTTCAGGGGTGTCGGGCGGTGAAGAAGGTGCAAGACACG
>Bacterial.MLST.Copy1.Probes_round_1_probe_461
GGTTATACGGGTAAAGCGATTACCGATGTGGTGAACATCGGAATTGGTGGATCTGATTTAGGACCTTATATGGTAACAGAAGCCTTACGTCCTTATAAAAATCATTTGAATTTACATTTT
>Bacterial.MLST.Copy1.Probes_round_1_probe_462
TGAAATTGAAGGTTTAGGACGTGCTTTTGAATGGCAAAGTGGCTTAGCTTTATTTTTGGGCAATGCAGGGACGGCGATGCGTCCCTTGACTGCCGCGCTTTGTTTATCGACACCGAACAG
>Bacterial.MLST.Copy1.Probes_round_1_probe_463
GTATGAAAGAACGCCCAATACAACATTTAGTTGAAGCATTATGTCAAGCTGGCGCAGAAATTCAGTATTTAGAACAAGAAGGTTACCCACCTATCGCCATTCGAAATACAGGACTCAAAG
>Bacterial.MLST.Copy1.Probes_round_1_probe_464
GAACGTATGAGTGGTCGCAGTGTACACCAAGCCTCAGGTCGTACTTATCACGTCGTTTACAACCCACCAAAAGTAGAAGGGAAAGATGACGTGACTGGCGAAAACTTAATCATCCGTGCC
>Bacterial.MLST.Copy1.Probes_round_1_probe_465
TGGATGCGGGTCAATTAGTGCCAGATGATTTAATCATTTCATTAGTGAAAGAACGTGTTGCACAAGCCGATTGTGCCAAAGGTTTCTTACTAGACGGCTTCCCACGCACCATTCCACAAG
>Bacterial.MLST.Copy1.Probes_round_1_probe_466
AGAGCCTTTAAATTGGCAGATGAATTTAGCGAAACCGCTTTGTTGGCACAGGCGTGTAATACGCTTAAACGCTTAGAAGATGGACGGTTATATGCCGATAATACTGACGGGGCCGGTTTA
>Bacterial.MLST.Copy1.Probes_round_1_probe_467
TCGCCCAAGCGATGCTCGCTGAAAAAGGGCAAAGCTTTGCCGGTAAAACGGTGTCTGTTTCAGGTTCGGGTAACGTGGCGCAATATGCCATTGAAAAAGCGCTGCAATTGGGGGCAAAAA
>Bacterial.MLST.Copy1.Probes_round_1_probe_468
AGAGCCTTTAAATTGGCAGATGAATTTAGCGAAACCGCTTTGTTGGCACAGGCGTGTAATACGCTTAAACGCTTAGAAGATGGACGGTTATATGCCGATAATACCGACGGGGCCGGTTTA
>Bacterial.MLST.Copy1.Probes_round_1_probe_469
AACGCCCAATACAACATTTAGTTGAAGCATTATGTCAAGCTGGCGCAGAAATTCAGTATTTAGAACAAGAAGGTTACCCACCTATCGCCATTCGAAATACCGGACTCAAAGGCGGACGAA
>Bacterial.MLST.Copy1.Probes_round_1_probe_470
TACTTTAACAGAAACAATAGCAACCAACCCTTCTCTCGCATCATCACCTGAAGTTGCTATATCCTTTTTGTCTTTTTTATTCGAATTTTCTTCTACATATTTGTTTAAAATCCTAGTTAA
>Bacterial.MLST.Copy1.Probes_round_1_probe_471
GGTGATATTGGTGTAGGGGGGCGTGAAGTTGGCTATCTAGCGGGTTATATGAAAAAATTATCTAACCAAGCCGCTTGCGTGTTTACCGGTCGTGGCTTGTCATTCGGAGGTAGTTTAATT
>Bacterial.MLST.Copy1.Probes_round_1_probe_472
TGCCAAAGGTTTCTTATTAGACGGTTTCCCACGCACCATTCCACAAGCCGATGCATTAAAAACAGTCGGTATCCAAATTGACTACGTTTTAGAGTTTGATGTGCCTGATGAAGTGATCGT
>Bacterial.MLST.Copy1.Probes_round_1_probe_473
AGAGCCTTTAAATTGGCAGATGAATTTAGCGAAACCGCTTTGTTGGCACAGGCGTGTAATACGCTTAAACGCTTAGAAGATGGACGGTTATATGCCGATAATACCGACGGGGCAGGTTTA
>Bacterial.MLST.Copy1.Probes_round_1_probe_474
TGAAGAAGGTGCAAGACACGGACCTTCAATTATGCCGGGTGGTGATGAATCTGCGTGGCAATATGTGAAGCCGATTTTCCAAGCCATTTCAGCCAAAACAGAACAAGGTGAGCCTTGCTG
>Bacterial.MLST.Copy1.Probes_round_1_probe_475
TCTAAATATTTTGGCAATAGAAGGTTTAACAATCCTGAAAATATTAAAGCCACGTTAGACTTAAAAGATGCATTATGCGAACTTGATTTAATGATACTTGCTGTTCCATCAAGCGCTATT
>Bacterial.MLST.Copy1.Probes_round_1_probe_476
GGAAAAACTGAGGAGCTATTAAAAAGAATAAACATACTTAAAATTGCAGGAATAAATTCTTTAGTTATAAAGCCTAAATTTGACACAAGATTTTCTGAAGATGAAATAGTTAGTAGAACT
>Bacterial.MLST.Copy1.Probes_round_1_probe_477
TATGTGGAAGGTGATGGCAAATATGCCCGTTTCTTTGCTCAGCCTGTTCGTTTAGGTAAAGAAGGTGTTGAAGAAATCCTGCCATTAGGACCATTGAGTGCATTTGAACAACATGCATTA
>Bacterial.MLST.Copy1.Probes_round_1_probe_478
AACTGAGGAGCTATTAAAGAGAATAAACATACTTAAAATTGCAGGAATAAATTCTTTAGTTATAAAACCTAAATTTGACACAAGATTTTCTAAAGATGAAATAGTTAGTAGAACTGGTGC
>Bacterial.MLST.Copy1.Probes_round_1_probe_479
ATGACGCCACATATTAACGCACCAGCCGGTGCATTTGCCGATGTTGTTTTAATGCCGGGAGATCCGTTGCGTGCAAAATATATCGCAGAAACATTTTTAGAAAATGCACAAGAAGTAACA
>Bacterial.MLST.Copy1.Probes_round_1_probe_480
GAGATACATCATTAAAGCAATTTATTGAAGATTACAAAAATGATGGTTATGATCCAAATGCTATTTTTAACTTTCTATCACTTTTAGGTTGAACTAGTGCTGATAATTCAGAACTAATGA
>Bacterial.MLST.Copy1.Probes_round_1_probe_481
GCGGTAGTAATGCCTCAATAAATTGATCCACCACTTCCCCCGCACGTACCATCAACATTACTTTACGTGGCTTTTCCAATTTACCGGCAAGTTCTTCCAATGAATAGGCTCCGATAATGT
>Bacterial.MLST.Copy1.Probes_round_1_probe_482
TCCATGACATCAAACATTTCCAGGTCTGGTGTATAAAATAAATCGGCGGAAAACAAGTTACCTACTTTTACATCAATTCCTTTATTTTTTGCAGCCTGTACGGCTGCTCGTGCCATGCCA
>Bacterial.MLST.Copy1.Probes_round_1_probe_483
TTGTTTACCTAATTCAACTCCCCATTGATCAAAACTGTAAATATTAAAAATCACCCCTTGTACAAAAATTTTATGTTCGTACATAGCAATTAATGCACCTAACGTGAATGGTGTAATTTT
>Bacterial.MLST.Copy1.Probes_round_1_probe_484
GTACAAGCGGCAAAAGCAAAAGGCTTAAATGTCCATGTGGGTAACTTATTCTCTGCAGATTTATTCTATACACCAGATGTGGAAATGTTTGATGTAATGGAAAAATACGGCATCTTAGGT
>Bacterial.MLST.Copy1.Probes_round_1_probe_485
CCTTACTATGGCGCTATGATGATCAAATTAAAGGATGTTGATAGTGCTGTTGGTGGCTTAATTTATTCAACTGCTGATATCTTACGTGCTGCTTTTAAATGTATTGGTGCAAAACCAGGA
>Bacterial.MLST.Copy1.Probes_round_1_probe_486
GGTAAAGGCGGTTCCGATTTCGATCCTAAAGGAAAATCTGACGGTGAAGTCATGCGTTTCTGCCAAGCTTTAATGGCAGAATTATACCGTCATGTTGGCGCCGATACCGATGTGCCTGCG
>Bacterial.MLST.Copy1.Probes_round_1_probe_487
ATCTATTTTAAAATTTTTAGGCTTTGAGCAAATTTTCAAAAATGCTTTAACTACCTTACCGATGGGGGGAGGTAAAGGTGGTTCCGATTTTGATCCTAAGGGTAAGTCAGATGCGGAAGT
>Bacterial.MLST.Copy1.Probes_round_1_probe_488
TTGAATTTACATTTTGTTTCTAATGTAGATGGTACGCATATTGCGGAAACCTTAAAGAAAGTCAATCCAGAAACTACGCTATTCTTGGTTGCGTCAAAAACCTTTACCACACAAGAAACC
>Bacterial.MLST.Copy1.Probes_round_1_probe_489
ATTTATCAAAAAGCATTAACTAATGAAATGATGATTGATGAAAGTGTGGTTGATTTTTGGGCTAAATCTTTAGTTAATATTTTAACTGACAAAAAAATAAGCGGTAGTAGTTACAAATAT
>Bacterial.MLST.Copy1.Probes_round_1_probe_490
GTACGAATAATGATAACTACTTCATATAAATGACGTTCATTGTTAAAAACAATACGATATTTGTAACTACTACCACTTATTTTTTTGTCAGTTAAAATATTAACTAAAGATTTAGCCCAA
>Bacterial.MLST.Copy1.Probes_round_1_probe_491
TGGGCAATGCAGGGACTGCGATGCGTCCCTTGACTGCCGCGCTTTGTTTATCAACACCGAACAAGGAAGGCAAAAATGAAATAGTCTTGACTGGTGAACCTCGTATGAAAGAACGCCCAA
>Bacterial.MLST.Copy1.Probes_round_1_probe_492
ATTGGTTTATCTATTGCCCTTTCAATCGGTTTTGAACATTTTGAAGCGCTTTTAGCGGGTGCACACGAAATGGATAAACATTTCCGTACTGCCCCAATTGAGCAAAATATTCCGACCACA
>Bacterial.MLST.Copy1.Probes_round_1_probe_493
GCGAAGAGGGTGCTCGTCACGGGCCGTCAATTATGCCGGGCGGTGATGAATCTGCGTGGCAATATGTGAAGCCGATTTTCCAAGCAATTTCAGCCAAAACCGACAAAGGTGAGCCTTGTT
>Bacterial.MLST.Copy1.Probes_round_1_probe_494
CCGTTTTATGTGCGAACCGGTAAACGCTTACCAACCCGTGTGACGGAAATCGTAATTCATTTTAAAACCACGCCGCATCCGGTATTTAGCCAAAATGCCCCAGAGAATAAACTGATTATC
>Bacterial.MLST.Copy1.Probes_round_1_probe_495
ACCTACTTCTCGTCCACCTACACCGATATCACCTGCCGGTACATCGGTATCTGCACCGACATGACGATATAATTCAGACATTAATGCTTGACAAAAACGCATGACTTCCGCATCTGACTT
>Bacterial.MLST.Copy1.Probes_round_1_probe_496
AATCATTTTGACAATGCCGATATCGTTATGTTTGATGACTTTCAAAGTTACGGAATAGGCAATAAAAAAGCAACCATTGAACTAATTTTTAATATTTTAGACAGCAGAATAAACCAAAAA
>Bacterial.MLST.Copy1.Probes_round_1_probe_497
GAGGGTAATTCAGCTGGCGGTTCAGCAAAAATGGGAAGGGACAGAAATGTTCAAGCCATTCTGCCACTAAGGGGTAAAGTTATTAATGCTGAAAAGGTTTCGCCTGAAAGAGTTCTTTCT
>Bacterial.MLST.Copy1.Probes_round_1_probe_498
TATGAAAGAACGTCCAATACAACATTTAGTTGATGCATTATGTCAAGCTGGCGCAGAAATTCAGTATTTAGAACAAGAAGGTTACCCACCTATCGCCATTCGAAATACTGGACTCAAAGG
>Bacterial.MLST.Copy1.Probes_round_1_probe_499
CACATAAATTCAATCATTTTGGCACCATTGAAGCGTTGGATCTGGAACATATTCCGATACAAACATTTGATTTAATCATCAATGCTACATCAACAGGATTACAAGGTAAAACTATTGATA
>Bacterial.MLST.Copy1.Probes_round_1_probe_500
TATGATTTTTCAAACATCCTTGTAAAACAGGATGATTTGGCAATTAGGGAATATTTTAAGGCATTTAGCGAAATAGTTGATTTTTCATATCCATTTTTAATAGGCGGTGGCGCTGATGTG
>Bacterial.MLST.Copy1.Probes_round_1_probe_501
AAAAACCATGACTTTGCTGCGATCGCGGACTTCGACATGACAATGGCGGCGGTACAAGCAGCAAAAGCAAAAGGCTTAAATGTCCATGTGGGTAACTTATTCTCTGCAGACTTATTCTAT
>Bacterial.MLST.Copy1.Probes_round_1_probe_502
AACTCGATATTCAAATTCACCGTTTCTTTGATGAACACCAAATTTATCGTATCGACCACTATTTAGGGAAAGAAACGGTTCAAAATCTGCTCGTGTTGCGTTTTTCTAATGGATGGTTTG
>Bacterial.MLST.Copy1.Probes_round_1_probe_503
CGTAGAACGTATGAGTGGTCGCCGTGTACACCAAGCCTCAGGTCGTACTTATCACGTCGTTTACAACCCACCAAAAGTAGAAGGGAAAGATGACTTGACTGGCGAAGACTTAATCATCCG
>Bacterial.MLST.Copy1.Probes_round_1_probe_504
ACGGTTCAAAATTTGCTCGTGTTGCGTTTTTCTAATGGATGGTTTGAACCACTCTGGAACCGTAATTTCATTGATTATATTGAAATCACGGGCGCAGAATCTATCGGTGTAGAAGAGCGG
>Bacterial.MLST.Copy1.Probes_round_1_probe_505
ATTGGTTTATCTATTGCCCTTTCAATCGGTTTTGAGCATTTTGAAGCGCTTTTAGCGGGTGCACACGAAATGGATAAACATTTCCGTACCGCTCCAATTGAGCAAAATATTCCGACCACA
>Bacterial.MLST.Copy1.Probes_round_1_probe_506
TTTGGTTATGATATCCGCACCGCAAAAGAACTCGATATTCAAATTCACCGTTTCTTTGATGAACACCAAATTTATCGTATTGACCACTATCTTGGTAAAGAAACAGTTCAAAATCTGCTC
>Bacterial.MLST.Copy1.Probes_round_1_probe_507
TACCACGTGGTGTACAATCAACCGAAAGTGGAAGGTAAAGATGATGTGACTGGTGAGGATTTAATTATCCGCCAAGACGACAAACCTGAAACCGTGTTAGAGCGTTTAGCGATTTACCAC
>Bacterial.MLST.Copy1.Probes_round_1_probe_508
CATATTCGATACCGTTATGCACCATTTTCACAAAATGTCCTGAACCTTCTTTACCTACCCAATCACAGCAAGGTTCACCTTTGTCAGTTTTGGCTGAAATTGCTTGTAAAATTGGTTTGA
>Bacterial.MLST.Copy1.Probes_round_1_probe_509
GACGTTCAAATTCACCGTTTCTTTGATGAACACCAAATTTATCGTATTGACCACTATCTTGGTAAAGAAACGGTTCAAAATCTGCTTGTGTTGCGTTTTTCTAATGGATGGTTTGAACCA
>Bacterial.MLST.Copy1.Probes_round_1_probe_510
ATCATCATTGATGGCGGTAACTCAAACTATCCTGACACCAACCGCCGTGTGAAAGCCTTAGCGGAAAAAGGCATTCGCTTTATCGGTTCAGGGGTGTCGGGCGGTGAAGAAGGTGCAAGA
>Bacterial.MLST.Copy1.Probes_round_1_probe_511
ATTGTGGAAAAACCGTTTGGTTATGATATCCGCACCGCAAAAGAACTCGATATTCAAATTCACCGTTTCTTTGATGAACACCAAATTTATCGTATTGACCACTATCTTGGTAAAGAAACG
>Bacterial.MLST.Copy1.Probes_round_1_probe_512
GGTGTCACCATTCTTCCATTACTTTCTCAAGTCCAATACGCAGAGTGGAATGAAGCGGAAATTGCACCATTAACAAAACGTATTCAAAATGCGGGTACCGAAGTGGTCGAAGCAAAAGCA
>Bacterial.MLST.Copy1.Probes_round_1_probe_513
GTTACAGCTTTCAATTGATGAACCACAAAAAGCAGACTTGCTGAAAATATTAGATTATATGATTGACATAAACAAGATGACGCCTGAACTATGAGAAGACGACGCAAAAATTTTTATTGT
>Bacterial.MLST.Copy1.Probes_round_1_probe_514
AAAGGACGAAAGTCATGTGGCAAAACACTTTGCAGCACTGTCCACAAACGGTAAAGCCGTCGCTGAATTTGGTATTGATACCAATAATATGTTTGAATTTTGGGATTGGGTAGGGGGTCG
>Bacterial.MLST.Copy1.Probes_round_1_probe_515
TTGGGCAATGCAGGGACTGCGATGCGTCCCTTGACTGCTGCGCTTTGTTTATCGACACCGAACAAGAAAGGCAAAAATGAAATAGTCTTGACTGGCGAACCTCGTATGAAAGAACGTCCA
>Bacterial.MLST.Copy1.Probes_round_1_probe_516
GTCCACAAGCAGTAAAGCCGTTGCTGAATTTGGTATTGATACCAATAATATGTTTGAATTTTGGGATTGGGTAGGGGGTCGTTATTCATTATGGTCAGCGATTGGTTTATCTATTGCCCT
>Bacterial.MLST.Copy1.Probes_round_1_probe_517
AGAAGGCTACCCACCTATCGCCATTCGAAATACCGGACTCAAAGGCGGACGAATACAAATTGATGGGTCAGTTTCTTCTCAATTTTTGACCGCACTTTTAATGGCAGCCCCGATGGCAGG
>Bacterial.MLST.Copy1.Probes_round_1_probe_518
CTTAGCTTTATTTTTGGGCAATGCAGGGACTGCGATGCGTCCCTTGACTGCCGCGCTTTGTTTATCGACACCGAACAAGAAAGGCAAAAATGAAATAGTCTTGACTGGCGAACCTCGTAT
>Bacterial.MLST.Copy1.Probes_round_1_probe_519
GCGGGTGGCGGTTCAGCAACGTTATCCATGGCACAAGCCGCGGCACGTTTTGCACTTTCTTTAGTTAAAGGCTTAAATGGGGAAAATGTAGTTGAATGTACTTATGTGGAAGGTGATGGC
>Bacterial.MLST.Copy1.Probes_round_1_probe_520
GATTTCCGCTATTCTGATTTAAGTTCATCATCAAGCTTACTCACCGCTTATGAACGCTTACTCTTAGACGCACTTAAAGGTGATGCAACCTTATTTGCCCGTACTGATGCTGTACACGCT
>Bacterial.MLST.Copy1.Probes_round_1_probe_521
TGAATGGTGTAATTTTTTGCACTAAAATGCTGTTTGTCGGTTTATTACCGGTAAAAATTTTAAACGGTACAATATTTTTCACTTCATCTAAGGACTTCCCAGCTTGAATAAATTCAGCTT
>Bacterial.MLST.Copy1.Probes_round_1_probe_522
AAATACTGGACTCAAAGGCGGACGAGTACAAATTGATGGGTCAGTTTCTTCTCAATTTTTGACCGCACTTTTAATGGCAGCCCCGATGGCAGAGGCGGATACGGAAATTGAAATCATCGG
>Bacterial.MLST.Copy1.Probes_round_1_probe_523
GCTCGCAAACACATCACCGCAGGTGCGAAGAAAGTTGTTTTAACCGGTCCGTCTAAAGATGCAACACCTATGTTCGTAAACGGTGTAAACTTTGATACTTATGCAGGTCAAGACATCGTA
>Bacterial.MLST.Copy1.Probes_round_1_probe_524
AGCAGGGACAGACTTAGGTAAACAAGCAAAAACCTTAATGGATGCGGGTCAATTAGTGCCAGATGATTTAATCATTTCATTAGTGAAAGAACGTGTTGCACAAGCTGATTGTGCCAAAGG
>Bacterial.MLST.Copy1.Probes_round_1_probe_525
GCGGTCGTTTTAGCCGAAAAATTTGTAAAATTTGGCAACATTCAGACCGCTTGTTTAAGCGATTTAGCAAACCAACGTTTTGATTTAATTATCAATGCCACCTCTCTCGGTCTGCAAGGC
>Bacterial.MLST.Copy1.Probes_round_1_probe_526
AAGCCGGCGTATATGACAAAAATAAACTTTTCGGTGTCACAACATTAGATGTTATTCGAGCTAATACTTTTGTGGCTGAAGCCAAAGATGTGAATGTGAAATATGTAAGAGTGCCTGTTA
>Bacterial.MLST.Copy1.Probes_round_1_probe_527
GTCGTGTACACCAAGCCTCAGGTCGTACTTATCACGTCGTTTACAACCCACCAAAAGTAGAAGGGAAAGATGACGTGACTGGCGAAGACTTAATCATCCGTGCCGATGATAAACCTGAAA
>Bacterial.MLST.Copy1.Probes_round_1_probe_528
AAAAGATAAACGGCTAATCATCTTTTGTACTGAATTATATTCCGAAATAAGTTTTTCTAATGCTATTCCGTTCATTGCCGGAGCATTTTCATTTACATAAAGAGAGGATCCTTCTAATGC
>Bacterial.MLST.Copy1.Probes_round_1_probe_529
AAATTATTCGGTGTAACCACATTAGATATTATTCGTTCTGAAACCTTTGTATCAGAATTGAAAAATTTAGAGCCAGCGCGCACGACAGTGCCTGTGATTGGTGGGCATTCTGGTGTCACT
>Bacterial.MLST.Copy1.Probes_round_1_probe_530
CCCGAAAGAGTTCTTTCTAATGCAGAAATAATCTCGCTTATAACCGCTTTGGGTACAGGACTAAACGAAACATTTGACATCAACAAGCTTAGATACCATAAGGTAATTATTATGACTGAT
>Bacterial.MLST.Copy1.Probes_round_1_probe_531
TCATTATTATTAGAAACTATTAATAACGAGACAAATTATGATTTTTCAAACATCCTTGTAAAACAGGATGATTTGGCAATTAGGGACTATTTTAAGGCATTTAGTGAAATAGTTGATTTT
>Bacterial.MLST.Copy1.Probes_round_1_probe_532
TTGGGCAATGCAGGGACGGCGATGCGTCCCTTGACTGCCGCGCTTTGTTTATCTACACCGAACAAGGAAGGCAAAAATGAAATAGTCTTGACTGGCGAACCTCGTATGAAAGAACGCCCA
>Bacterial.MLST.Copy1.Probes_round_1_probe_533
AAGTTAATTCCTCGTCTTGATGACTTACATGATAAATATCAAACCTGTGGTAACACGCTTTACTATTTATCCACGCCGCCAAGCCTTTATGGCGTGATTCCAGAATGCCTTGCGGCACAT
>Bacterial.MLST.Copy1.Probes_round_1_probe_534
TTGAATTTACATTTTGTTTCTAATGTAGATGGTACGCATATTGCGGAAACCTTAAAGAAAGTCAATCCAGAAACTACGCTATTCTTGGTCGCCTCAAAAACCTTTACCACACAAGAAACC
>Bacterial.MLST.Copy1.Probes_round_1_probe_535
GAATAAATTCAGCTTCAACTTCTTGTTGTGTTTTACCAAAAGCGAGTGCTTCTGTTTGTGCAAAGAAATTTGAAAGCAATTTATTATGATGATCTGACAACACATTATGGGTTTGTGCTG
>Bacterial.MLST.Copy1.Probes_round_1_probe_536
GAATGCCTTGCGGCACATGGGTTAAATACTGAAGAATTTGGTTGGAAGCGGTTAATTGTGGAAAAACCGTTTGGTTATGATATCCGCACGGCAAAAGAATTGGACGTTCAAATTCACCGT
>Bacterial.MLST.Copy1.Probes_round_1_probe_537
CACGTATTAAGGGGCGAAGAACACATTACAAATACACCTAGACAACTCTCAATTTATAATGCTCTTGGGTGAAAATCTCCTGAATTTGGCCATCTAACTGTTATTACAAATATGGAAGGT
>Bacterial.MLST.Copy1.Probes_round_1_probe_538
ACCACAAAAGGTCATCACGGAATTTTAAACAGTGAACAAACAATAGAATTTAAAAAGGCAATTGGATTAGGAAATAAAGCACCTTTTGAATATGATTCTGATGTGTATGAATATGGCAGA
>Bacterial.MLST.Copy1.Probes_round_1_probe_539
AGATATTATTCGTTCTGAAACCTTTGTGTCAGAATTGAAAAATTTAGAGCCAGCACGCACGACTGTGCCTGTGATTGGTGGGCATTCTGGTGTTACCATTCTTCCATTACTGTCTCAAGT
>Bacterial.MLST.Copy1.Probes_round_1_probe_540
AGTGGTCGAAGCAAAAGCGGGTGGCGGTTCAGCAACGTTATCCATGGCACAAGCCGCAGCACGTTTTGCACTTTCTTTAGTTAAAGGCTTAAATGGGAAAAATGTAGTTGAATGTACTTA
>Bacterial.MLST.Copy1.Probes_round_1_probe_541
GAACCTCGTATGAAAGAACGCCCAATACAACATTTAGTTGATGCATTATGTCAAGCTGGCGCAGAAATTCAGTATTTAGAACAAGAAGGCTACCCACCTATCGCCATTCGAAATACCGGG
>Bacterial.MLST.Copy1.Probes_round_1_probe_542
CATATTCGATACCGTTATGCACCATTTTCACAAAATGTCCTGAACCTTCTTTACCTACCCAATCACAGCAAGGTTCACCTTTGTCAGTTTTGGCTGAAATGGCTTGTAAAATTGGTTTGA
>Bacterial.MLST.Copy1.Probes_round_1_probe_543
TATGGCAGAACTATAATGGCTAATAAAGCAAAAAGTTACGATGAGTGATTAGTTGAGTTAGATAATCATAAAAAACAATTTCCATGAATTCATTCATTATTATTGGAAACTATTAATAAT
>Bacterial.MLST.Copy1.Probes_round_1_probe_544
AATAGGCTCCGATGATGTTCGTGCCTTTCGCCGCACCTGCTAAAAATTCGTCCACTTTTGACGTAGTGCGGTTATACGCCACGACTTTAAAGCCGTTATCGTTCATATTCAAAATTAAAT
>Bacterial.MLST.Copy1.Probes_round_1_probe_545
ATTTTTATAGGGACGTAATGCTTCCGTTACCATATAAGGGCCTAAATCCGAGCCGCCAATACCGATATTCACCACATCGGTAATCGCTTTACCGGTGTAACCTTTCCAATCACCAGAAAT
>Bacterial.MLST.Copy1.Probes_round_1_probe_546
GTGGTGGCGTACAACCGCACCACTTCAAAAGTGGACGAGTTCTTAGAAGGTGCAGCGAAAGGCACTAACATTATCGGTGCTTACTCGTTAGAAGATTTAGCAGCGAAGTTGGAAAAACCG
>Bacterial.MLST.Copy1.Probes_round_1_probe_547
GAAGGTTTAGGACGTGCTTTTGAATGGCAAAGTGGCTTAGCTTTATTTTTGGGCAATGCAGGGACTGCGATGCGTCCCTTGACTGCCGCGCTTTGTTTATCGACACCGAACAAGAAAGGC
>Bacterial.MLST.Copy1.Probes_round_1_probe_548
GAATACGCGAAACAATTCGGTTTAAATTACGTAGCAGGCAAAACGCCTTGGGAAGTCAAAGTTGATATTGCGTTACCTTGTGCGACACAAAACGAATTAGACTTAGCGTCTGCTAATACC
>Bacterial.MLST.Copy1.Probes_round_1_probe_549
GGTTATACGGGTAAAGCGATTACCGATGTGGTGAACATCGGAATTGGTGGATCTGATTTGGGACCTTATATGGTAACAGAAGCCTTACGTCCTTATAAAAATCATTTGAATCTACATTTC
>Bacterial.MLST.Copy1.Probes_round_1_probe_550
ACTAAAAAATTCTTTTCTGATGTCTTGGTTGAGAAATTTTCTAACAATATTGAGCACTACTGCTCAATATTAGGCCCATCTTTTGCTGCTGAAGTATTTGAAAATGCACTAACAATGATT
>Bacterial.MLST.Copy1.Probes_round_1_probe_551
TTAATGCCGGGTGACCCATTACGTGCCAAATACATCGCAGAAACCTTCTTACAAGATGTGAAAGAAATCACGAATGTCCGTAATATGCTTGGGTTCACAGGAACCTATAAAGGCCGCAAA
>Bacterial.MLST.Copy1.Probes_round_1_probe_552
GAATGTCTTGCGGCACATGGGTTAAATACTGAAGAGTTTGGCTGGAAGCGGTTAATTGTGGAAAAACCGTTTGGTTATGATATCCGCACGGCAAAAGAACTCGATATTCAAATTCACCGT
>Bacterial.MLST.Copy1.Probes_round_1_probe_553
GATATTCAAATTCACCGTTTCTTTGATGAACACCAAATTTATCGTATTGACCACTATTTAGGGAAAGAAACGGTTCAAAATCTGCTCGTGTTGCGTTTTTCTAATGGATGGTTTGAACCA
>Bacterial.MLST.Copy1.Probes_round_1_probe_554
CCTTACTATGGCGCTATGATGATTAAATTAAAGGATGTTGATAGTGCTGTTGGTGGCTTAATTTATTCAACTGCCGATATCTTACGTGCTGCTTTTAAATGCATTGGTGCAAAACCAGGA
>Bacterial.MLST.Copy1.Probes_round_1_probe_555
AATCATTTTGACAATGCCGATATCGTTATGTTTGATGACTTCCAAAGTTATGGAATAGGCAATAAAAAAGCAACCATTGAACTAATTTTTAATATTTTAGACAGCAGAATAAACCAGAAA
>Bacterial.MLST.Copy1.Probes_round_1_probe_556
TTAGCTTTATTTTTGGGCAATGCAGGGACTGTGATGCGTCCCTTGACTGCCGCGCTTTGTTTATCGACACCGAACAAGAAAGGCAAAAATGAAATCGTCTTGACTGGCGAACCTCGTATG
>Bacterial.MLST.Copy1.Probes_round_1_probe_557
TTATAAAAATCATTTGAATCTACATTTCGTGTCTAACGTAGATGGTACACATATTGCGGAGACTTTAAAGAAAGTTAATCCAGAAACCACGCTATTTTTGGTTGCGTCAAAAACCTTTGC
>Bacterial.MLST.Copy1.Probes_round_1_probe_558
CATTATGGGTTTGTGCTGGGGCAATAAAATCACAAGGAATAATCTTCGTCCCTTGATGAATTAATTGATAGAATGCGTGCTGACCGTTAGTGCCAGGTTCTCCCCAAATAATAGGACCGG
>Bacterial.MLST.Copy1.Probes_round_1_probe_559
ACTAAAAAATTCTTTTCTGATGTCTTGGTTGAGAAATTTTCTAGCAATATTGAGCACTACTGCTCAATATTGGGCCCATCTTTTGCTACTGAAGTATTTGAAAATGCACTAACAATGATT
>Bacterial.MLST.Copy1.Probes_round_1_probe_560
TAGACAGTGATGATGTGCGCCATATGTTAAATGCGTTAAAAGAACTTGGTGTGACTTATCAACTGTCAGAAGACAAATCCGTCTGTGAAATTGAAGGCTTAGGACGTGCTTTTGAATGGC
>Bacterial.MLST.Copy1.Probes_round_1_probe_561
TCCGTGTCGGTTCTTGCGGTGCTGTCCGTATGGATGTCAAATTACGTGATGTGGTGATTGGATTTGGTGCCTGTACCGATTCAAAAGTTAACCGTATCCGTTTTAAAAATCATGACTTTG
>Bacterial.MLST.Copy1.Probes_round_1_probe_562
ACTAATAATATTCCACAACGAGACGGAGGTACTCATTTAGCCGGTTTTCGTGGTGCATTAACTAGGATTTTAAACAAATATGTAGAAGAAAATTCGAATAAAAAAGACAAAAAGGATATA
>Bacterial.MLST.Copy1.Probes_round_1_probe_563
ACCGGTGATATGTTCCGTGCGGCAATTAAAGAAGGCACTGAACTTGGCAAACAAGCAAAAGCATTGATGGACGAAGGCAAGTTAGTGCCTGATGAATTAACAGTCGCCTTAGTAAAAGAT
>Bacterial.MLST.Copy1.Probes_round_1_probe_564
ATTGTGGAAAAACCGTTTGGTTATGATATCCGTACGGCAAAAGAACTCGATATTCAAATTCACCGTTTCTTTGATGAACACCAAATTTATCGTATTGACCACTATCTTGGTAAAGAAACG
>Bacterial.MLST.Copy1.Probes_round_1_probe_565
TTTATTTTTGGGCAATGCAGGGACTGCAATGCGTCCCTTGACTGCCGCGCTTTGTTTATCGACACCGAACAAGAAAGGCAAAAATGAAATAGTCTTGACTGGCGAACCTCGTATGAAAGA
>Bacterial.MLST.Copy1.Probes_round_1_probe_566
CGTACTACTTCAAAAGTGGATGAGTTTTTAGCAGGTGCGACGAAAGGCACGAACATTATCGGAGCCTATTCATTGGAAGAACTTGCCGGTAAATTGGAAAAGCCACGTAAAGTAATGTTG
>Bacterial.MLST.Copy1.Probes_round_1_probe_567
GCCACGGACCATCTATTATGCCAGGTGGCAATGAAGAAGCGTGGCAATATGTCAAACCAATTTTACAAGCCATTTCAGCCAAAACTGACAAAGGTGAACCTTGCTGTGATTGGGTAGGTA
>Bacterial.MLST.Copy1.Probes_round_1_probe_568
ATTTTTATAGGGACGTAATGCTTCCGTTACCATATAAGGGCCTAAATCCGAGCCGCCGATACCGATATTCACCACATCGGTAATCGCTTTACCGGTGTAACCTTTCCAATCACCGGAAAT
>Bacterial.MLST.Copy1.Probes_round_1_probe_569
TTGCACAATTACGAAGTGCGGTATGTAATACAGCACGATTTTCTGTACGATTGATCTTTTCACCATTAAACATTGCTTCAGTTGCTTCATTCAAAGCACATTCTTTAGCTAACTGACGTA
>Bacterial.MLST.Copy1.Probes_round_1_probe_570
CAAAATTCATTTGATGCTAGATTGATAAGCCGTCTTTCAATGGGATTACAACTTTCAATTGATGAACCGCAAAAAGCAGACTTGCTGAAAATATTAGATTATATGATTAACATAAACAAA
>Bacterial.MLST.Copy1.Probes_round_1_probe_571
CTTTCAAAAAGAGATACATCATTAAAGCAATTTATTGAAGATTACAAAAATGATGGTTATGATCCAAATGCTATTTTTAACTTTCTATCACTTTTAGGTTGAACTAGTGCTGATAATTCG
>Bacterial.MLST.Copy1.Probes_round_1_probe_572
GTAATTATTATGACTGATGCTGATGTCGATGGAGCCCACATTAGAACCCTTTTATTATCCTTCTTCTACCGTTATTTTAGAAAACTAATTGAATATGGCTTTATTTATATTGCTCAACCT
>Bacterial.MLST.Copy1.Probes_round_1_probe_573
ATTTATATTGCTCAACCTCCGCTTTATAAAATTCAACAAAATAAATATATCGCCTATGCATACAATGACTCTCAAAAGGATTCTATTCTCCAAGAATTAAATCAGGATTCTAAAATAACA
>Bacterial.MLST.Copy1.Probes_round_1_probe_574
TTCTTATTAGACGGCTTCCCACGCACCATTCCACAAGCTGATGCATTAAAAACAGCCGGTATCCAAATTGACTACGTTTTAGAGTTTGATGTGCCTGATGAAGTGATCGTAGAACGTATG
>Bacterial.MLST.Copy1.Probes_round_1_probe_575
CACCATTCTTCCATTACTTTCTCAAGTCCAATATGCAGAGTGGAATGACGCGGAAATTGCACCATTAACAAAACGTATTCAAAATGCGGGTACCGAAGTGGTCGAAGCAAAAGCGGGTGG
>Bacterial.MLST.Copy1.Probes_round_1_probe_576
GCGGTAGTAGTTACAAATATCGTATTGTATTTAACAATGAACGTCATTTATATGAAGTAGTTATCATTATTCGTACCCATGGTATAGAAAAAAATTATTTTTTGAATTTTGAATTTTTAA
>Bacterial.MLST.Copy1.Probes_round_1_probe_577
GTGCCGATGATAAACCGGAAACTGTATTAGATCGCTTAAAAGTGTATCACTCCACCACGAAACCATTAGTGGACTACTACCAAGCAGAAGCGAAAGCGGGAAACACCAAGTACTTCCGCT
>Bacterial.MLST.Copy1.Probes_round_1_probe_578
TTAAATGGGGAAAATGTAGTTGAATGTACTTATGTGGAAGGTGATGGCAAATATGCCCGTTTCTTTGCTCAGCCTGTTCGTTTAGGTAAAGAAGGGGTTGAAGAAATCCTGCCATTAGGG
>Bacterial.MLST.Copy1.Probes_round_1_probe_579
TACTTAGAAGAAAAAGGCGTGCCGGCTGATTCCAACACTGAAACTTTTATGGCGGTAAAATGTGAAATTGATAACTGGCGTTGGGCAGGCGTGCCGTTCTATGTGCGAACCGGTAAACGT
>Bacterial.MLST.Copy1.Probes_round_1_probe_580
GCGGGTGGCGGTTCAGCAACGTTATCCATGGCACAAGCCGCAGCACGTTTTGCGCTTTCTTTAGTTAAAGGCTTAAATGGGGAAAATGTAGTTGAATGTACTTATGTGGAAGGTGATGGC
>Bacterial.MLST.Copy1.Probes_round_1_probe_581
GATGTGGTTGTTATTTCTGCAGGCGTTGCTCGCAAACCGGGTATGACACGTGCCGATTTATTCAATACGAATGCCACTATCGTGCATAATTTAGTCGAAAAAGCAGCGAAAGTTTGCCCG
>Bacterial.MLST.Copy1.Probes_round_1_probe_582
TTAACGCCAACTTTTAAACTGATTAATTAAACCATTAGTTGAACTGTCGTGACTATTGATTTGCTCATCTCCAACCAGTTCTGGCAAAATGCGGTTAGCAAGTTGTTTACCTAATTCAAC
>Bacterial.MLST.Copy1.Probes_round_1_probe_583
TAATGGCAGAATTATACCGTCATGTTGGCGCCGATACCGATGTGCCTGCAGGTGATATTGGTGTAGGAGGACGTGAAGTCGGCTATCTAGCAGGTTATATGAAAAAATTATCTAACCAAG
>Bacterial.MLST.Copy1.Probes_round_1_probe_584
TCGGGCGGTGAAGAAGGTGCAAGACACGGACCTTCAATTATGCCGGGGGGTGATGAATCTGCGTGGCAATATGTGAAGCCGATTTTCCAAGCCATTTCAGCCAAAACAGAACAAGGTGAG
>Bacterial.MLST.Copy1.Probes_round_1_probe_585
AAATTGAAGGCTTAGGACGTGCTTTTGAATGGCAAAGTGGCTTAGCTTTATTTTTGGGCAATGCAGGGACTGCGATGCGTCCCTTGACTGCCGCGCTTTGTTTATCGACACCGAACAAGG
>Bacterial.MLST.Copy1.Probes_round_1_probe_586
GAATGTCTTGCTGCGCACGGACTGAATACCGAAGAATTTGGTTGGAAGCGGTTAATTGTGGAAAAACCGTTTGGTTATGATATCCGTACGGCAAAAGAACTCGATATTCAAATTCACCGT
>Bacterial.MLST.Copy1.Probes_round_1_probe_587
CGATAATACTGACGGGGCCGGTTTAGCTTCTGATTTGGAACGGCTAGGTTGGTTACAAAAAGGGCATAAAACCTTAATTCTTGGAGCAGGTGGAGCAACCAAAGGCGTATTGCTTCCGTT
>Bacterial.MLST.Copy1.Probes_round_1_probe_588
AACCGTATCCGTTTTAAAAATCATGACTTTGCAGCGATTGCAGACTTTGATATGACGATGGCGGCGGTACAAGCAGCAAAAGCAAAAGGCTTAAATGTCCATGTGGGTAACTTATTCTCT
>Bacterial.MLST.Copy1.Probes_round_1_probe_589
AGTTGACATTGCTGCCAATGCAATTAGTTTTGCTAATATGATGAATATGAATAGTCTAGGGGCTTTTTTGACTTATTCAACCAATAACTCAGGCAAAGGTGAAAATCCTGACTTAGTTAG
>Bacterial.MLST.Copy1.Probes_round_1_probe_590
CCGGGCGATCCGCTTCGTGCTAAATATATTGCTGAAACCTTTTTAGAAGACGCAAAAGAAGTAACTAATGTTCGCAATATGTTAGGCTACACTGGCACTTATAAAGGTCGTCGTATTTCA
>Bacterial.MLST.Copy1.Probes_round_1_probe_591
CGAAGTTAGAAAAACCGCGTAAAGTGATGCTGATGGTACGTGCCGGTGAGGTGGTGGATCAGTTTATCGAGGCTCTTCTGCCACATTTAGAAGAAGGCGATATCATCATTGATGGCGGTA
>Bacterial.MLST.Copy1.Probes_round_1_probe_592
GTGGTGGCGTACAACCGCACCACTTCAAAAGTGGACGAGTTCTTAGAAGGTGCAGCGAAAGGCACTAACATTATCGGTGCTTACTCATTAGAAGATTTAGCAGCGAAGTTAGAAAAACCG
>Bacterial.MLST.Copy1.Probes_round_1_probe_593
TTTAAAAACCATGACTTTGCTGCGATCGCGGACTTCGACATGACAATGGCGGCGGTACAAGCAGCAAAAGCAAAAGGCTTAAATGTCCATGTGGGTAACTTATTCTCTGCAGATTTATTT
>Bacterial.MLST.Copy1.Probes_round_1_probe_594
GCAAAGGACGAAAGTCATGTGGCAAAACACTTTGCAGCACTGTCCACAAACGGTAAAGCCGTCGCTGAATTTGGTATTGATACCAATAATATGTTTGAATTTTGGGATTGGGTAGGGGGG
>Bacterial.MLST.Copy1.Probes_round_1_probe_595
AAAGAACTTGGTGTGACTTATCAACTGTCAGAAGACAAATCAGTCTGTGAAATTGAAGGTTTAGGACGTGCTTTTGAATGGCAAAGTGGCTTAGCTTTATTTTTGGGCAATGCAGGGACG
>Bacterial.MLST.Copy1.Probes_round_1_probe_596
ATGGATGCGGGTCAATTAGTGCCAGATGATTTAATCATTTCATTAGTGAAAGAACGTGTTGCACAAGCCGATTGTGCCAAAGGTTTCTTATTAGACGGCTTCCCACGTACCATTCCACAA
>Bacterial.MLST.Copy1.Probes_round_1_probe_597
CGCCAAGCCTTTATGGCGTGATTCCAGAATGCCTTGCAGCACATGGGTTAAATACTGAAGAGTTTGGCTGGAAGCGGTTAATTGTGGAAAAACCGTTTGGTTATGATATCCGCACCGCAA
>Bacterial.MLST.Copy1.Probes_round_1_probe_598
GTAAAAAACAAGGGGTAACCAAAATTAGCGATGGCTTCGGTATGCTGGTTGGGCAAGCTGCTCACGCATTTTATTTATGGCGTGGCGTAATGCCGGAAATTGACCCTTTATTTAGTGGAA
>Bacterial.MLST.Copy1.Probes_round_1_probe_599
TCAACAATCGGTTTCGTCTTTTGAACAAGCTATCGAATGGCTGACAAAAGAATCTCGCCGAGGTCTGATTATTCAACGCTATAAAGGGCTAGGAGAAATGAATTCAGATCAGTTATTTGA
>Bacterial.MLST.Copy1.Probes_round_1_probe_600
AACCCGGTCAATACCATTATTCCGATTGCGGCAGAAGTATTGAAAAAAGCCGGTGTGTATGACAAAAATAAACTTTTCGGTGTTACAACATTAGATGTTATTCGAGCGAATACCTTTGTC
>Bacterial.MLST.Copy1.Probes_round_1_probe_601
CGTGAAGAAAATTATCCGTGTCGGTTCTTGCGGTGCTGTCCGTATGGATGTCAAATTACGTGATGTAGTGATTGGATTTGGTGCCTGTACCGATTCCAAAGTCAACCGTATCCGTTTTAA
>Bacterial.MLST.Copy1.Probes_round_1_probe_602
TTTTTCTAATGGATGGTTTGAACCACTCTGGAACCGTAATTTTATTGATTATATTGAAATCACGGGCGCAGAATCTATCGGTGTAGAAGAGCGTGGTGGTTATTACGATGATTCTGGCGT
>Bacterial.MLST.Copy1.Probes_round_1_probe_603
ATTTTTATAGGGACGTAATGCTTCCGTTACCATATAAGGGCCTAAATCCGAGCCGCCAATACCGATATTCACCACATCGGTAATCGCTTTACCGGTGTAACCTTTCCAATCACCGGAAAT
>Bacterial.MLST.Copy1.Probes_round_1_probe_604
GAGGGTAATTCAGCTGGCGGTTCAGCAAAAATGGGCAGGGACAGAAATGTTCAAGCCATTCTGCCACTAAGGGGTAAGGTTATTAATGCTGAAAAGGTTTCGCCCGAAAGAGTTCTTTCT
>Bacterial.MLST.Copy1.Probes_round_1_probe_605
TCTGTGAAATTGAAGGTTTAGGACGTGCTTTTGAATGGCAAAGTGGCTTAGCTTTATTTTTGGGCAATGCAGGGACTGCGATGCGTCCCTTGACTGCCGCGCTTTGTTTATCGACACCGC
>Bacterial.MLST.Copy1.Probes_round_1_probe_606
TTGAATCTACATTTCGTGTCTAACGTAGATGGTACACATATTGCGGAGACCTTAAAGAAAGTCAATCCAGAAACTACGCTATTCTTGGTTGCGTCAAAAACCTTTACCACACAAGAAACC
>Bacterial.MLST.Copy1.Probes_round_1_probe_607
AGAGCCTTTAAATTGGCAGATGAATTTAGCGAAACCGCTTTGTTGGCACAGGCGTGTAATACGCTTAAACGCTTAGAAGATGGACAATTATATGCCGATAATACCGATGGAGCCGGTTTA
>Bacterial.MLST.Copy1.Probes_round_1_probe_608
GATATTCAAATTCACCGTTTCTTTGATGAACACCAAATTTATCGTATTGACCACTATCTTGGTAAAGAAACGGTTCAAAATCTGCTCGTGCTGCGTTTTTCTAATGGATGGTTTGAACCA
>Bacterial.MLST.Copy1.Probes_round_1_probe_609
CATTTGAATCTACATTTCGTGTCTAACGTAGATGGTACACATATTGCGGAGACCTTAAAGAAAGTTAATCCAGAAACCACGTTATTTTTGGTTGCGTCAAAAACCTTTACCACACAAGAA
>Bacterial.MLST.Copy1.Probes_round_1_probe_610
TTAACGCCAACCTTTAAACTGATTAATTAAACCATTGGTTGAACTGTCGTGACTATTGATTTGCTCATCTCCAACCAGTTCTGGCAAAATGCGGTTAGCAAGTTGTTTACCTAATTCAAC
>Bacterial.MLST.Copy1.Probes_round_1_probe_611
TATATGAATATGGTAGAACTATAATGGCTAATAAAGAAAAAGGCTATGAAGAATGATTAGTTGAGTTAGATAATCATAAAAAACAATTTCCATGAATTCATTCATTATTATTAGAAACTA
>Bacterial.MLST.Copy1.Probes_round_1_probe_612
TTTTCTAAAGATGAAATAGTTAGTAGAACTGGTGCTAGACACAAAGCAATTAATGTTGCCAATTCTAAAGAAATTTTAAAATACTGAAATCCAGATTATATGTGTGTAGCAATTGACGAG
>Bacterial.MLST.Copy1.Probes_round_1_probe_613
GATATTCAAATTCACCGTTTCTTTGATGAACACCAAATTTATCGTATTGACCACTATCTTGGTAAAGAAACAGTTCAAAATCTGCTTGTGTTGCGTTTTTCTAATGGATGGTTTGAACCA
>Bacterial.MLST.Copy1.Probes_round_1_probe_614
CCGATGGAGCCGGTTTAGCTTCTGATTTGGAACGGCTAGGTTGGTTACAAAAAGGGCATAAAACCTTAATTCTTGGAGCAGGTGGAGCAACCAAAGGCGTATTACTTCCGCTACTTAAAG
>Bacterial.MLST.Copy1.Probes_round_1_probe_615
AAAAAAGATGTTTCAGTTAAATACATAAATGCTAATTCTTTTACAAGGGATATATCATACTTTCTACAAGAAAATGATCAACGAAAGTTAAAACAAATAAGAAATCATTTTGACAATGCC
>Bacterial.MLST.Copy1.Probes_round_1_probe_616
ACGGCAAAAGACGAAAGTCATGTGGCAAAACACTTTGCAGCACTGTCCACAAACAGTAAAGCCGTCGCTGAATTTGGTATTGATACCAATAATATGTTTGAATTTTGGGATTGGGTAGGT
>Bacterial.MLST.Copy1.Probes_round_1_probe_617
TGGTAACAGAAGCCTTACGTCCTTATAAAAATCATTTGAATCTACATTTCGTGTCTAACGTAGATGGTACACATATTGCGGAGACCTTAAAGAAAGTTAATCCAAAAACCACGCTATTTT
>Bacterial.MLST.Copy1.Probes_round_1_probe_618
TGGTTTTGAGCATTTTGAAGCGCTTTTAGCGGGTGCACACGAAATGGATAAACATTTCCGTACCGCCCCAATTGAGCAAAATATTCCGACCACATTAGCGTTAATTGGTTTGTGGAATAC
>Bacterial.MLST.Copy1.Probes_round_1_probe_619
AAGTTAATTCCTCGTCTTGATGACTTACATGATAAATATCAAACTTGTGGTAACACACTTTACTATTTATCTACGCCGCCAAGCCTTTATGGCGTGATTCCAGAATGCCTTGCGGCACAT
>Bacterial.MLST.Copy1.Probes_round_1_probe_620
AACGGCTTCTTATTAGACGGTTTCCCTCGCACCATTCCGCAAGCTGATGCGTTAAAAGAATCAGGTGTAAAAATTGATTTAGTGCTTGAATTTGATGTAGCTGATGAAGTGATTGTTGAG
>Bacterial.MLST.Copy1.Probes_round_1_probe_621
AAAGGTCGTCGTATTTCAGTAATGGGGCATGGTATGGGGATTCCATCTTGCTCTATTTACGCCAAAGAGTTAATTACCGAATATGGTGTGAAGAAAATCATTCGTGTCGGTTCTTGCGGT
>Bacterial.MLST.Copy1.Probes_round_1_probe_622
AAAGAACTTGGCGTGACTTATCAACTGTCAGAAGACAAATCCGTCTGTGAAATTGAAGGCTTAGGACGTGCTTTTGAATGGCAAAGTGGCTTAGCTTTATTTTTGGGCAATGCAGGGACT
>Bacterial.MLST.Copy1.Probes_round_1_probe_623
TAGAAGGGAAAGATGACGTGACTGGCGAAGATTTGATCATCCGTGCCGATGATAAACCTGAAACCGTATTAGATCGCTTAAAAGTCTACCACTCTACCACAAAACCATTAGTGGACTACT
>Bacterial.MLST.Copy1.Probes_round_1_probe_624
CATCATTGATGGCGGTAACTCAAACTATCCGGATACCAACCGCCGTGTGAAAGCCTTAGCGGAAAAAGGCATTCGCTTTATTGGTTCAGGGGTGTCGGGCGGTGAAGAAGGTGCAAGACA
>Bacterial.MLST.Copy1.Probes_round_1_probe_625
GTGGGTAACTTATTCTCTGCAGATTTATTCTATACACCAGATGTGGAAATGTTTGATGTAATGGAAAAATACGGCATCTTAGGTGTTGAAATGGAAGCTGCGGGAATTTATGGCGTGGCA
>Bacterial.MLST.Copy1.Probes_round_1_probe_626
ACCGGCGATATGTTCCGTGCAGCGATTAAAGAAAGCACTGAGCTTGGTAAACAAGCAAAAGCATTGATGGACGAAGGCAAGTTAGTGCCGGATGAATTAACGGTCGCCTTAGTAAAAGAT
>Bacterial.MLST.Copy1.Probes_round_1_probe_627
ACGGGAACCTATAAAGGCCGCAAAATTTCTGTTATGGGACATGGTATGGGGATCCCATCTTGTTCGATTTACACAAAAGAATTGATTACGGAATATGGCGTGAAGAAAATTATTCGTGTT
>Bacterial.MLST.Copy1.Probes_round_1_probe_628
TCATTCGGAGGTAGTTTAATTCGTCCAGAAGCAACCGGTTATGGTCTAGTCTATTTCGCCCAAGCGATGCTTGCTGAAAAAGGGCAAAGCTTTGCTGGTAAAACGGTGTCTATTTCAGGT
>Bacterial.MLST.Copy1.Probes_round_1_probe_629
GGTTATACTGGTAAAGCGATTACAGATGTGGTAAACATCGGAATTGGTGGGTCTGATTTAGGACCTTATATGGTAACAGAAGCCTTACGTCCTTATAAAAATCATTTGAATCTACATTTC
>Bacterial.MLST.Copy1.Probes_round_1_probe_630
TGATACTAATAATATGTTTGAATTTTGGGATTGGGTAGGGGGGCGTTATTCATTATGGTCAGCGATTGGTTTATCTATTGCCCTTTCAATCGGTTTTGAGCATTTTGAAGCGCTTTTAGC
>Bacterial.MLST.Copy1.Probes_round_1_probe_631
GAAAGTTAATCCAGAAACCACGCTATTTTTGGTTGCGTCAAAAACCTTTACCACACAAGAAACTATGACCAATGCGCATTCTGCGCGTAATTGGTTCTTAACCACGACAAAAGACGAAAG
>Bacterial.MLST.Copy1.Probes_round_1_probe_632
TTAGGACGTGCTTTTGAATGGCAAAGTGGCTTAGCTTTATTTTTGGGCAATGCAGGGACGGCGATGCGTCCCTTGACTGCCGCGCTTTGTTTATCGACACCGAACAAGAAAGGCAAAAAT
>Bacterial.MLST.Copy1.Probes_round_1_probe_633
ACGACTGTGCCTGTGATTGGTGGGCATTCTGGTGTCACCATTCTTCCATTACTTTCTCAAGTCCAATATGCAGAGTGGAATGACGCGGAAATTGCACCATTAACAAAACGTATTCAAAAT
>Bacterial.MLST.Copy1.Probes_round_1_probe_634
ATGAGACAAATTATGATTTTTCAAACATCCTTGTAAAACAAGATAATTTGGCAATTAGAGATTATTTTAAGGCATTTAGCGAAATAGTTGATTTTTCATATCCATTTTTAATAGGCGGTG
>Bacterial.MLST.Copy1.Probes_round_1_probe_635
GAAATACCGGACTCAAAGGCGGACGAGTACAAATTGATGGGTCCGTTTCTTCTCAATTTTTGACCGCACTTTTAATGGCGGCCCCGATGGCAGAGGCGGATACGGAAATTGAAATCATCG
>Bacterial.MLST.Copy1.Probes_round_1_probe_636
GAATGTCTTGCTGCGCACGGACTGAATACCGAAGAATTTGGTTGGAAGCGGTTAATTGTGGAAAAACCGTTTGGTTATGATATCCGCACTGCAAAAGAACTCGATATTCAAATTCACCGT
>Bacterial.MLST.Copy1.Probes_round_1_probe_637
TTCTGCGCGTAATTGGTTCTTAGCCACGGCAAAAGACGAAAGTCATGTGGCAAAACACTTTGCAGCACTGTCCACAAACAGTAAAGCCGTTGCTGAATTTGGTATTGATACTAATAATAT
>Bacterial.MLST.Copy1.Probes_round_1_probe_638
TAATTCGTCCGGAAGCAACAGGTTATGGTTTAGTTTATTTTGCTCAAGCTATGCTTGCTGAAAAAGGACAATCTTTCGCAGGGAAAACAGTTGTAGTTTCCGGTTCAGGTAACGTTGCTC
>Bacterial.MLST.Copy1.Probes_round_1_probe_639
TTGAATGTACTTATGTGGAAGGTGATGGCAAATATGCCCGTTTCTTTGCTCAGCCTGTTCGTTTAGGTAAAGAAGGCGTTGAAGAAATCCTGCCATTAGGACCATTGAGTGCATTTGAAC
>Bacterial.MLST.Copy1.Probes_round_1_probe_640
AACAAGAGCAATACATTAAAGATGATGAAGAAATGCAACAGTTTGAGTTAAATTTGGCATTAGAAGGATCCTCTCTTTATGTAAATGAAAATGCTCCGGCAATGAACGGAATAGCATTAG
>Bacterial.MLST.Copy1.Probes_round_1_probe_641
AAAACCGTTTGGTTATGATATCCGCACCGCAAAAGAACTCGATATTCAAATTCACCGTTTCTTTGATGAACACCAAATTTATCGTATCGACCACTATTTAGGGAAAGAAACGGTTCAAAA
>Bacterial.MLST.Copy1.Probes_round_1_probe_642
GGATTGGGTAGGGGGTCGTTATTCATTATGGTCAGCGATTGGTTTATCTATTGCCCTTTCAATCGGTTTTGAGCATTTTGAAGCGCTTTTAGCGGGTGCATACGAAATGGATAAACATTT
>Bacterial.MLST.Copy1.Probes_round_1_probe_643
GATTTAATGATACTTGCTGTTCCATCAAGCGCTATTGATAGTGTTTTAGGTCAAATTAGAGACGTGTTAGGAACACAAAAAATCAAAGTCATAAATGTTGCTAAGGGAATTGATTCAAAA
>Bacterial.MLST.Copy1.Probes_round_1_probe_644
AACTTATTTTTACAGATCCATCAACAGTGCAAAAACCTAGTGCAGAACAATTAGTTGACATTGCTGCCAATGCAATTAGTTTTGCTAATATGATGAATATGAATAGTCTAGGGGCTTTTT
>Bacterial.MLST.Copy1.Probes_round_1_probe_645
TTGCCCGAAAGCTTGCATTGCAATTATTACTAACCCGGTAAACACCATTATTCCGATTGCGGCAGAAGTATTGAAAAAAGCCGGTGTGTATGACAAAAATAAACTTTTCGGTGTTACAAC
>Bacterial.MLST.Copy1.Probes_round_1_probe_646
GGAAAAACTGAGGAGCTATTAAAAAGAATAAACATACTTAAAATTGCAGGAATAAATTCTTTAGTTATAAAGCCCAAATTTGACACAAGATTTTCTGAAGATGAAATAGTTAGTAGAACT
>Bacterial.MLST.Copy1.Probes_round_1_probe_647
GTGGTGTACAATCCACCAAAAGTGGAAGGCAAAGATGATGTTACCGGTGAAGAGTTGATTATCCGCCAAGATGACAAACCGGAAACGGTATTAGAGCGTTTAGCGATTTACCACAAACAA
>Bacterial.MLST.Copy1.Probes_round_1_probe_648
GACGTAAAAGTGCGTGATATTGTCATCGGTGTTGGGGCTTGTACCGATTCTAAAGTAAACCGTATTCGCTTCCGTGATAACGATTTTGCGGCGATTGCTGATTTTGATATGACATTAGCT
>Bacterial.MLST.Copy1.Probes_round_1_probe_649
AGCAGAATAAACCAAAAAAGAACCACAATAATTTGTTCCGACAGGCCTATATATTCTTTACAAAATTCATTTGATGCTAGATTGATAAGCCGTCTTTCAATGGGGTTACAGCTTTCAATT
>Bacterial.MLST.Copy1.Probes_round_1_probe_650
ATGTACTTATGTGGAAGGTGATGGCAAATATGCCCGTTTCTTTGCTCAGCCTGTTCGTTTAGGTAAAGAAGGGGTGGAAGAAATCCTGCCATTAGGACCATTGAGTGCATTTGAACAACA
>Bacterial.MLST.Copy1.Probes_round_1_probe_651
GAATAAATTCAGCTTCAACTTCTTGTTGTGTTTTACCAAAAGCGAGTGCTTCTGTTTGTGCAAAGAAATTTGAAAGCAATTTATTATGATGATCTGATAACACATTATGGGTTTGTGCTG
>Bacterial.MLST.Copy1.Probes_round_1_probe_652
GCTGGAAACGGTTAATTGTGGAAAAACCGTTTGGTTATGATATCCGCACGGCAAAAGAACTCGATATTCAAATTCACCGTTTCTTTGATGAACACCAAATTTATCGTATTGACCACTATC
>Bacterial.MLST.Copy1.Probes_round_1_probe_653
ACCACAAAGGGTCATCACGGAATTTTAAACAGTGAACAAACAATAGAATTTAAAAAGGCAATTGGATTAGAAAATAAAGCACCTTTTGAATATGATTCTGATGTATATGAATATGGAAGA
>Bacterial.MLST.Copy1.Probes_round_1_probe_654
GTGCCGATGATAAACCGGAAACTGTATTAGATCGCTTAAAAGTGTATCACTCCACCACGAAACCATTAGTGGACTACTATCAAGCAGAAGCGAAAGCGGGAAACACCAAGTACTTCCGCT
>Bacterial.MLST.Copy1.Probes_round_1_probe_655
TTGATAAGCCGTCTTTCAATGGGATTACAGCTTTCAATTGATGAACCACAAAAAGCGGACTTGCTGAAAATATTAGATTATATGATTGACATAAACAAGATGACGCCTGAACTATGAGAA
>Bacterial.MLST.Copy1.Probes_round_1_probe_656
TACCACGTGGTTTACAATCCTCCAAAAGTGGAAGGCAAAGATGATGTGACTGGTGAGGATTTAATTATCCGCCAAGACGACAAACCTGAAACCGTGTTAGAGCGTTTAGCGATTTACCAC
>Bacterial.MLST.Copy1.Probes_round_1_probe_657
ATAAGCCGTCTTTCAATGGGTTTACAACTTTCAATTGATGAACCGCAAAAAGCAGACTTGCTGAAAATATTAGATTATATGATTGACATAAACAAGATGACGCCTGAACTATGAGAAGAT
>Bacterial.MLST.Copy1.Probes_round_1_probe_658
ATCAATAAAATTATTGGATAAGCGGAATGATCGTCAAGATCATTTTCACTACGAGGGCGGTATTAAGGCTTTTGTTGAATACTTAAATAAAAATAAGACGCCAATTCATCAAAAAATATT
>Bacterial.MLST.Copy1.Probes_round_1_probe_659
GCGAATGGACTGAATACCGAAGAATTTGGTTGGAAGCGGTTAATTGTGGAAAAACCGTTTGGTTATGATATCCGCACGGCAAAAGAATTGGACGTTCAAATTCACCGTTTCTTTGATGAA
>Bacterial.MLST.Copy1.Probes_round_1_probe_660
AAACAAGATGATTTGGCAATTAGAGATTATTTTAAGGCATTTAGCGAAATAGTTGATTTTTCATATCCATTTTTAATAGGCGGTGGCGCTGATGTGGGTTCATCAACTAAGGTAAGGTTC
>Bacterial.MLST.Copy1.Probes_round_1_probe_661
GTAGCCTTAGTAAAAGATCGTATTGCTCAACCTGATTGTGCGAACGGTTTCTTATTAGACGGTTTCCCACGCACCATTCCACAAGCGGATGCGTTAAAAGAATCAGGCGTAAAAATTGAT
>Bacterial.MLST.Copy1.Probes_round_1_probe_662
AAAGAGCTTGGCGTGACTTATCAACTGTCAGAAGACAAATCCGTCTGTGAAATTGAAGGCTTAGGACGTGCTTTTGAATGGCAAAGTGGCTTAGCTTTATTTTTGGGCAATGCAGGGACG
>Bacterial.MLST.Copy1.Probes_round_1_probe_663
AGTCGGCTATCTAGCAGGTTATATGAAAAAATTATCTAACCAAGCCGCTTGCGTGTTTACCGGTCGTGGCTTGTCATTCGGTGGCAGTTTAATTCGCCCAGAAGCAACCGGTTATTGTCG
>Bacterial.MLST.Copy1.Probes_round_1_probe_664
AACTGAGGAGCTATTAAAGAGAATAAACATACTTAAAATTGCAGGAATAAATTCTTTAGTTATAAAACCTAAATTTGACACAAGATTTTCTAAAGATGAAATAGTTAGTAGAACTGGTGT
>Bacterial.MLST.Copy1.Probes_round_1_probe_665
GTAGCATTAGTAAAAGATCGTATCGCACAACCAGACTGTGCTAAAGGTTTCTTATTAGATGGCTTCCCTCGTACTATCCCACAAGCTGATGCGTTAAAAGAATCAGGCGTAAAAATTGAT
>Bacterial.MLST.Copy1.Probes_round_1_probe_666
AGAGCATTTAGCTTGGCAGATGAATTTAGCGAAACCGCTTTGTTAGCACAGGCGTGTAATACGTTTAAACGCTTAGAAGATGGACGGCTATATGCCGATAATACCGATGGAGCCGGTTTA
>Bacterial.MLST.Copy1.Probes_round_1_probe_667
GTTCCATCAAGCGCTATTGATAGTGTTTTAGGTCAAATTAGAGACGTGTTAGGAACACAAAAAATCAAAGTCATAAATGTTGCTAAGGGAATTGATTCAAAGACTAAAAAATTCTTTTCT
>Bacterial.MLST.Copy1.Probes_round_1_probe_668
TTACTTCCGTTACTTAAAGCGGGGTTAGAGATTACTCTATATAACCGCACGCAGGAGAAAGCGGTCGTTTTAGCCGAAAAATTTGTAAAATTTGGCAAAATTCAGACCACTTGTTTAAGC
>Bacterial.MLST.Copy1.Probes_round_1_probe_669
AAAGGTCGCCGCATTTCTGTGATGGGACACGGTATGGGTATTCCATCTTGCTCGATTTATGCTAAAGAATTAATTACCGAATATGGAGTGAAGAAAATTATCCGTGTTGGTTCTTGCGGT
>Bacterial.MLST.Copy1.Probes_round_1_probe_670
GAGAATAAACTGATTATCCGTGTGCAACCAGACGAAGGCATTTCAATGCGTTTCGGTTTGAAAAAACCGGGGGCGGGCTTTGAGGCAAAAGAAGTCTCAATGGATTTCCGCTATTCCGAT
>Bacterial.MLST.Copy1.Probes_round_1_probe_671
TTAATGCCGGGTGACCCATTACGTGCCAAATACATCGCAGAAACCTTCTTACAAGATGTGAAAGAAATCACGAATGTCCGTAATATGCTTGGGTTCACGGGAACCTATAAAGGCCGCAAG
>Bacterial.MLST.Copy1.Probes_round_1_probe_672
TTAAAACCCTAGTTAATGCACCACGAAAACCAGCTAAATGAGTACCTCCGTCTCGTTGTGGAATATTATTAGTGAAACAATAAACATTTTCTTGATAACTATCATTCCACTGTAAAGCTA
>Bacterial.MLST.Copy1.Probes_round_1_probe_673
GGAAAAACTGAGGAGCTATTAAAAAGAATAAACATACTTAAAATTGCAGGAATAAATTCTTTAGTTATAAAACCTAAATTTGACACGAGATTTTCTAAAGATGAAATAGTTAGTAGAACT
>Bacterial.MLST.Copy1.Probes_round_1_probe_674
GGATTGGGTAGGGGGTCGTTATTCATTATGGTCAGCGATTGGTTTATCTATTGCCCTTTCAATCGGTTTTGAGCATTTTGAAGCGCTTTTAGCAGGTGCACACGAAATGGATAAACATTT
>Bacterial.MLST.Copy1.Probes_round_1_probe_675
TAAAAAACAATTTCCATGAATTCATTCATTATTATTGGAAACTATTAATAATGAGACAAATTATGATTTTTCAAACATCCTTGTAAAACAAGATAATTTGGCAATTAGAGATTATTTTAA
>Bacterial.MLST.Copy1.Probes_round_1_probe_676
ATATTCTTGGATATAAAGATGCGGACGGCGAACCGTTAGTCGAAAAAATTCTTGATACTGCAGGGCAAAAAGGAACAGGTAAATGGACAGGGATCAACGCCTTAGATTTCGGAATTCCAT
>Bacterial.MLST.Copy1.Probes_round_1_probe_677
GGTAACTTATTCTCTGCAGACTTATTCTATACACCAGATGTGGAAATGTTTGATGTAATGGAAAAATACGGCATCTTAGGTGTTGAAATGGAAGCTGCGGGAATTTACGGTGTGGCCGCA
>Bacterial.MLST.Copy1.Probes_round_1_probe_678
ATGGGGGGCGGCAAAGGCGGTTCCGATTTTGATCCTAAAGGAAAATCTGACGGTGAAGTCATGCGTTTCTGCCAAGCTTTAATGGCAGAATTATACCGTCATGTTGGCGCCGATACCGAT
>Bacterial.MLST.Copy1.Probes_round_1_probe_679
TGCACTTTCTTTAGTTAAAGGCTTAAATGGGGAAAATGTAGTTGAATGTACTTATGTGGAAGGTGATGGCAAATATGCCCGTTTCTTTGCTCAGCCTGTTCGTTTAGGTAAAGAAGGTGT
>Bacterial.MLST.Copy1.Probes_round_1_probe_680
TTCATTTGATGCTAGATTGATAAGCCGTCTTTCAATGGGATTACAACTTTCAATTGATGAACCGCAAAAAGCAGACTTGCTGAAAATATTAGATTATATGATTAACATAAACAAGATGAT
>Bacterial.MLST.Copy1.Probes_round_1_probe_681
CTTTGCAGCACTGTCCACAAACAGTAAAGCCGTCGCTGAATTTGGTATTGATACCAATAATATGTTTGAATTTTGGGATTGGGTAGGTGGTCGTTATTCATTATGGTCAGCGATTGGTTT
>Bacterial.MLST.Copy1.Probes_round_1_probe_682
ATTGAGCAACGTTACCTGAACCGGAAACTACAACTGTTTTCCCTGCGAAAGATTGTCCTTTTTCAGCAAGCATAGCTTGAGCAAAATAAACTAAACCATAACCTGTTGCTTCCGGACGAA
>Bacterial.MLST.Copy1.Probes_round_1_probe_683
CTGCTTTTAAATGCATTGGTGCAAAACCAGCAATTAAAACTATTTCTAGTGTTATAGTTATGCATAAAGATGATGAGCAACTTATTTTTACAGATCCATCAACAGTAAAAAAACCTAGTG
>Bacterial.MLST.Copy1.Probes_round_1_probe_684
TATGTGGAAGGTGATGGCAAATATGCCCGTTTCTTTGCTCAGCCTGTTCGTTTAGGTAAAGAAGGGGTTGAAGAAATTCTACCATTAGGGCCATTGAGTGCATTTGAACAACACGCATTA
>Bacterial.MLST.Copy1.Probes_round_1_probe_685
TTAATCCAGAAACCACGCTATTTTTGGTTGCGTCAAAAACCTTTACCACACAAGAAACTATGACCAATGCGCATTCTGCGCGTAATTGGTTCTTAGCCACGGCACAAGACGAAAGTCATG
>Bacterial.MLST.Copy1.Probes_round_1_probe_686
GAAAAACTGAGGAGCTATTAAAGAGAATAAACATACTTAAAATTGCAGGAATAAATTCTTTAGTTATAAAACCTAAATTTGACACAAGATTTTCTAAAGATGAAATAGTTAGTAGAACTC
>Bacterial.MLST.Copy1.Probes_round_1_probe_687
CGTGTCGGTTCTTGCGGTGCGGTACGTAACGATGTCAAAGTGCGTGATATTGTAATCGGTGTTGGTGCTTGTACCGATTCTAAAGTAAACCGTATTCGCTTCCGTGATAACGATTTCGCA
>Bacterial.MLST.Copy1.Probes_round_1_probe_688
AATGCACAAGAAGTAACAAATGTCCGTAATATGCTTGGTTACACAGGTACTTACAAAGGACGAAAAATATCAGTGATGGGACATGGAATGGGTATTCCGTCTTGCTCCATTTATGCCAAA
>Bacterial.MLST.Copy1.Probes_round_1_probe_689
GATTTCCGCTATTCCGATTTAAGTTCATCATCAAGCTTACTCACCGCTTATGAACGCTTACTATTAGACGCACTTAAAGGTGATGCAACCTTATTTGCCCGTACTGATGCTGTACACGCT
>Bacterial.MLST.Copy1.Probes_round_1_probe_690
TTAGTTAAAGGCTTAAATGGGGAAAATGTAGTTGAATGTACTTATGTGGAAGGTGATGGCAAATATGCCCGTTTCTTTGCTCAGCCTGTTCGTTTAGGTAAAGAAGGCGTTGAAGAAATC
>Bacterial.MLST.Copy1.Probes_round_1_probe_691
GAATACGGCGTGAAGAAAATTATCCGTGTTGGCTCTTGCGGTGCTGTCCGTATGGATGTCAAATTACGTGATGTGGTGATTGGATTTGGTGCCTGTACCGATTCCAAAGTCAACCGTATC
>Bacterial.MLST.Copy1.Probes_round_1_probe_692
CTTGCTGTTCCATCAAGCGCTATTGATAGTGTTTTAGGCAAAATTAGTGACGTGTTAGGAACACAAAAAATCAAAGTCATAAATGTTGCTAAGGGAATTGATTCAAAGACTAAAAAATTT
>Bacterial.MLST.Copy1.Probes_round_1_probe_693
CGGTAACTCAAACTATCCTGACACCAACCGCCGTGTGAAAGCCTTAGCGGAAAAAGGCATTCGCTTTATCGGTTCAGGCGTCTCGGGTGGCGAAGAAGGGGCAAGACACGGACCTTCAAT
>Bacterial.MLST.Copy1.Probes_round_1_probe_694
GGTTATACTGGTAAAGCGATTACAGATGTAGTGAACATCGGAATTGGTGGGTCTGATTTAGGACCTTATATGGTAACAGAAGCCTTACGTCCTTATAAAAATCATTTGAATCTACATTTC
>Bacterial.MLST.Copy1.Probes_round_1_probe_695
AAAGTTAATCCAGAAACCACGCTATTTTTGGTTGCGTCAAAAACCTTTACCACACAAGAAACTATGACCAATGCGCATTCTGCGCGTAATTGGTTCTTAGCCACGGCAAAAGACGAAAGC
>Bacterial.MLST.Copy1.Probes_round_1_probe_696
ATGCAAATTGTAAAAAATACGGTACTGTCGAAGGGCAAAAAAATATTAACTATGTTGTAGGTGCAAACGTTGCAGGCTTTGTTAAAGTAGCTGATGCAATGTTAGCACAAGGTGTTTACT
>Bacterial.MLST.Copy1.Probes_round_1_probe_697
ACTAAAGATTTAGCCCAAAAATCAACCACACTTTCATCAATCATCATTTCATTAGTTAATGCTTTTTGATAAATTAATGATTTCAATAATATTTCTGGATAATGAAAAGATAAACGGCTA
>Bacterial.MLST.Copy1.Probes_round_1_probe_698
ACTATAATGGCTAATAAAGCAAAAAGTTACGATGAATGATTAGTTGAGTTAGATAATCATAAAAAACAATTTCCATGAATTCATTCATTATTATTGGAAACTATTAATAATGAGACAAAT
>Bacterial.MLST.Copy1.Probes_round_1_probe_699
TTTGATGCTAGATTGATAAGCCGTCTTTCAATGGGATTACAACTTTCAATTGATGAACCGCAAAAAGCAGATTTGCTAAAAATATTAGATTATATGATTAACATAAACAAAATGACGCCT
>Bacterial.MLST.Copy1.Probes_round_1_probe_700
TACGAATGCCACTATCGTGCATAACTTAGTCGAAAAAGCAGCGAAAGTTTGCCCGAAAGCTTGCATTGCAATTATTACTAACCCGGTAAACACCATTATTCCGATTGCGGCAGAAGTATT
>Bacterial.MLST.Copy1.Probes_round_1_probe_701
ACCTTTACCACACAAGAAACTATGACCAATGCGCATTCTGCGCGTAAGTGGTTCTTAACCACGGCAAAAGACGAAAGTCATGTGGCAAAACACTTTGCAGCACTATCTACAAACAGTAAA
>Bacterial.MLST.Copy1.Probes_round_1_probe_702
TTATACATCATAAGTCGTCGATGCCGTATTTCCACCACGTCCCGACCAGTTAGTGTGGAAAAACTCGCCACGAGGTTTGTCAGTGCGTTCGTAGGTGTGAGCACCAAAGTAATCACGTTG
>Bacterial.MLST.Copy1.Probes_round_1_probe_703
TTTATTCAAGCTGGGAAGTCCTTAGATGAAGTGAAAAATATTGTACCGTTTAAAATTTTTACCGGTAATAAACCGACAAACAGCATTTTAGTGCAAAAAATTACACCATTCACGTTAGGT
>Bacterial.MLST.Copy1.Probes_round_1_probe_704
CAGGTGTAAAAATTGATTTAGTGTTAGAGTTTGATGTAGCTGATGAAGTCATTGTTGAGCGTATGAGCGGTCGTCGTGTTCACCAACCATCAGGGCGTACTTACCACGTGGTTTACAACC
>Bacterial.MLST.Copy1.Probes_round_1_probe_705
ACCCACCTCAATAGATTTTGCTACCACTTTACGCCAGTCGCTTAAGGCGTTTTCTAAAATGCCTTTGAAGTACGCATCTGAGCCTAAGAATACTAAGTCTGGGTTTGCCTCATACGCATC
>Bacterial.MLST.Copy1.Probes_round_1_probe_706
AAGTTAATGGAATACCGAAATCTAATGCGTTGATCCCTGTCCATTTACCTGTACCTTTTTGACCTGCGGTATCAAGAATTTTTTCCACAAGTGGCGTGCCGTCTGTGTCTTTGTAGCCTA
>Bacterial.MLST.Copy1.Probes_round_1_probe_707
ATAATCAGACCTCGGCGAGATTCTTTTGTCAGCCATTCGATAGCTTGTTCAAAAGACGAAACCGATTGTTGACGTTCACCACGAGATACATAAGCTCCTTTTTCTAATAAACCCTGTAGT
>Bacterial.MLST.Copy1.Probes_round_1_probe_708
AAAAGATAAACGGCTAATCATCTTTTGTACTGAATTATATTCCGAAATAAGTTTTTCTAATGCTATTCCGTTCATTGCCGGAGCATTTTCATTTACATAAAGAGATGATCCTTCCAATGC
>Bacterial.MLST.Copy1.Probes_round_1_probe_709
GCGAAGAAGTTTGAAAGCAATTTAGGGTGATGATCGCCAATCGGATTATGGGTTTGTGCAGGGGCAATAAAATCACAAGGGATCAATTTTTGTACCTTGGTGAATTAATTGATAGAAGGC
>Bacterial.MLST.Copy1.Probes_round_1_probe_710
ATTTATATTGCTCAACCTCCGCTTTATAAAATTCAACAAAATAAATATATCACCTATGCATACAATGATTCTCAAAAGGATTCTATTCTCCAAGAATTAAATCAAGATTCTAAAATAACA
>Bacterial.MLST.Copy1.Probes_round_1_probe_711
GGAAAAACTGAGGAGCTATTAAAGAGAATAAACATACTTAAAATTGCAGGAATAAATTCTTTAGTTATAAAACCTAAATTTGACACAAGATTTTCTAAAGATGAAATAGTTAGTAGAACC
>Bacterial.MLST.Copy1.Probes_round_1_probe_712
ATTCATTATTATTAGAAACTATTAATAACAAAACAAATTATGATTTTTCAAACATCCTTGTAAAACAGGATGATTTGGCAATTAGAGATTATTTTAAGGCATTTAGCGAAATAGTTGATT
>Bacterial.MLST.Copy1.Probes_round_1_probe_713
GCAGGTGGAGCAACCAAAGGCGTATTACTTCCGTTACTTAAAGCGGGGTTAGAGATTACTCTATATAACCGCACGCAGGAGAAAGCGGTCGTTTTAGCCGAAAAATTTGTAAAATTTGGA
>Bacterial.MLST.Copy1.Probes_round_1_probe_714
GCCGATGTGGTGGTTATTTCTGCAGGTGTTGCTCGCAAACCCGGTATGACACGAGCTGATTTATTCAATGTCAACGCAACTATCGTATATAACTTAGTCGAAAAAGCGGCGAAAGTTTGC
>Bacterial.MLST.Copy1.Probes_round_1_probe_715
GTGCGAACCGGTAAACGTTTACCAACCCGTGTGACGGAAATTGTGATTCACTTTAAAACCACACCACACCCGGTATTTAGCCAAAATGCACCGGAAAACAAATTAATTATTCGCGTGCAA
>Bacterial.MLST.Copy1.Probes_round_1_probe_716
TTATCCAATCGCGCACTCTTACTTTCCGCATTAGCTAAAGGAAAAACAACATTAACCAATCTGTTAGATAGTGATGATGTGCGCCATATGTTAAATGCGTTAAAAGAGCTTGGCGTGACT
>Bacterial.MLST.Copy1.Probes_round_1_probe_717
CTTTTTGCCCTGCAGTATCAAGAATTTTTTCGACTAACGGCTCGCCGTCCGCATCTTTATATCCAAGAATATCTGTTGTAATATCAATTAGATAGCTATCAAGCTCAGTTTTCTTCCATT
>Bacterial.MLST.Copy1.Probes_round_1_probe_718
TCGCCTTCAACTTTGCCGATGGTTTTGTTGAACAATTTAGATGAGGCAACACGTTGATCTTTGAATGAAGAGACGCAACGAGCAAATACTGACTCGGTGATTAAAGTTAATGGAATACCG
>Bacterial.MLST.Copy1.Probes_round_1_probe_719
TCTTTACCCACCCAATCACAGCAAGGTTCGCCTTTGTCGGTTTTGGCTGAAATGGCTTGTAAAATTGGTTTTACATATTGCCATGCTTCTTCATTGCCACCTGGCATAATCGAAGGTCCG
>Bacterial.MLST.Copy1.Probes_round_1_probe_720
TGTCTGGGTAGTTTGAGTTACCGCCATCAATGATGATGTCGCCTGCTTCTAAGTGCGGTAATAATGCCTCGATAAATTGATCGACCACTTCCCCCGCACGTACCATTAACATCACTTTGC
>Bacterial.MLST.Copy1.Probes_round_1_probe_721
TTATTTGGGGAGAACCTGGCACTAACGGTCAGCACGCATTCTATCAATTAATTCATCAAGGGACGAAGATTATTCCTTGTGATTTTATTGCCCCAGCACAAACCCATAATGTGTTATCAG
>Bacterial.MLST.Copy1.Probes_round_1_probe_722
CCATAATGTGTTATCAGATCATCATAATAAATTGCTTTCAAATTTCTTTGCACAAACAGAAGCACTCGCTTTTGGTAAAACACAACAAGAAGTTGAAGCTGAATTTATTCAAGCTGGGAA
>Bacterial.MLST.Copy1.Probes_round_1_probe_723
ACCGTTAGATTCCATATTGCCTTGTTGGAAGTAAGCCGCAAAACGGTGCAGATATTGATCATAAGGTAAAATCGCCTCTGATTCTGCACCTAAGAAGTTATTGTTCCAAATACCGATTAA
>Bacterial.MLST.Copy1.Probes_round_1_probe_724
AAGTGTTCAAAACCGATAGAAAGAGCAATAGATAACCCAATCGCAGACCAGAGTGAGTAGCGTCCACCAACCCAATCCCAAAATTCAAACATATTTTCTGTATCAATACCAAATTTAGCG
>Bacterial.MLST.Copy1.Probes_round_1_probe_725
GATATCGTTAGGGGCAAAATTAGTTTTAACTCAAATGATATTGGAGACTGAGTTATTCAAAAATCTGATGGTTATCCAACATATAATTTTGCAGTTGTAATAGATGATCATGATATGGAA
>Bacterial.MLST.Copy1.Probes_round_1_probe_726
TACAAATATGGAAGGTAAAAAGCTTTCGAAAAGAGATACATCATTAAAACAATTTATTGAAGATTACAAAAATGATGGTTATGATCCAAATGCTATTTTTAACTTTCTATCACTTTTAGG
>Bacterial.MLST.Copy1.Probes_round_1_probe_727
ACCACAAAAGGCCATCACGGAATTTTAAACAGTGAACAAACAATAGAATTTAAAAAGGCAATTGGATTAGAAAATAAAGCGCCTTTTGAATATGATTCTGATGTATATGAATATGGTAGA
>Bacterial.MLST.Copy1.Probes_round_1_probe_728
ACTTACCACGTGGTGTACAATCAACCGAAAGTGGAAGGTAAAGATGATGTGACTGGTGAGGATTTAATTATCCGCCAAGACGACAAACCTGAAACCGTGTTAGAACGTTTAGCGATTTAC
>Bacterial.MLST.Copy1.Probes_round_1_probe_729
AGAGCCTTTAAATTGGCAGATGCATTTAGCGAAACCGCTTTGTTGGCACAGGCGTGTAATACGCTTAAACGCTTGGAAGACGGGCGGTTATATGCCGATAATACCGATGGCGTCGGTTTG
>Bacterial.MLST.Copy1.Probes_round_1_probe_730
GAATACGCGAAACAATTCGGTTTAAAATACGTAGCAGGCAAAACGCCTTGGGAAATCAAAGTTGATATTGCGCTACCTTGTGCGACACAAAACGAATTAGACTTAGCGTCTGCTAATACC
>Bacterial.MLST.Copy1.Probes_round_1_probe_731
TTGCGTGTTTACCGGTCGTGGCTTGTCATTCGGTGGCAGTTTAATTCGCCCAGAAGCAACCGGTTATGGTCTAGTCTATTTCGCCCAAGCGATGCTCGCTGAAAAAGGGCAAAGTTTTGC
>Bacterial.MLST.Copy1.Probes_round_1_probe_732
AAGTTTTCAGAGGCTTCACGAATAAGTATAAAGCCTTGTGCGTAAGAGATGATTTTTGATGCCAATAACGCTTTACGCACCGCTTCGATCCAAACTTGTTTGTCGCCTTCAACTTTGCCG
>Bacterial.MLST.Copy1.Probes_round_1_probe_733
GTGTCTTTGTAGCCTAAAATATCGGTCGTGATGTCGATTAAATAGCTATCAAGTTCCGTTTTTTTCCATTCGGCAAAGATCGCTTGCATTTCATCATAGCTTAAACCTAAACCATCTTTT
>Bacterial.MLST.Copy1.Probes_round_1_probe_734
GCATAATCGAAGGTCCGTGACGTGCGCCTTCTTCACCGCCCGACACGCCCGAACCGATAAAGCGAATGCCTTTTTCCGCTAAGGCTTTCACACGGCGGTTTGTGTCTGGGTAGTTTGAGT
>Bacterial.MLST.Copy1.Probes_round_1_probe_735
CATTAACATCACTTTGCGTGGTTTTTCTAATTTAGCGGCTAAATCTTCTAAGGAATACGCCCCGATAATATTTGTACCTTTCGCCGCACCTTCCAAAAACTCGTCCACTTTTGAGGTGGT
>Bacterial.MLST.Copy1.Probes_round_1_probe_736
AGAGGATCCTTCTAATGCCAAATTTAACTCAAACTGTTGCATTTCCTTATTATCTTGAATATATTTCTCTTGCTTACCTTTTTTCACTTTATAAAGTGGTGGCTGTGCAATATAGACATA
>Bacterial.MLST.Copy1.Probes_round_1_probe_737
ATCCTCCTGAAACTTTGTAGGAGTTATCATCAAATTTTCCACCAGCATGCAATACTGTCATAATAACCTGTGCTGCTGAAACACCTTCTTCAGGATGAATATCAACAGGAATACCTCGCC
>Bacterial.MLST.Copy1.Probes_round_1_probe_738
CAACAGGAATACCTCGCCCATCATCTTGCACAGACACTGAATTGTCCGAATGAATAGTCACGACAATATCATTACAGTAACCAGCTAAAGCCTCATCGATTGCATTGTCCACAACTTCAA
>Bacterial.MLST.Copy1.Probes_round_1_probe_739
TTAATTGATAGAAGGCGTGCTGTCCATTTGTACCTGGTTCACCCCAAATGATAGGCCCTGTTTGGTATTATTGACAACTTTTCCATCTCGCCCAACATATTTACCGTTAGATTCCATATT
>Bacterial.MLST.Copy1.Probes_round_1_probe_740
TTCCAAATACCGATTAACGCTAACGTAATCGGAATATTTTGTTCCATTGGTGCGGTGCGGAAATGTTTATCCATTGCGTGAGCACCATCAAGTAGTTGCTCAAAGTGTTCAAAACCGATA
>Bacterial.MLST.Copy1.Probes_round_1_probe_741
TTTCCAATCACCGGAAATAACACGTTGACAAAAAGATTTCATCTTCGCTAAAACCGCGTTTACTTCTGGCATCACATCTTTGCCATCTACTTCAACAGGGGTATTTGAGCGATTGCGTAA
>Bacterial.MLST.Copy1.Probes_round_1_probe_742
GATATTGTTAGGGGCAAAATTAGTTTTAACTCAAATGATATTGGAGACTGGGTTATTCAAAAATCTGATGGCTATCCAACATATAATTTTGCAGTTGTAGTAGACGATTATGATATGGAA
>Bacterial.MLST.Copy1.Probes_round_1_probe_743
GGAAAAACTGAGGAGCTATTAAAAAGAATAAACATACTTAAAATTGCAGGAATAAATTCTTTAGTTATAAAGCCCAAATTTGACACAAGATTTTCTAAAGATGAAATAGTTAGTAGAACT
>Bacterial.MLST.Copy1.Probes_round_1_probe_744
CAGGTGTAAAAATTGATTTAGTGCTAGAGTTTGATGTAGCTGATGAAGTGATTGTTGAGCGTATGAGCGGTCGTCGTGTTCACCAACCATCAGGACGTACTTACCACGTTGTGTACAATC
>Bacterial.MLST.Copy1.Probes_round_1_probe_745
ACAGGCGATATGTTCCGTGCGGCTATCAAAGAAGGCACTGAATTAGGCAAACAAGCCAAAGCCTTGATGGACGAAGGAAAACTTGTACCGGACGAATTAACCGTAGCATTAGTAAAAGAT
>Bacterial.MLST.Copy1.Probes_round_1_probe_746
TCAGGCGTAAAAATTGATTTAGTACTTGAATTTGATGTTGCGGATGAGGTGATTGTTGAGCGTATGAGTGGTCGCCGAGTGCATCAACCGTCCGGTCGTACTTACCACGTAGTGTACAAT
>Bacterial.MLST.Copy1.Probes_round_1_probe_747
GTAAAAATTGATTTAGTGCTTGAATTTGATGTAGCTGATGAAGTAATTGTTGAGCGTATGAGCGGTCGTCGTGTTCACCAACCATCAGGACGTACTTACCACGTGGTGTACAATCCACCA
>Bacterial.MLST.Copy1.Probes_round_1_probe_748
ACCGCACGCAGGAGAAAGCAGTCGTTTTAGCCGAAAAATTTGCAAAATTTGGCAAAATTCAGACCGCTTGTTTAAGCGATTTGGCAAACCAACGGTTTGATTTAATCATCAATGCAACCT
>Bacterial.MLST.Copy1.Probes_round_1_probe_749
CCGATGGCGTCGGTTTGGTTGCTGATTTGGAGCGATTGGGTTGGCTACAAAAAGGGCAAAAAACTTTAATTCTTGGGGCAGGTGGAGCAACAAAAGGCGTGTTGCTCCCGTTACTCAAAG
>Bacterial.MLST.Copy1.Probes_round_1_probe_750
CCGGGCGATCCGCTTCGTGCTAAATACATTGCTGAAACCTTTTTAGAAGACGCAAAAGAAGTGACCAATGTTCGCAATATGTTAGGCTACACCGGCACTTACAAAGGTCGTCGTATTTCA
>Bacterial.MLST.Copy1.Probes_round_1_probe_751
AAAGGTCGTCGTATTTCAGTAATGGGGCACGGTATGGGGATTCCGTCTTGCTCTATTTACGCTAAAGAATTAATTACCGAATATGGAGTGAAGAAAATTATCCGTGTCGGTTCTTGCGGT
>Bacterial.MLST.Copy1.Probes_round_1_probe_752
CGAGTCGGCTCGTGTGGTGCGGTACGTAATGATGTCAAAGTGCGTGATATTGTAATCGGTGTTGGGGCTTGTACCGATTCTAAAGTAAACCGTATTCGTTTCCGTGATAATGATTTTGCA
>Bacterial.MLST.Copy1.Probes_round_1_probe_753
CCGGGCGATCCGCTTCGTGCTAAATACATTGCTGAAACCTTTTTAGAAGACGCAAAAGAAGTGACCAATGTTCGCAATATGTTAGGCTACACCGGCACTTACAAAGGTCGCCGCATTTCT
>Bacterial.MLST.Copy1.Probes_round_1_probe_754
GTTGACTATATGGCTTACATGTTAAAATACGATTCAACTCACGGTCGTTTTGACGGTACTGTTGAAGTTAAAGATGGTCAATTAGTTGTTAACGGTAAAGCAATCCGTGTAACTGCTGAA
>Bacterial.MLST.Copy1.Probes_round_1_probe_755
ATCCGTGTAACTGCTGAACGTGATCCTGCTAACTTAAAATGGGACGAAATCGGTGTTGATATCGCAGTTGAAGCAACAGGTTTATTCTTAGATGATGAAACTGCACGTAAACACATCACT
>Bacterial.MLST.Copy1.Probes_round_1_probe_756
ATCCGCGTAACAGCTGAGCGTGACCCAGCTAACTTAAAATGGAATGAGATCGGTGTTGATATCGCAGTTGAAGCAACAGGTTTATTCTTAGATGATGAAACTGTTCGCAAACACATCACC
>Bacterial.MLST.Copy1.Probes_round_1_probe_757
GTTGATTATATGGCATATATGCTAAAATATGACTCAACTCACGGTCGTTTTGACGGTACTGTTGAAGTTAAAGACGGTCAATTAGTGGTTAACGGTAAAGCAATTCGTGTAACGGCTGAA
>Bacterial.MLST.Copy1.Probes_round_1_probe_758
ATTCGTGTAACGGCTGAACGTGATCCGGCTAACTTAAAATGGGACGAAATCGGTGTTGATATCGCAGTTGAAGCAACAGGTTTATTCTTAGATGATGAAACCGCACGCAAACACATCACC
>Bacterial.MLST.Copy1.Probes_round_1_probe_759
CATCATTGATGGCGGTAACTCAAACTATCCGGATACCAACCGTCGTGTGAAAGCCTTGGCGGAAAAAGGCATTCGTTTTATCGGTTCAGGAGTGTCGGGCGGTGAAGAAGGGGCAAGACA
>Bacterial.MLST.Copy1.Probes_round_1_probe_760
GCCGATGTGGTTGTTATTTCTGCAGGCGTTGCTCGCAAACCGGGTATGACGCGTGCTGATTTATTCAATGTTAATGCTACTATCGTGCATAACTTAGTGGAAAAAGCAGCAAAAGTTTGT
>Bacterial.MLST.Copy1.Probes_round_1_probe_761
AAAGCAGCAAAAGTTTGTCCGAAAGCGTGTATTGCAATTATTACCAACCCTGTTAATACAATTATTCCGATTGCGGCAGAAGTATTGAAAAAAGCAGGTGTTTACGATAAAAACAAACTC
>Bacterial.MLST.Copy1.Probes_round_1_probe_762
GCCGATGTAGTTGTTATTTCTGCCGGTGTTGCCCGTAAGCCGGGGATGACACGTGCCGATTTATTCAATACGAATGCCACTATCGTGCATAACTTAGTCGAAAAAGCAGCGAAAGTTTGT
>Bacterial.MLST.Copy1.Probes_round_1_probe_763
GTGCCGGCTTACTTGGAAGAAAAAGGCGTGCCGGCTGATTCCAACACTGAAACCTTTATGGCGGTAAAATGTGAAATCGATAACTGGCGTTGGGCAGGTGTGCCGTTTTATGTGCGAACC
>Bacterial.MLST.Copy1.Probes_round_1_probe_764
TTAATTATTCGCGTGCAACCGGATGAAGGCATTTCAATGCGTTTCGGCTTGAAAAAACCGGGAGCAGGCTTTGAGGCGAAAGAAGTCTCAATGGATTTCCGCTATTCCGATTTAAGCACT
>Bacterial.MLST.Copy1.Probes_round_1_probe_765
TTAATTATTCGCGTGCAACCGGATGAAGGCATTTCAATGCGTTTCGGCTTGAAAAAACCGGGGGCGGGCTTTGAAGCAAAAGAAGTCTCAATGGATTTCCGCTATTCGGATTTAAGTGCT
>Bacterial.MLST.Copy1.Probes_round_1_probe_766
CCGTTCTATGTGCGAACCGGTAAACGCTTACCAACCCGTGTGACGGAAATCGTAATTCATTTTAAAACTACACCACACCCGGTATTTAGCCAAAATGCCCCGGAAAATAAACTAATTATC
>Bacterial.MLST.Copy1.Probes_round_1_probe_767
TTATCCAATCGCGCACTCTTACTTTCCGCATTAGCTAAAGGAAAAACAACATTAACCAATCTGTTAGACAGTGATGATGTGCGCCATATGTTAAATGCGTTAAAAGAACTTGGCGTGACT
>Bacterial.MLST.Copy1.Probes_round_1_probe_768
TGCGTTAAAAGAACTTGGTGTGACTTATCAACTGTCAGAAGACAAATCCGTCTGTGAAATTGAAGGCTTAGGACGTGCTTTTGAATGGCAAAGTGGCTTAGCTTTATTTTTGGGCAATGC
>Bacterial.MLST.Copy1.Probes_round_1_probe_769
TTATCTAACCGAGCTTTACTCTTAGCTGCTCTTGCACAAGGTAAAACCACTCTCACTAATTTATTAGACAGTGATGATGTACGCCACATGCTAAATGCACTGAAACAATTAGGTGTTAAC
>Bacterial.MLST.Copy1.Probes_round_1_probe_770
ATGACTCCACATATTAACGCACCAGCAGGTGCATTTGCCGATGTTGTATTAATGCCAGGTGACCCACTTCGTGCTAAATATATCGCTGAAACTTTCTTAGAAAATGCAGAACAAGTCACT
>Bacterial.MLST.Copy1.Probes_round_1_probe_771
CATGTTGGTAACTTATTCTCTGCAGACTTATTCTATACACCAGATGTGGAAATGTTTGATGTAATGGAAAAATATGGCATCTTAGGTGTTGAAATGGAAGCTGCGGGAATTTATGGTGTA
>Bacterial.MLST.Copy1.Probes_round_1_probe_772
AATGCAGAACAAGTCACTAATGTCCGTAATATGTTCGGTTATACTGGAACTTACAAAGGACGAAAAATATCAGTGATGGGACATGGAATGGGTATTCCGTCTTGCTCATTCTAAGCGAAA
>Bacterial.MLST.Copy1.Probes_round_1_probe_773
AAGTTAATTCCTCGTCTTGATGACTTACATGATAAATATCAAACCTGTGGTAACACGCTTTACTATTTATCCACGCCGCCAAGCCTTTATGGTGTGATTCCAGAGTGTCTTGCTGCGCAC
>Bacterial.MLST.Copy1.Probes_round_1_probe_774
AAGTTAATTCCTCGTCTTGATGATTTACATGATAAATATCAAACCTGTGGTAACACACTTTACTATTTATCCACGCCGCCAAGTCTTTATGGTGTGATTCCAGAATGTCTTGCGGCACAT
>Bacterial.MLST.Copy1.Probes_round_1_probe_775
TTACTATTTATCCACGCCGCCAAGCCTTTATGGTGTGATTCCAGAATGTCTTGCTGCGCACGGACTGAATACCGAAGAGTTTGGCTGGAAGCGGTTAATTGTGGAAAAACCGTTTGGTTA
>Bacterial.MLST.Copy1.Probes_round_1_probe_776
CATTTGAATCTACATTTCGTGTCTAACGTAGATGGTACACATATTGCGGAGACCTTAAAGAAAGTTAATCCAGAAACCACGCTATTTTTGGTTGCGTCAAAAACCTTTGCCACACAAGAA
>Bacterial.MLST.Copy1.Probes_round_1_probe_777
ACCTTTACCACACAAGAAACTATGACCAATGCGCATTCTGCGCGTAATTGGTTCTTAGCCACGGCAAAAGACGAAAGTCATGTGGCAAAACACTTTGCAGCATTGTCCACAAACAGTAAA
>Bacterial.MLST.Copy1.Probes_round_1_probe_778
TTTCGTGTCTAACGTAGATGGTACACATATTGCGGAGACCTTAAAGAAAGTTAATCTAGAAACCACGCTATTTTTGGTTGCGTCAAAAACCTTTACCACACAAGAAACTATGACCAATGC
>Bacterial.MLST.Copy1.Probes_round_1_probe_779
CTGTGCAATATAGACATAACCACGTTCAATTAATTCTGGCATTTGACGATAGAAGAATGTCAAAAGCAAGGTACGGATGTGTGCACCATCGACGTCCGCATCGGTCATAATAATAATTTT
>Bacterial.MLST.Copy1.Probes_round_1_probe_780
GATATCGTTAGGGGCAAAATTAGTTTTAACTCAAATGATATTGGAGACTGAGTTATTCAAAAATCTGATGGTTATCCAACATATAATTTTGCAGTTGTAATAGACGATCATAATATGGAA
>Bacterial.MLST.Copy1.Probes_round_1_probe_781
GGTTTCACCTGAAAGAGTTCTTTCAAATGCAGAAATAATTTCACTTATAACTGCTTTAGGTACAGGACTAAATGAAACTTTTGATATCAACAAGCTTAGATACCATAAAGTAATTATTAT
>Bacterial.MLST.Copy1.Probes_round_1_probe_782
CCTTACTATGGCGCTATGATGATCAAATTAAAGGATGTTGATAGTGCTGTTGGTGGCTTAATTTATTCAACTGCCGATATCTTACGTGCTGCTTTTAAATGCATTGGTGCAAAACCTGGA
>Bacterial.MLST.Copy1.Probes_round_1_probe_783
TACAAGATTTTCTGAAGATGAAATAGTTAGTAGAACTGGTGCTAGACACAAGGCGATTAATGTTGATAGTTCCAAAGAAATTTTAAAACACTGAAATCCTGATTATATGTGTGTAGCTAT
>Bacterial.MLST.Copy1.Probes_round_1_probe_784
CGGATGAATTAACGGTTGCCTTAGTAAAAGATCGTATTGCTCAACCTGATTGTGCGAACGGTTTCTTATTAGACGGTTTCCCACGCACCATTCCACAAGCGGATGCGTTAAAAGAGTCAG
>Bacterial.MLST.Copy1.Probes_round_1_probe_785
AAACAATTAGGTGTTAACTATCAACTATCGGAAGATAAATCTATTTGTGAAGTAGATGGTTTAGGTGGACCATTTAAATGGCAAAATGGTCTAGCATTATTTTTAGGTAATGCAGGTACT
>Bacterial.MLST.Copy1.Probes_round_1_probe_786
TTGTTCGATTTACACAAAAGAATTGATTACGGAATATGGCGTGAAGAAAATTATCCGTGTTGGTTCTTGCGGTGCTGTCCGTATGGATGTCAAATTACGTGATGTAGTGATTGGATTTGG
>Bacterial.MLST.Copy1.Probes_round_1_probe_787
TTGTGCAAATACACCGGTTTATGTAGATGGTAAAGATGTTATGCCGGAAGTAAATGCAGTGTTGGCGAAAATGAAATCTTTTTGTCAACGTGTTATTTCTGGTGATTGGAAAGGTTACAC
>Bacterial.MLST.Copy1.Probes_round_1_probe_788
GACATTGTTAGGGGCAAAATTAGTTTTAACTCAAATGATATTGGAGACTGAGTTATTCAAAAATCTGATGGCTATCCAACATATAATTTTGCAGTTGTTGTAGATGATCATGATATGGAA
>Bacterial.MLST.Copy1.Probes_round_1_probe_789
GTGGTGGCGTACAACCGCACCACTTCAAAAGTGGACGAGTTCTTAGAAGGTGCAGCGAAAGGCACTAACATTATCGGTGCTTACTCGTTAGAAGATTTAGCAGCGAAGTTGGAAAAACCA
>Bacterial.MLST.Copy1.Probes_round_1_probe_790
TTGAAAAAAGCCGGCGTATATGACAAAAATAAACTTTTCGGTGTCACAACATTAGATGTTATTCGAGCTAATACTTTTGTGGCTGAAGCCAAAGACGTGAATGTGAAATATGTAAGAGTG
>Bacterial.MLST.Copy1.Probes_round_1_probe_791
GTGCGAACCGGTAAACGTTTACCAACCCGTGTGACAGAAATCGTGATTCACTTTAAAACCACGCCACACCCGGTATTTAGCCAAAATGCACCGGAAAATAAATTAATTATTCGCGTGCAA
>Bacterial.MLST.Copy1.Probes_round_1_probe_792
TCTGGGCAATGCAGGGACTGCGATGCGTCCCTTGACTGCCGCGCTTTGTTTATCGACACCGAACAAGGAAGGCAAAAATGAAATAGTCTTGACTGGTGAACCTCGTATGAAAGAACGCCC
>Bacterial.MLST.Copy1.Probes_round_1_probe_793
TTACTCTATATAACCGCACACAGGAGAAAGCGGTCATTTTAGCTGAAAAATTTGCAAAATTTGGCAAAATTCAGACCGCTTGTTTAAGCGATTTGGCAAACCAACGGTTTGATTTAATCA
>Bacterial.MLST.Copy1.Probes_round_1_probe_794
CGAAGTTGGAAAAACCGCGTAAAGTGATGCTGATGGTGCGTGCCGGTGAGGTAGTGGATCAGTTTATCGAGGCTCTTCTGCCACATTTAGAAGAAGGAGACATCATCATTGATGGCGGTA
>Bacterial.MLST.Copy1.Probes_round_1_probe_795
GTCGTTGCATATAACCGCACTACTTCCAAAGTGGACGAGTTTTTAGCAGGACCTGCGAAAGACACAAACATAATCGGGGCGTATTCGTTAGAAGATTTAGCCGCTAAATTGGAAAAACCA
>Bacterial.MLST.Copy1.Probes_round_1_probe_796
GAGAATAAACTGATTATCCGTGTGCAACCGGACGAAGGCATTTCAATGCGTTTCGGCTTGAAAAAACCAGGAGCAGGCTTTGAGGCGAAAGAAGTCTCAATGGATTTCCGCTATTCCGAT
>Bacterial.MLST.Copy1.Probes_round_1_probe_797
GGGTGCATACGAAATGGATAAACATTTCCGTACTGCCCCAATTGAGCAAAATATTCCGACCACATTAGCGTTAATTGGTTTGTGGAATACCAATTTCTTAGGTGCACAAACCGAAGCGAT
>Bacterial.MLST.Copy1.Probes_round_1_probe_798
GAATTTGGCCATCTAACTGTTATTACAAATATGGAAGGCAAAAAGCTTTCGAAAAGAGATACATCATTAAAACAATTTATTGAAGATTACAAAAATGATGGTTATGATGCAAATGCTATT
>Bacterial.MLST.Copy1.Probes_round_1_probe_799
TGTATATGAATATGGAAGAACTATAATGGCTAATAAGGCAAAAAGCTATGAAGAATGATTAGTTGAGTTAGATAATCATAAAAAACAATTTCCGTGAATTCATTCATTATTATTAGAAAC
>Bacterial.MLST.Copy1.Probes_round_1_probe_800
GGGATTATTACTAATCCAGTGAACACAACAGTAGCAATTGCGGCTGAAGTATTGAAAAAAGCAGGTGTTTACGATAAGCGTAAATTATTCGGTGTAACTACATTAGATATTATTCGTTCT
>Bacterial.MLST.Copy1.Probes_round_1_probe_801
CCGGGTGATCCGCTTCGTGCTAAATATATCGCTGAAACCTTTTTAGAAGATGCAAAAGAAGTGACCAATGTTCGCAATATGTTAGGCTACACCGGTACTTATAAAGGTCGCCGCATTTCA
>Bacterial.MLST.Copy1.Probes_round_1_probe_802
CCGGGCGATCCGCTTCGTGCTAAATATATCGCTGAAACTTTTTTAGAAGATGCAAAAGAAGTAACTAATGTTCGCAATATGTTAGGCTATACCGGCACTTATAAAGGTCGTCGTATTTCA
>Bacterial.MLST.Copy1.Probes_round_1_probe_803
AAGTTAATTCCTCGTCTTGATGACTTACATGATAAATATCAAACCTGTGGTAACACGCTTTACTATTTATCCACGCCGCCAAGTCTTTATGGTGTGATTCCAGAATGTCTTGCTGCGCAC
>Bacterial.MLST.Copy1.Probes_round_1_probe_804
ATATGAAAAAATTATCTAACCAAGCCGCTTGCGTGTTTACCGGTCGTGGCTTGTCATTTGGTGGCAGTTTAATTCGCCCAGAAGCAACCGGTTATGGTCTAGTCTATTTCGCCCAAGCGA
>Bacterial.MLST.Copy1.Probes_round_1_probe_805
GAGGGTAATTCAGCTGGTGGTTCTGCAAAAATGGGCAGAGATAGAAATGTTCAAGCTATTCTGCCATTAAGAGGTAAGGTTATTAATGCTGAAAAGGTTTCACCTGAAAGAGTTCTTTCA
>Bacterial.MLST.Copy1.Probes_round_1_probe_806
ATGAATTCATTCTTTATTATTAGAAACTATTAATAATGAAACAAATTATGATTTTTCAAATATCCTTGTAAAACAGGATGATTTGGCTATTAGGGATTATTTTAAAGCATTTAGTGAAAT
>Bacterial.MLST.Copy1.Probes_round_1_probe_807
ACCGACGGGGCAGGTTTAGTTTCTGATTTGGAACGGCTAGGTTGGTTACAAAAAGAGCATAAAACCTTAATTCTTGGAGCAGGTGGAGCAACCAGAGGCGTATTACTTCCGTTACTTAAA
>Bacterial.MLST.Copy1.Probes_round_1_probe_808
AAGAAGGTTACCCACCTATCGCCATTCGAAATACCGGACTCAAAGGCGGACGAGTACAAATTGATGGGTCAGTTTCTTCTCAATTTTTGACCGCACTTTTAATGGCTGCCCCGATGGCAG
>Bacterial.MLST.Copy1.Probes_round_1_probe_809
TGCTCATTCTAAGCGAAAGAATTAATCACCGAATACTGTGTGAAAAAAATTATTCGTGTCGGTTCTTGTGGTGCAGTACGCCAAGACGTGAAATTACGCGACGTCATTATCGGTGTTGGT
>Bacterial.MLST.Copy1.Probes_round_1_probe_810
TTGTGTCAGAATTGAAAAATTTAGAGCCAGCACGCACGACAGTGCCTGTGATTGGTGGGCATTCTGGTGTCACCATTCTTCCATTACTTTCTCAAGTCCAATATGCAGAGTGGAATGACA
>Bacterial.MLST.Copy1.Probes_round_1_probe_811
TTGCCTCATACGCATCACGAATGTTGCCTAAGAAACGGCTGCGAATGATACAACCTTCACGCCATAATAACGCTGTTGCACCGTAGTTGATGTCCCAACCGAAGTTTTCAGAGGCTTCAC
>Bacterial.MLST.Copy1.Probes_round_1_probe_812
GCTTATGCATATAATGATTCTCAAAAAGATTCTATTCTTCAAGAATTAAATCAGGATTCTAAAATAACCATCCAACGTTACAAAGGTTTAGGCGAAATGGATCCTGAGCAGTTGTGAGAA
>Bacterial.MLST.Copy1.Probes_round_1_probe_813
GATTGTTGAACGTATGAGCGGTCGCCGTGTTCACCAACCGTCTGGTCGTACTTACCATGTGGTTTACAACCCACCAAAAGTGGAAGGCAAAGATGATGTGACAGGTGAAGATTTAATTAT
>Bacterial.MLST.Copy1.Probes_round_1_probe_814
CAGTATTTAGAACAAGAAGGCTACCCACCTATCGCCATTCGAAATACCGGACTCAAAGGTGGACGAATACAAATTGATGGGTCCGTTTCTTCTCAATTTTTGACCGCACTTTTAATGGCA
>Bacterial.MLST.Copy1.Probes_round_1_probe_815
TTTAGGTAATGCAGGTACTGCAATGCGCCCACTGGCTGCAGCATTATGTTTATCTTCACCAGAATCTGAAGGAAAAAATGAAATTATTCTCACTGGTGAGCCTCGTATGAAAGAGCGCCC
>Bacterial.MLST.Copy1.Probes_round_1_probe_816
AAGCCGATTGTGCCAAAGGTTTCTTATTAGACGGCTTCCCACGCACCATTCCACAAGCGGATGCATTAAAAACAGTCGGTATCCAAATTGACTACGTTTTAGAGTTTGATGTGCCTGATA
>Bacterial.MLST.Copy1.Probes_round_1_probe_817
TGATAAGCCGTCTTTCAATGGGATTGCAACTTTCAATCGATGAGCCACAAAAAGCTGACCTACTCAAAATATTAGACTATATGATTGGCATAAACAAGATGACACCGGAACTATGGGAAG
>Bacterial.MLST.Copy1.Probes_round_1_probe_818
TTACAAAAAGGGCAGAAAACTTTAATTCTTGGAGCGGGAGGGGCAACAAAAGGCGTATTACTTCCGTTACTTAAAGCGGGGTTAGAGATTACTCTATATAACCGCACGCAGGAGAAAGCA
>Bacterial.MLST.Copy1.Probes_round_1_probe_819
CGATGCGTCCCTTGACTGCCGCGCTTTGTTTATCGACACCGAACAAGAAAGGCAAAAATGAAATAGTCTTGACTGGTGAACCTCGTATGAAAGAACGCCCAATACAACATTTAGTTGATG
>Bacterial.MLST.Copy1.Probes_round_1_probe_820
CGGTTATGGTCTAGTCTATTTCGCCCAAGCGATGCTCGCTGAAAAAGGGCAAAGCTTTGCCGGTAAAACGGTGTCTGTTTCAGGTTCGGGTAATGTGGCGCAATATGCCATTGAAAAAGC
>Bacterial.MLST.Copy1.Probes_round_1_probe_821
CCATTACTTTCTCAAGTCCAATACGCAGAGTGGAATGACGCGGAAATTGCACCATTAACAAAACGTATTCAAAATGCGGGTACCGAAGTGGTTGAAGCAAAAGCGGGTGGCGGTTCAGCA
>Bacterial.MLST.Copy1.Probes_round_1_probe_822
TATTTTAGACAGCAGAATAAATCAGAAAAGAACCACAATAATTTGTTCCGACCGACCTATATATTCTTTGCAAAATTCATTTGATGCTAGATTGATAAGCCGTCTTTCAATGGGATTGCA
>Bacterial.MLST.Copy1.Probes_round_1_probe_823
GGTTTCCCTCGCACCATTCCACAAGCCAATGCGTTAAAAGAGTCAGGCGTAAAAATTGATTTAGTGTTAGAGTTTGATGTAGCTGATGAAGTGATTGTTGAACGTATGAGCGGTCGCCGT
>Bacterial.MLST.Copy1.Probes_round_1_probe_824
GGTGAGCCTCGTATGAAAGAGCGCCCAATTAAACATTTAGTTGACGCGCTAATACAAGCTGGTGCAGATATCCAATATTTAGAACAAGAAGGCTATCCTCCCATCACAATTCGCAATACA
>Bacterial.MLST.Copy1.Probes_round_1_probe_825
GAAATACCGGACTCAAAGGCGGACGAGTACAAATTGATGGGTCAGTTTCTTCTCAATTTTTGACCGCACTTTTAATGGCAGCCCCGATGGCAGAGGCGGATACGGAAATTGAAATCATCG
>Bacterial.MLST.Copy1.Probes_round_1_probe_826
GATTACAACTTTCAATTGATGAACCGCAAAAAGCAGACTTGCTGAAAATATTAGATTATATGATTAACATAAACAAGATGACGCCTGAACTATGAGAAGACGACGCAAAAAATTTTATTG
>Bacterial.MLST.Copy1.Probes_round_1_probe_827
ACCACAAAGGGTCATCACGGAATTTTAAACAGTGAACAAACAATAGAATTTAAAAAGGCAATTGGATTAGAAAATAAAGCACCTTTTGAATATGATTCTGATGTATATGAATATGGCAGA
>Bacterial.MLST.Copy1.Probes_round_1_probe_828
ATATGAATATGGAAGAAATATAATGGCTAATAAGGCAAAAAGCTATGAAGAATGATTAGTTGAGTTAGATAATCATAAAAAACAATTTCCATGAATTCATTCATTATTATTGGAAACTAT
>Bacterial.MLST.Copy1.Probes_round_1_probe_829
TCTGATGTATATGAATATGGAAGAACTATAATGGCTAATAAGGCAAAAAGCTATGAAGAATGATTAGTTGAGTTAGATAATCATAAAAAACAATTTCCATGAATTCATTCATTATTATTA
>Bacterial.MLST.Copy1.Probes_round_1_probe_830
ACCGGCGATATGTTCCGTGCGGCAATTAAAGAAGGTACTGAGCTTGGTAAACAAGCAAAAGCATTGATGGACGAAGGCAAGTTAGTGCCTGATGAATTAACGGTAGCCTTAGTAAAAGAT
>Bacterial.MLST.Copy1.Probes_round_1_probe_831
TTATAGCGAATCCCCCAACAAAACAGATTCTAATGCAATTTCGATCATTTCATTGAAAGTTAATTGTCGCTCTTCTGCACTGGTTTGTTCATGCGTACGGATATGATCAGAAACAGTACA
>Bacterial.MLST.Copy1.Probes_round_1_probe_832
GAAAATAAACTAATTATCCGTGTGCAACCGGACGAAGGCATTTCAATGCGTTTCGGCTTGAAAAAACCAGGAGCAGGCTTTGAGGCGAAAGAAGTCTCAATGGATTTCCGCTATTCTGAT
>Bacterial.MLST.Copy1.Probes_round_1_probe_833
AAGTTAATTCCTCGTCTTGATGATTTACATGATAAATATCAAACCTGTGGTAACACGCTTTACTATTTATCCACGCCGCCAAGCCTTTATGGTGTGATTCCAGAATGTCTTGCTGCGCAC
>Bacterial.MLST.Copy1.Probes_round_1_probe_834
GCGGGTGGCGGTTCAGCAACATTATCCATGGCACAAGCCGCAGCACGTTTTGCACTTTCTTTAGTTAAAGGCTTAAATGGGGAAAATGTAGTTGAATGTACTTATGTGGAAGGTGATGGC
>Bacterial.MLST.Copy1.Probes_round_1_probe_835
CCAGCGCGCACGACAGTGCCTGTGATTGGTGGGCATTCTGGTGTCACCATTCTTCCATTACTTTCTCAAGTCCAATACGCAGAGTGGAATGAAACGGAAATTGCACCATTAACAAAACGT
>Bacterial.MLST.Copy1.Probes_round_1_probe_836
GAATCAGGTGTAAAAATTGATTTAGTGCTTGAATTTGATGTAGCTGATGAAGTGATTGTTGAGCGTATGAGCGGTCGTCGCGTTCACCAACCATCAGGGCGTACTTACCACGTGGTGTAC
>Bacterial.MLST.Copy1.Probes_round_1_probe_837
CCAACCATCAGGGCGTACTTACCACGTGGTGTACAATCAACCGAAAGTGGAAGGTAAAGATGATGTGACTGGTGAGGATTTAATTATCCGCCAAGACGACAAACCTGAAACCGTGTCAGA
>Bacterial.MLST.Copy1.Probes_round_1_probe_838
ACCGATGTGGTCGTTATTTCTGCTGGTGTTGCCCGTAAGCCGGGGATGACACGTGCCGATTTATTCAATACGAATGCCACTATCGTGCATAATTTAGTCGAAAAAGCAGCGAAAGTTTGC
>Bacterial.MLST.Copy1.Probes_round_1_probe_839
TTGGGCAATGCAGGGACTGCGATGCGTCCCTTGACTGCCGCGCTTTGTTTATCGACACCGAACAAGGAAGGCAAAAATGAAATCGTCTTGACTGGCGAACCTCGTATGAAAGAACGCCCA
>Bacterial.MLST.Copy1.Probes_round_1_probe_840
TCCGTCTGTGAAATTGAAGGTTTAGGACGTGCTTTTGAATGGCAAAGTGGCTTAGCTTTATTTTTGGGCAATGCAGGGACGGCGATGCGTCCCTTGACTGCCGCGCTTTGTTTATCGACG
>Bacterial.MLST.Copy1.Probes_round_1_probe_841
AACAAATTTTCAAAAATGCTTTAACTACCTTACCGATGGGGGGAGGTAAAGGTGGTTCCGATTTTGATCCTAAGGGTAAGTCAGATGCGGAAGTCATGCGTTTTTGTCAAGCATTAATGT
>Bacterial.MLST.Copy1.Probes_round_1_probe_842
AGATAACATTTTATCAAAGCGAGCTTTTTCTACATTAAGTATTTTTCCTTTTAATGGCAAAATAGCCTGATTTTGACGATTACGTCCTTGTTTAGCAGAACCTCCCGCTGAATCACCCTC
>Bacterial.MLST.Copy1.Probes_round_1_probe_843
AATCATTTTGACAATGCCGATATAGTTATGTTTGATGACTTTCAAAGTTACGGAATAGGCAATAAAAAAGCAACAATTGAACTAATTTTTAATATTTTAGACAGCAGAATAAATCAGAAA
>Bacterial.MLST.Copy1.Probes_round_1_probe_844
ACTAAAAAATTCTTTTCTGATGTCTTGGTTGAGAAATTTTCTAGCAATATTGAGCACTGCTGCTCAATATTGGGCCCATCTTTTGCTTCTGAAGTATTTGAAAATGCACTAACAATGATT
>Bacterial.MLST.Copy1.Probes_round_1_probe_845
ACGTGGTTTACAACCCTCCTAAAGTGGAGGGCAAAGATGATGTGACCGGTGAAGATTTAATTATCCGCCAAGATGACAAACCTGAAACAGTGTTAGAGCGTTTAGCGATTTACCACAAAC
>Bacterial.MLST.Copy1.Probes_round_1_probe_846
ACCGGCGATATGTTCCGTGCTGCGATTAAAGAAGGCACTGAGCTTGGTAAACAAGCAAAAGCATTGATGGACGAAGGTAAATTAGTGCCGGATGAATTAACGGTTGCCTTAGTAAAAGAT
>Bacterial.MLST.Copy1.Probes_round_1_probe_847
TGAAGGTTTAGGACGTGCTTTTGAATGGCAAAGTGGCTTAGCTTTATTTTTGGGCAATGCAGGGACGGCGATGCGTCCCTTGACTGCCGCGCTTTGTTTATCGACACCGAACAAGAAAGA
>Bacterial.MLST.Copy1.Probes_round_1_probe_848
GTGGCTTAGCTTTATTTTTGGGCAATGCAGGGACTGCGATGCGTCCCTTGACTGCCGCGCTTTGTTTATCGACACCGAACAAGAAAGGCAAAAATGAAATAGTCTTGACTGGTGAACCTC
>Bacterial.MLST.Copy1.Probes_round_1_probe_849
CCATATTCGATACCGTTATGCACCATTTTCACAAAATGTCCTGAACCTTCTTTACCTACCCAATCACAGCAAGGTTCACCTTTGTCGGTTTTGGCTGAAATTGCTTGTAAAATTGGTTTG
>Bacterial.MLST.Copy1.Probes_round_1_probe_850
AAAAAAGATGTTACAGTTAAATACATAAATGCTAATTCTTTTACAAGGGATATATCATACTTTCTACAAGAAAATGATCAACGTAAGTTAAAACAAATAAGAAGTCATTTTGACAATGCC
>Bacterial.MLST.Copy1.Probes_round_1_probe_851
AGAGCCTTTAAATTGGCAGATGAATTTAGCGAAACCGCTTTGTTGGCACAGGCGTGTAATACGCTTAAACGCTTAGAAGATGGACGATTATATGCCGATAATACCGACGGGGCCGGTTTA
>Bacterial.MLST.Copy1.Probes_round_1_probe_852
GAAAAATTTGCAAAATTTGGCAAAATTCAGACCGCTTGTTTAAGCGATTTGGCAAACCAACGGTTTGATTTAATCGTCAATGCCACCTCTCTCGGTCTGCAAGGCAAATATGTTGAATTA
>Bacterial.MLST.Copy1.Probes_round_1_probe_853
TCATCATTGATGGCGGTAACTCAAACTATCCGGACACCAACCGCCGTGTGAAAGCCTTAGCGGAAAAAGGCATTCGCTTTATCGGCTCAGGTGTATCGGGCGGCGAAGAGGGTGCTCGTC
>Bacterial.MLST.Copy1.Probes_round_1_probe_854
ATTTTTGGGCAATGCAGGGACGGCGATGCGTCCCTTGACTGCCGCGCTTTGTTTATCGACACCGAACAAGAAAGGCAAAAATGAAATCGTCTTGACTGGTGAACCTCGTATGAAAGAACG
>Bacterial.MLST.Copy1.Probes_round_1_probe_855
AGCAGGTATCCAAATTGATTACGTTTTAGAGTTTGATGTACCCGATGAAGTGATCGTAGAACGTATGAGTGGTCGTCGAGTCCACCAAGCATCTGGTCGTACTTACCATGTGGTTTACAA
>Bacterial.MLST.Copy1.Probes_round_1_probe_856
AAACCTAAACCATCTTTTAAGAACTGGTAGGCCTCGCAGATTAACTGCATATCGCCGTATTCGATACCGTTGTGTACCATTTTCACGAAATGACCGGCACCTTCTTTACCCACCCAATCA
>Bacterial.MLST.Copy1.Probes_round_1_probe_857
AATCATTTTGACAATGCCGATATCGTTATGTTTGATGACTTTCAAAGTTACGGAATAGGCAATAAAAAAGCAACCATTGAACTAATTTTTAATATTTTAGACAGCAGGATAAACCGAAAA
>Bacterial.MLST.Copy1.Probes_round_1_probe_858
TGAGCGGTCGTCGTGTTCACCAACCTTCAGGACGTACTTACCACGTGGTTTACAATCCTCCAAAAGTGGAAGGCAAAGATGATGTTACCGGTGAAGATTTAATTATCCGCCAAGATGACA
>Bacterial.MLST.Copy1.Probes_round_1_probe_859
GCTCGCAAACACATCACCGCAGGTGCGAAGAAAGTTGTTTTAACTGGTCCGTCTAAAGATGCAACACCTATGTTCGTAAATGGTGTAAACTTTGATACTTATGCAGGTCAAGACATCGTA
>Bacterial.MLST.Copy1.Probes_round_1_probe_860
ATTGTGGAAAAACCGTTTGGTTATGATATCCGCACGGCAAAAGAACTCGATATTCAAATTCACCGTTTCTTTGATGAACACCAAATTTATCGTATTGACCACTATTTAGGGAAAGAAACA
>Bacterial.MLST.Copy1.Probes_round_1_probe_861
ACCGCTTGTTTAAGCGATTTGGCAAACCAACGGTTTGATTTAATCGTCAATGCCACCTCTCTCGGTCTGCAAGGCAAATATGTTGAATTGCCTAAATCCGTCGTAGCTTCGGCGAATATT
>Bacterial.MLST.Copy1.Probes_round_1_probe_862
GTTGATTATATGGCTTATATGCTGAAATATGATTCAACTCACGGTCGTTTTGACGGTACTGTTGAAGTTAAAGACGGTCAATTAGTCGTTAACGGTAAAGCAATTCGTGTAACAGCTGAA
>Bacterial.MLST.Copy1.Probes_round_1_probe_863
TATTTAGAACAAGAAGGTTACCCACCTATCGCCATTCGAAATACCGGACTCAAAGGTGGACGAGTACAAATTGATGGGTCCGTTTCTTCTCAATTTTTGACCGCACTTTTAATGGCTGCC
>Bacterial.MLST.Copy1.Probes_round_1_probe_864
AGCATCTGGTCGTACTTACCATGTGGTTTACAACCCACCAAAAGTGGAGGGTAAAGATGACGTCACAGGAGAAGACTTAATTATTCGTGCGGATGATAAACCTGAAACCGTATTAGATCG
>Bacterial.MLST.Copy1.Probes_round_1_probe_865
TTAATGCCGGGTGACCCATTACGTGCCAAATACATCGCAGAAACCTTCTTACAAGATGTGAAAGAAATCACCAATGTCCGTAATATGCTTGGGTTCACGGGAACCTACAAAGGTCGCAAA
>Bacterial.MLST.Copy1.Probes_round_1_probe_866
TAAGTCAGATGCGGAAGTCATGCGTTTTTGTCAAGCATTAATGGCTGAATTATATCGTCATGTCGGTGCAGATACCGATGTACCGGCAGGTGATATCGGTGTAGGTGGACGAGAAGTAGG
>Bacterial.MLST.Copy1.Probes_round_1_probe_867
GTTCCATCAAGCGCTATTGATAGTGTTTTAGGTCAAATTAGAGACGTGTTAGGAACACAAAAAATCAAAGTCATAAATGTTGCCAAAGGAATTGATTCAAAGACTAAAAAATTCTTTTCT
>Bacterial.MLST.Copy1.Probes_round_1_probe_868
ATTACTTCCGTTACTTAAAGCGGGGTTAGAGATTACTCTATATAACCGCACGCAGGAGAAAGCGGTCGTTTTAGCCGAAAAATTTGCAAAATTTGGCAAAATTCAGACCGCTTGTTTAAA
>Bacterial.MLST.Copy1.Probes_round_1_probe_869
TTATTTTTGGGCAATGCAGGGACTGCGATGCGTCCCTTGACTGCCGCGCTTTGTTTATCGACACCGAACAAGAAAGACAAAAATGAAATAGTCTTGACTGGCGAACCTCGTATGAAAGAA
>Bacterial.MLST.Copy1.Probes_round_1_probe_870
AAGTTAATTCCTCGTCTTGATGACTTACATGATAAATATCAAACTTGTGGTAACACGCTTTACTATTTATCCACGCCACCAAGCCTTTATGGCGTGATTCCAGAATGCCTTGCGGCACAT
>Bacterial.MLST.Copy1.Probes_round_1_probe_871
GGTTATACGGGTAAAGCGATTACCGATGTGGTGAACATCGGAATTGGTGGATCTGATTTAGGACCTTATATGGTAACAGAAGCCTTACGTCCTTATAAAAATCATTTGAATCTACATTTC
>Bacterial.MLST.Copy1.Probes_round_1_probe_872
CCAAATAATAGGACCGGTTTGATAATTATTAATCACTTGACCACTGCGATCTACATATTTACCGTTAGATTCCATATTACCCTGTTGGAAATAAGCTGCAAAACGATGTAAATATTGGTC
>Bacterial.MLST.Copy1.Probes_round_1_probe_873
GATCATGATATGGAAATTACTCACGTACTAAGAGGCGAAGAGCACATTACAAATACACCTAGACAGCTCTCAATTTATAATGCTCTTGGATGAAAATCTCCTGAATTTGGCCATCTAACA
>Bacterial.MLST.Copy1.Probes_round_1_probe_874
GTTATTTTAGAAAACTAATTGAATATGGATTTATTTATATTGCTCAACCTCCGCTTTATAAAATTCAGCAAAATAAATACATTGCTTATGCATATAATGATTCTCAAAAAGATTCTATTC
>Bacterial.MLST.Copy1.Probes_round_1_probe_875
GGCAAAACTGAAGAATTATTAAAAAGAATAAATATACTCAAAATTGCAGGAATAAATTCATTAGTTATAAAACCCAAATTTGATACAAGATTTTCTGAAGATGAAATAGTTAGTAGAACT
>Bacterial.MLST.Copy1.Probes_round_1_probe_876
ACCTTAATGGATGCGGGTCAATTAGTGCCAGATGATTTAATCATTTCATTAGTGAAAGAACGTGTTGCACAAGCCGATTGTGTCAAAGGTTTCTTATTAGATGGCTTCCCACGCACCATT
>Bacterial.MLST.Copy1.Probes_round_1_probe_877
ATGAATAAATTTAATATCCCACAAATTTCAACAGGGGATATGTTACGTGCTGCGATTAAAGCAGGAACCGAATTAGGTAAACAAGCAAAAACCTTAATGGATGCGGGTCAATTAGTACCT
>Bacterial.MLST.Copy1.Probes_round_1_probe_878
GAATCAGGTGTAAAAATTGATTTAGTGCTTGAATTTGATGTAGCTGATGAAGTGATTGTTGAGCGTATGAGCGGTCGTCGCGTTCACCAACCATCAGGACGTACCTACCACGTGGTTTAC
>Bacterial.MLST.Copy1.Probes_round_1_probe_879
TGTTAGGCTATACCGGCACTTATAAAGGTCGTCGTATTTCAGTAATGGGGCATGGTATGGGGATTCCATCTTGCTCGATTTATGCTAAAGAGCTAATTACCGAATATGGTGTGAAGAAAA
>Bacterial.MLST.Copy1.Probes_round_1_probe_880
TCGAAATACCGGACTCAAAGGTGGACGAGTACAAATTGATGGGTCCGTTTCTTCTCAATTTTTGACCGCACTTTTAATGGCTGCCCCGATGGCAGAGGCGGATACGGAAATTGAAATCAT
>Bacterial.MLST.Copy1.Probes_round_1_probe_881
TTAGGACGTGCTTTTGAATGGCAAAGTGGCTTAGCTTTATTTTTGGGCAATGCAGGGACTGCGATGCGTCCCTTGACTGCCGCGCTTTGTTTATCGACACCGAACAAGAAAGACAAAAAT
>Bacterial.MLST.Copy1.Probes_round_1_probe_882
AGGCGGACGAATACAAATTGATGGGTCAGTTTCTTCTCAATTTTTGACCGCACTTTTAATGGCAGCCCCGATGGCAGGGGCGGATACGGAAATTGAAATCATCGGTGAGCTGGTTTCCAA
>Bacterial.MLST.Copy1.Probes_round_1_probe_883
TGAAGGTTTAGGACGTGCTTTTGAATGGCAAAGTGGCTTAGCTTTATTTTTGGGCAATGCAGGGACTGTGATGCGTCCCTTGACTGCCGCGCTTTGTTTATCGACACCGAACAAGAAAGG
>Bacterial.MLST.Copy1.Probes_round_1_probe_884
GGAAAATCTGACGGTGAAGTCATGCGTTTTTGCCAAGCGTTAATGGCAGAATTATACCGTCATGTTGGCGCCGATACCGATGTGCCTGCGGGTGATATTGGTGTAGGAGGACGTGAAGTT
>Bacterial.MLST.Copy1.Probes_round_1_probe_885
GCACTGTCCACAAACGGTAAAGCCGTCGCTGAATTTGGTATTGATACCAATAATATGTTTGAATTTTGGGATTGGGTAGGGGGGCGTTATTCATTATGGTCAGCGATTGGTTTATCTATT
>Bacterial.MLST.Copy1.Probes_round_1_probe_886
GTAGGGGGTCGTTATTCATTATGGTCAGCGATTGGTTTATCTATTGCCCTTTCAATCGGTTTTGAACATTTTGAAGCGCTTTTAGCGGGTGCACACGAAATGGATAAACATTTCCGTACC
>Bacterial.MLST.Copy1.Probes_round_1_probe_887
AGCAGAATAAACCAAAAAAGAACCACAATAATTTGTTCCGACCGGCCTATATATTCTTTACAAAATTCATTTGATGCTAGATTGATAAGCCGTCTTTCAATGGGATTACAGCTTTCAATT
>Bacterial.MLST.Copy1.Probes_round_1_probe_888
AAAAAAGATGTTTCTGTTAAATACATAAATGCTAATTCTTTTACAAGAGATATATCATACTTTCTTCAAGAAAACGATCAGCGTAAGTTAAAACAAATAAGAAATCATTTTGACAATGCC
>Bacterial.MLST.Copy1.Probes_round_1_probe_889
TCAAAGACTAAAAAATTCTTTTCTGATGTCTTAGTCGAGAAATTCTCTAGCAATATTGAGCACTACTGCTCAATATTAGGTCCATCTTTTGCTACTGAAGTATTTGAAAATGCACTAACA
>Bacterial.MLST.Copy1.Probes_round_1_probe_890
ATTATTATGACTGATGCTGATGTTGATGGAGCCCACATTAGAACCCTTTTATTAACCTTCTTCTACCGTTATTTTAGAAAACTAATTGAATATGGCTTTATTTATATTGCTCAACCTCCG
>Bacterial.MLST.Copy1.Probes_round_1_probe_891
ACCACAAAGGGTCATCACGGAATTTTAAACAGTGAACAAACAATAGAATTTAAAAAGGCAATTGGATTAGAAAATAAAGCGCCTTTTGAATATGATTCTGATGTATATGAATATGGAAGA
>Bacterial.MLST.Copy1.Probes_round_1_probe_892
ATAACGAGACAAATTATGATTTTTCAAACATCCTTGTAAAACAGGATGATTTGGCAATTAGGGATTATTTTAAGGCTTTTAGCGAAATAGTTGATTTTTCATATCCATTTTTAATAGGCG
>Bacterial.MLST.Copy1.Probes_round_1_probe_893
ACGGGCGATATGTTCCGTGCTGCAATCAAAGAAGGAACAGAATTAGGTAAACAAGCAAAAGCCTTAATGGACGAAGGTAAATTAGTACCGGATGAATTAACGGTAGCATTAGTAAAAGAT
>Bacterial.MLST.Copy1.Probes_round_1_probe_894
TTAGTACCGGATGAATTAACGGTAGCATTAGTAAAAGATCGTATCGCGCAGCCGGATTGTGCTAACGGTTTTTTATTAGACGGTTTCCCTCGCACCATTCCACAAGCCAATGCGTTAAAA
>Bacterial.MLST.Copy1.Probes_round_1_probe_895
ATTGATTCAAAGACTAAAAAATTCTTTTCTGATGTCTTGGTTGAGAAATTTTCTAGCAATATTGAGCACTACTGCTCAATTTTAGGCCCATCTTTTGCTACTGAAGTATTTGAAAATGCA
>Bacterial.MLST.Copy1.Probes_round_1_probe_896
GGATGCGTTAAAAGAGTCAGGTGTAAAAATTGATTTAGTGCTAGAGTTTGATGTAGCTGATGAAGTCATTGTTGAGCGTATGAGCGGTCGTCGTGTTCACCAACCTTCAGGACGTACTTA
>Bacterial.MLST.Copy1.Probes_round_1_probe_897
CGAGTCGGCTCGTGTGGTGCGGTACGTAATGATGTCAAAGTGCGTGATATTGTCATCGGTGTTGGGGCTTGTACCGATTCTAAAGTAAACCGTATTCGCTTCCGTGATAACGATTTTGCG
>Bacterial.MLST.Copy1.Probes_round_1_probe_898
CCGGGCGATCCGCTTCGTGCTAAATATATCGCTGAAACCTTTTTAGAAGATGCAAAAGAAGTGACCAATGTTCGCAATATGTTAGGCTACACCGGCACTTATAAAGGTCGCAGCATTTCA
>Bacterial.MLST.Copy1.Probes_round_1_probe_899
GTTGAAGCAACAGGTTTATTCTTAGATGATGAAACTGCTCGCAAACACATCACCGCAGGTGCGAAGAAAGTTGTTTTAACTGGTCCGTCTAAAGATGCAACACCTATGTTCGTAAACGGT
>Bacterial.MLST.Copy1.Probes_round_1_probe_900
CGAAGTTGGAAAAACCGCGTAAAGTGATGCTAATGGTGCGTGCCGGTGAGGTGGTGGATCAGTTTATTGATGCTTTACTGCCACATTTAGAAGAAGGCGACATCATCATTGATGGCGGTA
>Bacterial.MLST.Copy1.Probes_round_1_probe_901
CGTAAAGTGATGCTGATGGTACGTGCCGGTGAGGTGGTGGATCAGTTTATCGAGGCTCTTCTGCCGCATTTAGAAGAAGGTGACATCATCATTGATGGCGGTAACTCAAACTATCCGGAC
>Bacterial.MLST.Copy1.Probes_round_1_probe_902
ATGACAAAAATAAACTTTTCGGTGTTACAACATTAGATGTTATTCGAGCGAATACCTTTGTGGCTGAAGCGAAAGACGTAAATGTGAAATATGTAAGAGTGCCTGTGATTGGCGGACATT
>Bacterial.MLST.Copy1.Probes_round_1_probe_903
ATCCGCACGGCAAAAGAACTCGATATTCAAATTCACCGTTTCTTTGATGAACACCAAATTTATCGTATTGACCACTATCTTGGTAAAGAAACGGTTCAAAATTTGCTCGTGTTGCGTTTT
>Bacterial.MLST.Copy1.Probes_round_1_probe_904
TTCGGAGGTAGTTTAATTCGTCCAGAAGCAACCGGTTATGGTCTAGTCTATTTCGCCCAAGCGATGCTTGCTGAAAAAGGGCAAAGCTTTGCTGGTAAAACGGTGTCTGTTTCAGGTTCG
>Bacterial.MLST.Copy1.Probes_round_1_probe_905
TTCGCAATATGTTAGGTTACACCGGTACTTACAAAGGTCGTCGTATTTCAGTAATGGGACATGGTATGGGGATTCCATCTTGCTCGATTTACGCTAAAGAGCTAATTACCGAATATGGTG
>Bacterial.MLST.Copy1.Probes_round_1_probe_906
CAGTATTTAGAACAAGAAGGTTACCCACCTATCGCCATTCGAAATACCGGACTCAAAGGCGGACGAGTACAAATTGATGGGTCCGTTTCTTCTCAATTTTTGACCGCACTTTTAATGGCT
>Bacterial.MLST.Copy1.Probes_round_1_probe_907
ATGGGGGGCGGCAAAGGCGGTTCCGATTTCGATCCTAAAGGAAAATCTGACGGTGAAGTCATGCGTTTCTGCCAAGCTTTAATGGCAGAATTATACCGTCATGTTGGTGCCGATACCGAT
>Bacterial.MLST.Copy1.Probes_round_1_probe_908
TCAAAATATTTTGGGAATAGACAGTTTAACAAACCTGAAAATATTAAGGCCACACTAGATTTAAAAGAAGCATTAAGCGAGCTTGATTTAATGATACTTGCTGTTCCATCAAGTGCCATT
>Bacterial.MLST.Copy1.Probes_round_1_probe_909
ACCGGTGATATGTTCCGTGCGGCAATTAAAGAAGGTACTGAACTTGGCAAACAAGCAAAAGCATTGATGGACGAAGGCAAGTTAGTGCCTGATGAATTAACGGTCGCCTTAGTAAAAGAT
>Bacterial.MLST.Copy1.Probes_round_1_probe_910
CGCGTTCACCAACCATCAGGGCGTACTTACCACGTGGTGTACAATCCACCGAAAGTGGAAGGTAAAGATGACGTAACCGGTGAGGATTTAATTATCCGCCAAGACGACAAACCTGAAACC
>Bacterial.MLST.Copy1.Probes_round_1_probe_911
AAAGGTCGTCGTATTTCAGTAATGGGGCATGGTATGGGGATTCCATCTTGCTCGATTTACGCTAAAGAGCTAATTACCGAATATGGTGTGAAGAAAATCATTCGTGTCGGTTCTTGCGGT
>Bacterial.MLST.Copy1.Probes_round_1_probe_912
CATTTAGAAGAAGGCGACATCATCATTGATGGCGGTAACTCAAACTATCCGGACACCAACCGCCGTGTGCAAGCCTTAGCGGAAAAAGGTATTCGCTTTATCGGTTCAGGGGTGTCGGGC
>Bacterial.MLST.Copy1.Probes_round_1_probe_913
CATTTAGAAGAAGGCGACATCATCATTGATGGCGGTAACTCGAACTATCCGGACACCAACCGCCGTGTGAAAGCCTTAGCGGAAAAAGGCATTCGCTTTATCGGCTCAGGGGTGTCGGGC
>Bacterial.MLST.Copy1.Probes_round_1_probe_914
TACGATAAAAACAAACTCTTTGGTGTAACAACATTAGATGTAATTCGTGCCAATACCTTTGTCGCTGAAGCTAAAAATGTGAATGTGAAATATGTAAGAGTGCCTGTGATTGGCGGACAT
>Bacterial.MLST.Copy1.Probes_round_1_probe_915
TTAATGCCGGGTGACCCATTACGTGCCAAATACATCGCAGAAACCTTCTTACAAGATGTGAAAGAAATCACGAATGTCCGTAATATGCTTGGGTTCACGGGAACCTATAAAAGCCGCAAA
>Bacterial.MLST.Copy1.Probes_round_1_probe_916
CATTCCACTGTAAAGCTACTTCTACACCAATATCGTCTTTTTCCGCACTAAAATAAAATATTTTTTGATGAATTGGCGTCTTATTTTTATTTAAGTATTCAACAAAAGCCTTAATACCGC
>Bacterial.MLST.Copy1.Probes_round_1_probe_917
AATGGGATTACAACTTTCAATTGATGAACCGCAAAAAGCAGACTTGCTGAAAATATTAGATTATATGATTAACATAAACAAAATGACGCCTGAACTATGAGAAGACGACGCAAAAATTTT
>Bacterial.MLST.Copy1.Probes_round_1_probe_918
CCATAAAGTAATTATTATGACTGATGCTGATGTCGATGGAGCCCACATTAGAACTCTTTTATTAACCTTCTTCTACCGTTATTTTAGAAAACTAATTGAATATGGATTTATTTATATTGC
>Bacterial.MLST.Copy1.Probes_round_1_probe_919
GCAGAACAATTAGTTGACATTGCTACTAATGCAATTAGTTTTGCTAATATGATGAATATGAATAGTCTAGGGGCTTTTTTGACTTATTCGACCAATAACTCAGGCAAAGGTGAAAATCCT
>Bacterial.MLST.Copy1.Probes_round_1_probe_920
GTGTTCACCAACCTTCAGGACGGACTTACCACGTGGTTTACAATCCACCGAAAGTAGAAGGCAAAGATGACGTAACCGGTGAGGATTTAATTATCCGCCAAGATGACAAACCTGAAACGG
>Bacterial.MLST.Copy1.Probes_round_1_probe_921
GCAAAATTCAGACCGCTTGTTTAAGCGATTTGGCAAACCAACGGTTTGATTTAATCGTCAATGCCACCTCTCTCGGTCTGCAAGGCAAATATGTTGAATTGCCTGAATCTGTTATAGCAT
>Bacterial.MLST.Copy1.Probes_round_1_probe_922
TTTGGTTATGATATCCGCACGGCAAAAGAACTCGATATTCAAATTCACCGTTTCTTTGATGAACACCAAATTTATCGTATTGACCACTATTTAGGGAAAGAAACGGTTCAAAATCTGCTT
>Bacterial.MLST.Copy1.Probes_round_1_probe_923
ACAAAAGACGAAAGTCATGTGGCAAAACACTTTGCAGCACTGTCCACAAACAGTAAAGCCGTTGCTGAATTTGGTATTGATACTAATAATATGTTTGAATTTTGGGATTGGGTAGGGGGT
>Bacterial.MLST.Copy1.Probes_round_1_probe_924
TCTACCGTTATTTTAGAAAACTAATTGAATATGGCTTTATTTATATTGCTCAACCTCCACTTTATAAAATTCAACAAAATAAATATATCACCTATGCATACAATGATTCTCAAAAGGATT
>Bacterial.MLST.Copy1.Probes_round_1_probe_925
CGTACTTACCACGTGGTGTACAATCCACCAAAAGTAGAAGGCAAAGATGATGTCACTGGTGAGGATTTAATTATCCGCCAAGATGACAAACCAGAAACGGTATTAGAGCGTTTAGCGATT
>Bacterial.MLST.Copy1.Probes_round_1_probe_926
GAAACTGCTCGCAAACACATCACCGCAGGTGCGAAGAAAGTTGTTTTAACCGGTCCGTCTAAAGATGCAACACCTATGTTCGTAAACGGCGTAAACTTTGATACTTACGCAGGTCAAGAT
>Bacterial.MLST.Copy1.Probes_round_1_probe_927
AATAAACTTTTCGGTGTCACAACATTAGATGTTATTCGAGCTAATACTTTTGTGGCTGAAGCGAAAGACGTGAATGTGAAATATGTAAGAGTGCCTGTGATTGGAGGACATTCCGGCACA
>Bacterial.MLST.Copy1.Probes_round_1_probe_928
GATTTCCGCTATTCCGATTTAAGTTCATCATCAAGCTTACTCACCGCTTATGAACGCTTACTATTAGACGCACTTAAAGGTGATGCAACCTTATTTGCCCGTACTGATGCCGTACACGCT
>Bacterial.MLST.Copy1.Probes_round_1_probe_929
AACAAGATGATTGTGTTAAAGGTTTTTTACTTGATGGCTTCCCACGTACAATTCCACAAGCGGATGCATTAAAAACAGCAGGTATCCAAATTGATTACGTTTTAGAGTTTGATGTACCCG
>Bacterial.MLST.Copy1.Probes_round_1_probe_930
AAGTTAATTCCTCGTCTTGATGACTTACATGATAAATATCAAACCTGTGGTAACACGCTTTACTATTTATCCACGCCGCCAAGCCTTTATGGCGTGATTCCAGAATGCCTTGCAGCACAT
>Bacterial.MLST.Copy1.Probes_round_1_probe_931
ACTCGATATTCAAATTCACCGTTTCTTTGATGAACACCAAATTTATCGTATTGACCACTATTTAGGGAAAGAAACGGTTCAAAATCTGCTTGTGTTGCGTTTTTCTAATGGATGGTTTGA
>Bacterial.MLST.Copy1.Probes_round_1_probe_932
AATCATTTTGACAATGCCGATATCGTTATGTTTGATGACTTTCAAAGTTACGGAATAGGCAATAAAAAAGCAACAATTGAACTAATTTTTAATATTTTAGACAGCAGAATAAACCAAAAA
>Bacterial.MLST.Copy1.Probes_round_1_probe_933
ACGATCATGATATGGAAATTACTCACGTATTAAGAGGCGAAGAACACATTACAAATACACCTAGACAACTCTCGATTTATAATGCTCTTGGGTGAAAATCTCCTGAATTTGGCCATCTAG
>Bacterial.MLST.Copy1.Probes_round_1_probe_934
AAAACTGAGGAGCTATTAAAGAGAATAAACATACTTAAAATTGCAGGAATAAATTCTTTAGTTATAAAACCTAAATTTGACACAAGATTTTCTAAAGATGAAATAGTTAGTAGAACTGGC
>Bacterial.MLST.Copy1.Probes_round_1_probe_935
TGCTTGAATTTGATGTAGCTGATGAAGTGATTGTTGAGCGTATGAGCGGTCGTCGCGTTCACCAACCATCAGGACGTACTTACCACGTGGTGTACAATCCACCAAAAGTAGAAGGCAAAG
>Bacterial.MLST.Copy1.Probes_round_1_probe_936
ACCGCTTGTTTAAGCGATTTGGCAAACCAACGGTTTGATTTAATCGTCAATGCCACTTCCCTCGGTCTGCAAGGCAAATATGTTGAATTGCCTGAATCTGTTATAGCATCAGCGAATATT
>Bacterial.MLST.Copy1.Probes_round_1_probe_937
GCAACCAAAGGCGTATTGCTTCCGTTACTTAAAGCGGGATTAGAAATTACCCTATATAATCGAACGCAAGAGAAAGCGGTCGTTTTAGCCGAAAAATTTGTAAAATTTGGCAACATTCAG
>Bacterial.MLST.Copy1.Probes_round_1_probe_938
GTGGTGGCGTACAACCGCACTACTTCAAAAGTGGATGAGTTCTTAGAAGGTGCGGCGAAAGGCACGAACATTATCGGTGCTTACTCGTTAGAAGATTTAGCGGCGAAGTTAGAAAAACCG
>Bacterial.MLST.Copy1.Probes_round_1_probe_939
ATGACACCACATATTAACGCACCATCCGGTGCATTTGCCGATGTTGTTTTAATGCCGGGAGATCCGTTGCGTGCAAAATATATCGCAGAAACATTTTTAGAAAATGCACAAGAAGTAACA
>Bacterial.MLST.Copy1.Probes_round_1_probe_940
GTGCCGGCTTACTTGGAAGAAAAAGGCGTGCCGGCTGATTCCAACACTGAAACCTTTATGGCGGTAAAATGTGAAATCGATAACTGGCGTTGGGCAGGCGTGCCGTTCTATGTGCGAACC
>Bacterial.MLST.Copy1.Probes_round_1_probe_941
AAATTGAAGGTTTAGGACGTGCTTTTGAATGGCAAAGTGGCTTAGCTTTATTTTTGGGCAATGCAGGGACTGCGATGCGTCCCTTGACTGCCGCGCTTTGTTTATCGACACCGAACAAGG
>Bacterial.MLST.Copy1.Probes_round_1_probe_942
ATCGCCATTCGAAATACCGGACTCAAAGGCGGACGAATACAAATTGATGGGTCCGTTTCTTCTCAATTTTTGACCGCACTTTTAATGGCTGCCCCGATGGCAGAGGCGGATACGGAAATT
>Bacterial.MLST.Copy1.Probes_round_1_probe_943
TCCAATCACCAGAAATAACACGTTGACAAAAAGATTTCATTTTCGCCAACACTGCATTTACTTCCGGCATAACATCTTTACCATCTACATAAACCGGTGTATTTGCACAATTACGAAGTG
>Bacterial.MLST.Copy1.Probes_round_1_probe_944
GGGATTACAACTTTCAATTGATGAACCGCAAAAAGCAGACTTGCTGAAAATATTAGATTATATGATTAACATAAACAAGATGATGCCTGAACTATGAGAAGACGACGCAAAAATTTTTAT
>Bacterial.MLST.Copy1.Probes_round_1_probe_945
CCTTACTATGGTGCTATGATGATCAAATTAAAGGATGTTGATAGTGCTGTTGGTGGATTAATATATTCAACAGCTGATATCTTACGTGCTGCTTTTAAATGCATTGGTGCAAAACCAGGA
>Bacterial.MLST.Copy1.Probes_round_1_probe_946
ACCGACGGGGCAGGTTTAGTTTCTGATTTGGAACGGCTAGGTTGGTTACAAAAAGGGCATAAAACCTTAATTCTTGGAGCAGGTGGAGCAACCAAAGGCGTATTACTTCCGTTACTTAAA
>Bacterial.MLST.Copy1.Probes_round_1_probe_947
CGAAGTTAGAAAAACCGCGTAAAGTGATGCTGATGGTACGTGCCGGTGAGGTGGTGGATCAGTTTATTGATGCATTACTGCCACATTTAGAAGAAGGCGACATCATCATTGATGGCGGTA
>Bacterial.MLST.Copy1.Probes_round_1_probe_948
AGCAAAAACCTTAATGGATGCGGGTCAATTAGTACCTGATGAATTAATTATTTCATTAGTTAAAGAACGTGTAGAACAAGATGATTGTGTTAAAGGTTTTTTACTTGATGGCTTCCCACG
>Bacterial.MLST.Copy1.Probes_round_1_probe_949
GTTTTAGCCGAAAAATTTGCAAAATTTGGCAAAATTCAGACCGCTTGTTTAAACGATTTGGCAAACCAACGGTTTAATTTAATCGTCAATGCCACCTCTCTCGGTCTGCAAGGCAAATAT
>Bacterial.MLST.Copy1.Probes_round_1_probe_950
TACTCATTAGAAGATTTAGCGGCGAAGTTAGAAAAACCGCGTAAAGTGATGCTGATGGTACGTGCCGGTGAGGTGGTGGATCAGTTTATCGAGGCTCTTCTGCCACATTTAGAAGAAGGT
>Bacterial.MLST.Copy1.Probes_round_1_probe_951
AAAACCGCGTAAAGTGATGCTGATGGTACGTGCCGGTGAGGTGGTGGATCAGTTTATCGAAGCTCTTCTGCCACATTTAGAAGAAGGCGACATCATCATTGATGGCGGTAACTCAAACTA
>Bacterial.MLST.Copy1.Probes_round_1_probe_952
TATGTGGAAGGTGATGGCAAATATGCCCGTTTCTTTGCTCAGCCTGTTCGTTTAGGTAAAGAAGGGGTTGAAGAAATTCTACCATTAGGGTCATTGAGTGCATTTGAACAACACGCATTA
>Bacterial.MLST.Copy1.Probes_round_1_probe_953
TCTATTGCCCTTTCAATCGGTTTTGAGCATTTTGAAGCGCTTTTAGCGGGTGCACACGAAATGGATAAACATTTTCGTACCGCCCCAATTGAGCAAAATATTCCGACCACATTAGCGTTA
>Bacterial.MLST.Copy1.Probes_round_1_probe_954
TCATTTGATGCTAGATTGATAAGCCGTCTTTCAATGGGATTACAACTTTCAATTGATGAACCGCAAAAAGCAGATTTGCTAAAAATATTAGATTATATGATTAACACAAACAAAATGACG
>Bacterial.MLST.Copy1.Probes_round_1_probe_955
TCTAAATATTTTGGCAATAGAAGGTTTAACAATCCTGAAAATATTAAAGCCACGTTAGACTTAAAAGATGCATTAAGCGAACTTGATTTAATGATACTTGCTGTTCCATCAAGCGCTATT
>Bacterial.MLST.Copy1.Probes_round_1_probe_956
ACCGGTGATATGTTCCGTGCGGCAATTAAAGAAGGCACTGAACTTGGCAAACAAGCAAAAGCATTAATGGACGAAGGCAAATTAGTGCCGGATGAATTAACGGTCGCCTTAGTAAAAGAT
>Bacterial.MLST.Copy1.Probes_round_1_probe_957
GAAGGCAAATTAGTGCCGGATGAATTAACGGTCGCCTTAGTAAAAGATCGTATTGCTCAACCGGATTGTGCGAACGGCTTCTTATTAGACGGTTTCCCTCGCACCATTCCGCAAGCTGAT
>Bacterial.MLST.Copy1.Probes_round_1_probe_958
CTTACCACGTGGTGTACAATCCACCAAAAGTGGAAGGCAAAGATGATGTTACCGGTGAAGAGTTGATTATCCGCCAAGATGACAAACCGGAAACGGTATTAGAACGTTTAGCGATTTACC
>Bacterial.MLST.Copy1.Probes_round_1_probe_959
CGTGTCGGTTCTTGCGGTGCGGTGCGTAATGACGTAAAAGTGCGTGATATTGTAATCGGTGTTGGGGCTTGTACCGATTCTAAAGTAAACCGTATTCGCTTCCGTGATAACGATTTTGCG
>Bacterial.MLST.Copy1.Probes_round_1_probe_960
TTTATTGATGCGTTAGTGCCACACTTAGAAGAAGGCGATATCATTATTGATGGCGGTAACTCAAACTATCCGGACACCAACCGCCGTGTGAAAGCATTAGCGGAAAAAGGCATTCGCTTT
>Bacterial.MLST.Copy1.Probes_round_1_probe_961
ATTTATTCAACTGCCGATATCTTACGTGCTGCTTTTAAATGCATTGGTGCAAAACCAGCAATTAAAACTATTTCTAGTGTTATAGTTATGCATAAAGATGATGAGCAGCTTATTTTTACA
>Bacterial.MLST.Copy1.Probes_round_1_probe_962
GTATATGAATATGGAAGAACTATAATGGCTAATAAGGCAAAAAGCTATGAAGAATGATTAGTTGAGTTAGATAATCATAAAAAACAATTTCCGTGAATTCATTCATTATTATTGGAAACT
>Bacterial.MLST.Copy1.Probes_round_1_probe_963
GTGTGTATGACAAAAATAAACTTTTCGGTGTTACAACATTAGATGTTATTCGAGCGAATACCTTTGTCGCTGAAGCCAAAGACGTGAATGTGAAATATGTAAGAGTGCCTGTGATTGGCG
>Bacterial.MLST.Copy1.Probes_round_1_probe_964
AACAAGAAAGGCAAAAATGAAATAGTCTTGACTGGCGAACCTCGTATGAAAGAACGCCCAATACAACATTTAGTTGATGCATTATGTCAAACTGGCGCAGAAATTCAGTATTTAGAACAA
>Bacterial.MLST.Copy1.Probes_round_1_probe_965
TACCGATTCCAAAGTTAACCGTATCCGTTTTAAAAACCATGACTTTGCTGCGATCGCGGACTTCGACATGACAATGGCGGCGGTACAAGCGGCAAAAGCAAAAGGCTTAAATGTCCATGT
>Bacterial.MLST.Copy1.Probes_round_1_probe_966
AAAAAAGATGTTTCAGTTAAATACATAAATGCTAATTCTTTTACAAGGGATATATCATACTTTCTACAAGAAAATAATCAACGTAAGTTAAAACAAATAAGAAATCATTTTGACAATGCC
>Bacterial.MLST.Copy1.Probes_round_1_probe_967
TACCACGTAGTGTACAATCCGCCAAAAGTAGAAGGTAAAGATGATGTAACTGGCGAAGATTTGATCATTCGCCCAGATGATAAAGCAGAAACAGTATTAGAGCGTTTAGCAATTTACCAC
>Bacterial.MLST.Copy1.Probes_round_1_probe_968
CCGGGCGATCCGCTTCGTGCTAAATATATCGCTGAAACCTTTTTAGAAGACGCAAAAGAAGTGACCAATGTTCGCAATATGTTAGGTTACACCGGTACTTACAAAGGTCGTCGTATTTCA
>Bacterial.MLST.Copy1.Probes_round_1_probe_969
AAAACAACATTAACCAATCTGTTAGATAGTGATGATGTGCGCCATATGTTAAATGCGTTAAAAGAACTTGGCGTGACTTATCAACTGTCAGAAGACAAATCCGTCTGTGAAATTGAAGGC
>Bacterial.MLST.Copy1.Probes_round_1_probe_970
GGTCGCCGTGTACACCAAGCCTCAGGTCGTACTTATCACGTCGTTTACAACCCACCAAAAGTAGAAGGGAAAGATGACGTGACTGGCGAAGACTTAATCATCCGTGCCGATGATAAACCT
>Bacterial.MLST.Copy1.Probes_round_1_probe_971
GGACTAGAAAATAAAGTGCCTTTTGAATATGATTCAGATGTATATGAATATGGCAAGACTATAATGGCTAATAAGGCAAAAGACTATGAAGAATGATTAGTTGAGTTAGATAATCATAAA
>Bacterial.MLST.Copy1.Probes_round_1_probe_972
ACCACGTTGTGTACAATCCACCGAAAGTGGAAGGCAAAGATGACGTAACCGGTGAGGATTTAATTATCCGCCAAGATGACAAGCCTGAAACTGTGTTAGAGCGTTTAGCGATTTACCACA
>Bacterial.MLST.Copy1.Probes_round_1_probe_973
AGGTAAATTAGTGCCGGATGAATTAACGGTTGCCTTAGTAAAAGACCGTATCGCTCAACCTGATTGTGCGAATGGCTTCTTATTAGACGGTTTCCCACGCACCATTCCGCAAGCTGATGC
>Bacterial.MLST.Copy1.Probes_round_1_probe_974
GTTTATTCTTAGATGATGAAACTGCTCGCAAACACATCACCGCAGGTGCGAAGAAAGTTGTTTTAACCGGTCCATCTAAAGATGCAACACCTATGTTCGTAAACGGTGTAAACTTTGATA
>Bacterial.MLST.Copy1.Probes_round_1_probe_975
CAAATCCGTCTGTGAAATTGAAGGTTTAGGACGTGCTTTTGAATGGCAAAGTGGCTTAGCTTTATTTTTGGGCAATGCAGGGACGGCGATGCGTCCCTTGACTGCTGCGCTTTGTTTATC
>Bacterial.MLST.Copy1.Probes_round_1_probe_976
AGCTTTATTTTTGGGCAATGCAGGGACTGCGATGCGTCCCTTGACTGCCGCGCTTTGTTTATCTACACCGAACAAGGAAGGCAAAAATGAAATAGTCTTGACTGGCGAACCTCGTATGAA
>Bacterial.MLST.Copy1.Probes_round_1_probe_977
GTTCCATCAAGCGCTATTGATAGTGTTTTAGGCAAAATTGGTGACGTGTTAGGAACACAAAAAATTAAAGTCATAAATGTTGCTAAGGGAATTGATTCAAAGACTAAAAAATTCTTTTCT
>Bacterial.MLST.Copy1.Probes_round_1_probe_978
TTATAGTGAGTCCTCCAACAAAACAGATTCTAACGCAATTTCGATCATTTCATTGAAAGTTAATTGTCGCTCTTCTGCACTGGTTTGTTCATGCGTACGGATATGATCAGAAACAGTACA
>Bacterial.MLST.Copy1.Probes_round_1_probe_979
GTGGTGGCGTACAACCGCACCACTTCAAAAGTGGACGAGTTCTTAGAAGGTGCAGCGAAAGGCACTAACATTATCGGTGCTTACTCATTAGAAGATTTAGCGGCGAAGTTGGAAAAACCG
>Bacterial.MLST.Copy1.Probes_round_1_probe_980
TTAGGTAAACAAGCAAAAACCTTAATGGATGCGGGTCAATTAGTGCCAGATGATTTAATCATTTCATTAGTGAAAGAACGTGTTGCACAAGCCGATTGTGTCAAAGGTTTCTTATTAGAC
>Bacterial.MLST.Copy1.Probes_round_1_probe_981
GAGCTTGATTTAATGATACTTGCTGTTCCATCAAGTGCCATTGATAGTGTTTTAGGTCAAATTAGAAATGTATTAGGAACACAAAAAATAAAGGTCATAAATGTTGCTAAGGGAATTGAT
>Bacterial.MLST.Copy1.Probes_round_1_probe_982
ATTGCTTCCGTTACTTAAAGCGGGATTAGAAATTACCCTATATAATCGAACGCAAGAGAAAGCGGTCGTTTTAGCCGAAAAATTTGCAAAATTTGGCAAAATTCAGACCGCTTGTTTAAG
>Bacterial.MLST.Copy1.Probes_round_1_probe_983
AGCCGCTAAATTGGAAAAACCACGCCGTGTTATGTTAATGGTGCGTGCAGGTGAGGTAGTGGATCAATTTATTGATGCGTTAGTGCCACACTTAGAAGAAGGCGATATCATTATTGATGG
>Bacterial.MLST.Copy1.Probes_round_1_probe_984
TATTCCGATTTAAGCACTTCTTCAAGTTTGCTCACCGCTTATGAACGCTTACTATTAGATGCACTTAAAGGCGATGCAACCTTATTTGCCCGTACTGATGCCGTACACGCTTGTTGGAAA
>Bacterial.MLST.Copy1.Probes_round_1_probe_985
TATTCGGATTTAAGTGCTTCCTCAAGTCTGTTAACTGCTTATGAACGCCTACTATTAGATGCACTTAAAGGAGATGCAACCTTATTTGCCCGTACCGATGCCGTACACGCTTGCTGGAAG
>Bacterial.MLST.Copy1.Probes_round_1_probe_986
CTAGCTCTGGCAAGATACGGTTAGCAAGTTGTTTACCTAACTCAACACCCCATTGATCAAAGCTATAAATATTGAAAATTACGCCTTGAACGAAGATTTTATGTTCATACATTGCAATCA
>Bacterial.MLST.Copy1.Probes_round_1_probe_987
TGCATTAAGCGAACTTGATTTAATGATACTTGCTGTTCCATCAAGCGCTATTGATAGTGTTTTAGGTCAAATTAGAGACGTGTTAAGAACACAAAAAATCAAAGTCATAAATGTTGCTAA
>Bacterial.MLST.Copy1.Probes_round_1_probe_988
TATGTTAGGCTATACCGGCACTTATAAAGGTCGTCGTATTTCAGTAATGGGGCATGGTATGGGGATTCCATCTTGCTCTATTTACGCTAAAGAGCTAATTACCGAATATGGTGTGAAGAA
>Bacterial.MLST.Copy1.Probes_round_1_probe_989
GTGGTGGCGTACAACCGCACCACTTCAAAAGTGGACGAGTTCTTAGAAGGTGCGGCGAAAGATACTAACATTATCGGTGCTTACTCGTTAGAAGATTTAGCGGCGAAGTTGGAAAAACCG
>Bacterial.MLST.Copy1.Probes_round_1_probe_990
ATGACAAAAATAAACTTTTCGGTGTTACAACATTAGATGTTATTCGAGCGAATACCTTTGTGGCTAAAGCGAAAGACGTGAATGTGAAATATGTAAGAGTGCCTGTGATTGGCGGACATT
>Bacterial.MLST.Copy1.Probes_round_1_probe_991
TTATCCAATCGCGCACTCTTACTTTCCGCATTCGCTAAAGGAAAAACAACATTAACCAATCTGTTAGACAGTGATGATGTGCGCCATATGTTAAATGCGTTAAAAGAGCTTGGCGTGACT
>Bacterial.MLST.Copy1.Probes_round_1_probe_992
TTATATGGTAACAGAAGCCTTACGTCCTTATAAAAATCATTTGAATCTACATTTCGTGTCTAATGTAGATGGTACGCATATTGCGGAAACCTTAAAGAAAGTCAATCCAGAAACTACGCT
>Bacterial.MLST.Copy1.Probes_round_1_probe_993
TTATTTATATTGCTCAACCTCCGCTTTATAAAATTCAACAAAATAAATATATCACCTATGCATACAATGATTCTCAAAAGGATTCTATTCTCCAAGAATTAAATCAGGATTCTAAAATAG
>Bacterial.MLST.Copy1.Probes_round_1_probe_994
CTTAGTAAAAGATCGTATTGCTCAACCGGATTGTGCGAACGGCTTCTTATTAGACGGTTTCCCGCGCACCATTCCGCAAGCTGATGCGTTAAAAGAATCAGGTGTAAAAATTGATTTAGT
>Bacterial.MLST.Copy1.Probes_round_1_probe_995
AGAGCCTTTAAATTGGCAGATGAATTTAGCGAAACCGCTTTGTTGGCACAGGCGTGTAATACGCTTAAACGCTTAGAAGATGGACGGCTATATGCCGATAATACCGACGGAGCCGGTTTA
>Bacterial.MLST.Copy1.Probes_round_1_probe_996
CCACTATCGTGCATAACTTAGTCGAAAAAGCAGCGAAAGTTTGCCCGAAAGCTTGCATTGCAATTATTACTAATCCGGTAAACACCATTATTCCGATTGCGGCAGAAGTATTGAAAAAAG
>Bacterial.MLST.Copy1.Probes_round_1_probe_997
CGGCAGAAGTATTGAAAAAAGCCGGTGTGTATGACAAAAATAAACTTTTCGGTGTTACAACATTAGATGTTATTCGAGCTAATACTTTTGTGGCTGAAGCCAAAGATGTAAATGTGAAAT
>Bacterial.MLST.Copy1.Probes_round_1_probe_998
TCTAAATATTTTGGCAATAGAAGGTTTAACAATCCTGAAAATATTAAAGCCGCGTTAGACTTAAAAGATGCATTAAGCGAACTTGATTTAATGATACTTGCTGTTCCATCAAGCGCTATT
>Bacterial.MLST.Copy1.Probes_round_1_probe_999
TGATATCTTACGTGCTGCTTTTAAATGCATTGGTGCAAAACCAGGAATTAAGACTATTTCTAGTGTTATAGTTATGCACAAAGATGATGAGCAACTTATTTTCACAGACCCATCAACAGT
>Bacterial.MLST.Copy1.Probes_round_1_probe_1000
AACCGCACGCAGGAGAAAGCGGTCGTTTTAGCCGAAAAATTTGTAAAATTTGGAAAAATTCAGACCACTTGTTTAAGCGATTTGGCAAACCAACGGTTTGATTTAATTGTCAATGCCACC
>Bacterial.MLST.Copy1.Probes_round_1_probe_1001
GCACGTAAACACATCACTGCTGGTGCGAAAAAAGTTGTATTAACAGGTCCATCTAAAGATGCAACTCCTATGTTTGTTAACGGTGTAAACTTTGATACTTACGCTGGTCAAGACATCGTT
>Bacterial.MLST.Copy1.Probes_round_1_probe_1002
GCACGCAAACACATCACCGCAGGTGCGAAAAAAGTTGTTTTAACCGGTCCGTCTAAAGATGCAACACCTATGTTTGTAAACGGTGTAAACTTTGATGCTTATGCAGGTCAAGACATCGTA
>Bacterial.MLST.Copy1.Probes_round_1_probe_1003
TACTCGTTAGAAGATTTAGCGGCGAAGTTGGAAAAACCGCGTAAAGTGATGCTAATGGTGCGTGCCGGTGAGGTGGTGGATCAGTTTATCGAGGCTCTTCTGCCACATTTAGAAGAAGGT
>Bacterial.MLST.Copy1.Probes_round_1_probe_1004
CATTATCGGTGCTTACTCATTAGAAGATTTAGCGGCGAAGTTGGAAAAACCGCGTAAAGTGATGCTAATGGTACGTGCCGGTGAGGTGGTGGATCAGTTTATTGATGCATTACTGCCACA
>Bacterial.MLST.Copy1.Probes_round_1_probe_1005
AAAACAACATTAACCAATCTGTTAGACAGTGATGATGTGCGCCATATGTTAAATGCGTTAAAAGAACTTGGTGTGACTTATCAACTGTCAGAAGACAAATCCGTCTGTGAAATTGAAGGT
>Bacterial.MLST.Copy1.Probes_round_1_probe_1006
AAGTTGATTCCTCGTCTTGATGACTTACATGATAAATATCAAACTTGTGGTAACACGCTTTACTATTTATCCACGCCGCCAAGCCTTTATGGTGTGATTCCAGAATGTCTTGCTGCGAAT
>Bacterial.MLST.Copy1.Probes_round_1_probe_1007
GGCTTCATAAGCATCACGAATATTACCTAAGAAACGGCTACGGATAATACAACCTTCACGCCATAAAAGTGCGGTCGCTCCGTAATTGATATTCCAACCTAAGTTTTCAGAGGCTTCACG
>Bacterial.MLST.Copy1.Probes_round_1_probe_1008
GAGGGTAATTCAGCTGGCGGTTCAGCAAAAATGGGTAGGGACAGGAATGTTCAAGCCATTCTACCACTAAGGGGTAAGGTTATTAATGCTGAAAAGGTTTCGCCCGAAAGAGTTCTTTCT
>Bacterial.MLST.Copy1.Probes_round_1_probe_1009
TATTTTTACAGATCCATCAACAGTGCAAAAACCTAGTGCAGAACAATTAGTTGACATTGCTACTAATGCAATTAGTTTTGCTAATATGATGAATATGAATAGTCTAGGGGCTTTTTTGAC
>Bacterial.MLST.Copy1.Probes_round_1_probe_1010
ACCACAAAAGGTCACCATGGCATTTTAAACAATAAACAAACAATAGAATTTAAAAAGGCAATTGGACTAGAAAATAAAGTGCCTTTTGAATATGATTCAGATGTATATGAATATGGCAAG
>Bacterial.MLST.Copy1.Probes_round_1_probe_1011
CGTATGAGTGGTCGTCGTGTTCACCAACCATCAGGACGTACTTACCACGTGGTTTACAATCCACCGAAAGTGGAAGGCAAAGATGATGTGACTGGTGAGGATTTAATTATCCGCCAAGAT
>Bacterial.MLST.Copy1.Probes_round_1_probe_1012
CGGTATTTAGCCAAAATGCTCCGGAAAATAAATTGATTATTCGTGTGCAACCGGATGAAGGTATTTCAATGCGTTTCGGCTTGAAAAAACCAGGGGCGGGCTTTGAGGCAAAAGAAGTCT
>Bacterial.MLST.Copy1.Probes_round_1_probe_1013
ATTCGGTGGCAGTTTAATTCGCCCAGAAGCAACCGGTTATTGTCGAGTCTATTTAGCCCAAGCGAAGCTCGCAGAAAAACGGCAAAGCTTTGCCCGTAAAACGGTGTCTGTTTCAGGTTC
>Bacterial.MLST.Copy1.Probes_round_1_probe_1014
AATAAGGCAAAAGACTATGAAGAATGATTAGTTGAGTTAGATAATCATAAACAACAATTCCCATGAATTCATTCTTTATTATTAGAAACTATTAATAATGAAACAAATTATGATTTTTCA
>Bacterial.MLST.Copy1.Probes_round_1_probe_1015
ACCGGTGATATGTTCCGTGCGGCAATTAAAGAAGGCACTGAACTTGGCAAACAAGCAAAAGCATTAATGGACGAAGGCAAATTAGTGCCTGATGAATTAACAGTCGCCTTAGTAAAAGAT
>Bacterial.MLST.Copy1.Probes_round_1_probe_1016
TATTAGACGGCTTCCCACGTACCATTCCACAAGCGGATGCGTTAAAAACAGTCGGTATCCAAATTGACTACGTTTTAGAGTTTGATGTGCCTGATGAAGTGATCGTAGAACGTATGAGTG
>Bacterial.MLST.Copy1.Probes_round_1_probe_1017
GTAGGGGGTCGTTATTCATTATGGTCAGCGATTGGTTTATCTATTGCCCTTTCAATCGGTTTTGAACATTTTGAAGCGCTTTTAGCTGGTGCACACGAAATGGATAAACATTTCCGTACC
>Bacterial.MLST.Copy1.Probes_round_1_probe_1018
TCTTGGATGAAAATCTCCTGAATTTGGCCATCTAACAGTTATTACAAATATGGAAGGCAAGAAGCTTTCGAAAAGAGATACATCATTAAAACAATTTATTGAAGATTACAAAAATGATGG
>Bacterial.MLST.Copy1.Probes_round_1_probe_1019
CTTTTGAATATGATTCTGATGTATATGAATATGGCAGAATTATAATTGCTAATAAAGAAAAAAGCTACGAAGAATGATTAGTTGAGTTAGATAATCATAAAAAACATTTTCCGTGAATTC
>Bacterial.MLST.Copy1.Probes_round_1_probe_1020
TGCTCGTGCCATGCCAAAATCCGCAATGGCAGCGAAATCGTTATCTTTGAAGCGAATACGATTTACTTTTGAGTCGGTACAAGCACCAAGACCAATAATGACATCACGAATTTTGACATC
>Bacterial.MLST.Copy1.Probes_round_1_probe_1021
GGTGCGGTGCGTAACGATGTCAAAGTGCGTGATATTGTGATTGGTGTTGGTGCTTGTACCGATTCTAAAGTAAACCGTATTCGCTTCCGTGATAACGATTTCGCAGCGATTGCCGACTTT
>Bacterial.MLST.Copy1.Probes_round_1_probe_1022
GTGCATAACTTAGTCGAAAAAGCAGCGAAAGTTTGCCCTAAAGCTTGCATTGCAATTATTACTAACCCGGTAAACACCATTATTCCGATTGCGGTAGAAGTATTGAAAAAAGCCGGTGTG
>Bacterial.MLST.Copy1.Probes_round_1_probe_1023
GCTTGCATTGCAATTATTACTAACCCGGTAAACACCATTATTCCGATTGCAGCAGAAGTATTGAAAAAAGCCGGTGTGTATGACAAAAATAAACTTTTCGGTGTTACAACATTAGATGTC
>Bacterial.MLST.Copy1.Probes_round_1_probe_1024
TGAAAAAAGCCGGTGTGTATGACAAAAATAAACTTTTCGGTGTTACAACATTAGATGTCATTCGAGCGAATACCTTTGTGGCTGAAGCGAAAGACGTGAATGTGAAATATGTAAGAGTGC
>Bacterial.MLST.Copy1.Probes_round_1_probe_1025
CGTCTTGACTGGTGAACCTCGTATGAAAGAACGCCCAATACAACATTTAGTTGATGCATTATGTCAATCTGGCGCAGAAATTCAGTATTTAGAACAAGAAGGCTACCCACCTATCGCCAT
>Bacterial.MLST.Copy1.Probes_round_1_probe_1026
TATTCTCTGCAGACTTATTCTATACACCAGATGTGGAAATGTTTGATGTAATGGAAAAATACGGCATCTTAGGTGTTGAAATGGAAGCTGCGGGAATTTATGGTGTGGCCGCAGAATTTA
>Bacterial.MLST.Copy1.Probes_round_1_probe_1027
AATGGATGGTTTGAACCACTCTGGAACCGTAATTTTATTGATTATATTGAAATCACGGGCACAGAATCTATCGGTGTAGAAGAGCGTGGTGGTTATTACGATGATTCTGGCGCAATGCGT
>Bacterial.MLST.Copy1.Probes_round_1_probe_1028
CAAAACACTTTGCAGCACTGTCCACAAACAGTAAAGCCGTCGCTGAATTTGGTATTGATACTAATAATATGTTTGAATTTTGGGATTGGGTAGGTGGTCGTTATTCATTATGGTCAGCGA
>Bacterial.MLST.Copy1.Probes_round_1_probe_1029
ACGTCCTTATAAAAATCATTTGAATCTACATTTCGTGTCTAACGTAGATGGTACACATATTGCGGAGACCTTAAAGAAAGTTGATCCAGAAACCACGCTATTTTTGGTTGCGTCAAAAAC
>Bacterial.MLST.Copy1.Probes_round_1_probe_1030
CCATTCACGTTAGGTGCATTAATTGCTATGTACGAACATAAAATTTTTGTACAAGGGGTGATTTTTAATATTTACAGTTTTGATCAATGGGGAGTTGAATTAGGTAAACAACTTGCTAAC
>Bacterial.MLST.Copy1.Probes_round_1_probe_1031
TAACAGTCGCCTTAGTAAAAGATCGTATTGCTCAACCTGATTGTGCGAACGGCTTCTTATTAGACGGTTTCCCACGCACCATTCCACAAGCGGATGCGTTAAAAGAATCAGGTGTAAAAA
>Bacterial.MLST.Copy1.Probes_round_1_probe_1032
CCGGGCGATCCGCTTCGTGCTAAATATATTGCTGAAACTTTTTTAGAAGATGCAAAAGAAGTAACTAATGTTCGCAATATGTTAGGCTATACCGGCACTTATAAAGGTCGTCGTATTTCA
>Bacterial.MLST.Copy1.Probes_round_1_probe_1033
AAAGGTCGTCGTATTTCAGTAATGGGGCATGGTATGGGGATTCCATCTTGCTCGATTTACGCTAAAGAGCTAATTACTGAATATGGTGTAAAGAAAATTATCCGAGTCGGCTCGTGTGGT
>Bacterial.MLST.Copy1.Probes_round_1_probe_1034
ATTACCGAATATGGAGTGAAGAAAATTATCCGTGTTGGTTCTTGCGGTGCGGTGCGTAATGACGTAAAAGTGCGTGATATTGTCATCGGTGTTGGGGCTTGTACCGATTCTAAAGTAAAC
>Bacterial.MLST.Copy1.Probes_round_1_probe_1035
GCGATGCGTCCCTTGACTGCTGCGCTTTGTTTATCAACACCGAACAAGGAAGGCAAAAATGAAATAGTCTTGACTGGTGAACCTCGTATGAAAGAACGCCCAATACAACATTTAGTTGAT
>Bacterial.MLST.Copy1.Probes_round_1_probe_1036
GCGTGAAGAAAATTATCCGTGTTGGTTCTTGCGGTGCTGTCCGTATGGATGTCAAATTACGTGATGTAGTGATTGGATTTGGTGCCTGTACTGATTCCAAAGTCAACCGTATCCGTTTTA
>Bacterial.MLST.Copy1.Probes_round_1_probe_1037
CACATAAATTCAATCATTTTGGCACCATTGAAGCGTTGGATCTGGAACATATTCCGGTGCAAACATTTGATTTAATCATCAATGCTACATCAACAGGATTACAAGGTAAAACTATTGATA
>Bacterial.MLST.Copy1.Probes_round_1_probe_1038
CAATACCAAATTTAGCGACCTCTTTGGCATTCGTTGAAAGAGCTACGAAATGTTTCGCCACTTGGCTTTCATCTTGTGCAGCTGCTAAAAACCATTTACGTGCAGAAATCGCATTAGTCA
>Bacterial.MLST.Copy1.Probes_round_1_probe_1039
CCTTACTATGGCGCTATGATGATCAAATTAAAGGATGTTGATAGTGCTGTTGGTGGCTTAATTTATTCAACTGCCGATATCTTACGTGCTGCTTTTAAATGCATTGGTGCAAAACCAACA
>Bacterial.MLST.Copy1.Probes_round_1_probe_1040
AAAGCGCCTTTTGAATATGATTCTGATGTATATGAATATGGCAGAATTATAATTGCTAATAAGGCAAAAAGCTACGAAGAATGATTAGTTGAGTTAGATAATCATAAAAAACAATTTCCA
>Bacterial.MLST.Copy1.Probes_round_1_probe_1041
GCACCATTCCGCAAGCTGATGCGTTAAAAGAATCAGGTGTAAAAATTGATTTAGTGCTAGAGTTTGATGTAGCTGATGAAGTCATTGTTGAGCGTATGAGTGGTCGTCGTGTTCACCAAC
>Bacterial.MLST.Copy1.Probes_round_1_probe_1042
TGTGAATGTGAAATATGTAAGAGTGCCTGTTATTGGCGGACATTCCGGCACAACCATTCTTCCATTACTTTCACAAGCAACAGTAAATGGCTTAAAACTTGAGTTCACTCAAGAACAAAT
>Bacterial.MLST.Copy1.Probes_round_1_probe_1043
GTATGAAAGAACGCCCAATACAGCATTTAGTTGATGCATTATGTCAAGCTGGCGCAGACATTCAGTATTTAGAACAAGAAGGTTACCCACCTATCGCCATTCGAAATACCGGACTCAAAG
>Bacterial.MLST.Copy1.Probes_round_1_probe_1044
TGCATTAAAAACAGTCGGTATCCAAATTGACTACGTTTTAGAGTTTGATGTGCCTGATAAAGTGATCGTAGAACGTATGAGTGGTCGTCGTGTACACCAAGCCTCAGGTCGTACTTATCA
>Bacterial.MLST.Copy1.Probes_round_1_probe_1045
AACCTGGAATTAAAACTATTTCTAGTGTTATAGTTATGCATAAAGATGATGAGCAACTTATTTTTACAGATCCATCAACAGTGCAAAAACCTAGTGCAGAACAATTAGTTGACATTGCTA
>Bacterial.MLST.Copy1.Probes_round_1_probe_1046
TTAGAAAATAAAGCACCTTTTGAATATGATTCTGATGTATATGAATATGGCAGAATTATAATTGCTAATAAAGAAAAAAGCTATGAAGAATGATTAGTTGAGTTAGATAATCATAAAAAA
>Bacterial.MLST.Copy1.Probes_round_1_probe_1047
TTAGAAAATAAAGCACCTTTTGAATATGATTCTGATGTATATGAATATGGCAGAACTATAATGGCTAATAAAGCAAAAAGTTACGATGAATGATTAGTTGAGTTAGATAATCATAAAAAA
>Bacterial.MLST.Copy1.Probes_round_1_probe_1048
AGGTGTAAAAATTGATTTAGTGCTTGAATTTGATGTAGCTGATGAAGTGATTGTTGAGCGTATGAGTGGTCGTCGTGTTCACCAACCATCAGGACGTACTTACCACGTGGTTTACAATCC
>Bacterial.MLST.Copy1.Probes_round_1_probe_1049
TGCTAAAGAGCTAATTACCGAATATGGTGTGAAGAAAATTATCCGTGTCGGCTCGTGTGGTGCGGTGCGTAACGATGTCAAAGTGCGTGATATTGTGATTGGTGTTGGTGCTTGTACCGA
>Bacterial.MLST.Copy1.Probes_round_1_probe_1050
TTGCTCGATTTACGCTAAAGAGCTAATTACCGAATATGGTGTGAAGAAAATTATCCGTGTCGGCTCGTGTGGTGCGGTGCGTAACGATGTGAAAGTACGTGATATTGTGATTGGTGTTGG
>Bacterial.MLST.Copy1.Probes_round_1_probe_1051
TTCTTATTAGACGGCTTCCCACGTACCATTCCACAAGCGGATGCGTTAAAAACAGTCGGTATCCAAATTGACTACGTTTTAGCGTTTGATGTGCCTGATGAAGTGATCGTAGAACGTATG
>Bacterial.MLST.Copy1.Probes_round_1_probe_1052
AAGTTAATTCCTCGTCTTGATGACTTACATGATAAATATCAAACTTGTGGTAACACACTTTACTATTTATCTACCCCACCAAGTCTTTATGGTGTGATTCCAGAATGCCTTGCGGCACAT
>Bacterial.MLST.Copy1.Probes_round_1_probe_1053
CCTTACTATGGCGCTATGATGATCAAATTAAAGGATGTTGATAGTGCTGTTGGTGGCTTAATTTATTCAACTGCCGATATCTTACGTGCTGCTTTTAAATGCATTGGTACAAAACCAGGA
>Bacterial.MLST.Copy1.Probes_round_1_probe_1054
CCTTACTATGGCGCTATGATGATCAAATTAAAGTATGTTGATAGTGCTGTTGGTGGCTTAATTTATTCAACTGCCGATATCTTACGTGCTACTTTTAAATGCATCGGTGCAAAACCAGGA
>Bacterial.MLST.Copy1.Probes_round_1_probe_1055
CCTTACTATGGCGCTATGATGATCAAATTAAAGGATGTTGATAGTGCTGTTGGTGGCTTAATTTATTCAACTGCCGATATCTTACGTGCTGCTTTTAAATGCATCGGTGCAAAACCAGGA
>Bacterial.MLST.Copy1.Probes_round_1_probe_1056
CTAGTGCAGAACAATTAGTTGACATTGCTGCCAATGCAATTAGTTTTGCTAATATGATGAATATGAATAATCTAGGGGCTTTTTTGACTTATTCAACCAATAACTCAGGCAAAGGTGAAA
>Bacterial.MLST.Copy1.Probes_round_1_probe_1057
AAACAATTTCCATGAATTCATTCATTATTATTAGAAACTATTAATAACAAGACAAATTATGATTTTTCAAACATCCTTGTAAAACAGGATGATTTGGCAATTAGGGAATATTTTAAGGCA
>Bacterial.MLST.Copy1.Probes_round_1_probe_1058
GAGTTTGATGTAGCTGATGAAGTCATTGTTGAGCGTATGAGTGGTCGTCGTGTTCACCAACCATCAGGACGTACTTACCACGTGGTGTACAATCCACCAAAAGTGGAAGGCAAAGATGAT
>Bacterial.MLST.Copy1.Probes_round_1_probe_1059
CCACTTGTTTAAGCGATTTGGCAAACCAACGGTTTGATTTAATTGTCAATGCCACCTCTCTCGGTCTGCAAGGCAAATATGTTGAATTGCCTGAATCTGTTATAGCATCGGCGAATATTT
>Bacterial.MLST.Copy1.Probes_round_1_probe_1060
AAAGCAGCGAAAGTTTGCCCTAAAGCTTGCATTGCAATTATTACTAACCCGGTAAATACCATTATTCCGATTGCGGCAGAAGTATTGAAAAAAGCCGGTGTGTATGACAAAAATAAACTT
>Bacterial.MLST.Copy1.Probes_round_1_probe_1061
AAAGCAGCGAAAGTTTGTCCGAAAGCCTGCATTGCGATTATTACTAACCCGGTCAATACCATTATTCCGATTGCAGCAGAAGTATTGAAAAAAGCCGGCGTATATGACAAAAATAAACTT
>Bacterial.MLST.Copy1.Probes_round_1_probe_1062
TGCCACTATCGTGCATAACTTAGTCGAAAAAGCAGCGAAAGTTTGCCCGAAAGCTTTCATTGCAATTATTACTAACCCGGTAAACACCATTATTCCGATTGCGGCAGAAGTATTGAAAAA
>Bacterial.MLST.Copy1.Probes_round_1_probe_1063
CAGGGACAGACTTAGGTAAACAAGCAAAAACCTTAATGGATGCGGGTCAATTAGTGCCAGATGATTTAATCATTTCATTAGTGAAAGAACGTGTTGCACAAGCCGATTGTGCCAAAGGTC
>Bacterial.MLST.Copy1.Probes_round_1_probe_1064
AAAAACCTTAATGGATGCGGGTCAATTAGTGCCAGATGATTTAATCATTTCATTAGTGAAAGAACGTGTTGCACAAGCCGATTGTGCCAAAGGTCTCTTATTAGACGGCTTCCCACGCAC
>Bacterial.MLST.Copy1.Probes_round_1_probe_1065
AATCATTTCATTAGTGAAAGAACGTGTTGCACAAGCCGATTGTGCCAAAGGTTTCTTATTAGACGGCTTCCCACGCACCATTCCACAAGCGGATGCGTTAAAAACAGTCGGTATCCAAAT
>Bacterial.MLST.Copy1.Probes_round_1_probe_1066
AGAAGCAACCGGTTATGGTCTAGTCTATTTCGCCCAAGCGATGCTCGCTGAAAAAGAGCAAAGCTTTGCCGGTAAAACGGTGTCTGTTTCAGGTTCGGGTAACGTGGCGCAATATGCCAT
>Bacterial.MLST.Copy1.Probes_round_1_probe_1067
TCGCCCAGAAGCAACCGGTTATGGTCTAGTCTATTTCGCCCAAGCGATGCTCGCTGAAAAAGGGCAAAGCTTTGCTGGTAAAACGGTGTCTGTTTCAGGTTCGGGTAACGTGGCGCAATA
>Bacterial.MLST.Copy1.Probes_round_1_probe_1068
TTGCAGCACTGTCCACAAACGGTAAAGCCGTTGCTGAATTTGGTATTGATACCAATAATATGTTTGAATTTTGGGATTGGGTAGGGGGGCGTTATTCATTATGGTCAGCGATTGGTTTAT
>Bacterial.MLST.Copy1.Probes_round_1_probe_1069
AAATTCTTGTAAATAATCACTCATAACAGACTCGACTGGAGCTCTTACTTCAGAAGACACAAGTTTATCTTTTGTTTGTGAAGAAAATTTTGGATCTGGTACTTTAACAGAAACAATAGC
>Bacterial.MLST.Copy1.Probes_round_1_probe_1070
ACCGGTGATATGTTCCGTGCGGCAATTAAAGAAGGCACTGAACTTGGCAAACAAGCAAAAGCATTAATGGACGAAGGCAAATTAGTGCCGGATGAATTAACAGTCGCCTTAGTAAAAGAT
>Bacterial.MLST.Copy1.Probes_round_1_probe_1071
ACTGACGGGGCCGGTTTAGTTTCTGATTTGGAACGGCTAGGTTGGTTACAAAAAGGGCATAAAACCTTAATTCTTGGAGCAGGTGGAGCAACCAAAGGCGTATTACTTCCGTTACTTAAA
>Bacterial.MLST.Copy1.Probes_round_1_probe_1072
TCATCATTGATGGCGGTAACTCAAACTATCCGGACACCAACCGCCGTGTGAAAGCATTAGCGGAAAAAGGCATTCGCTTTATCGGCTCAGGTGTATCGGGCGGCGAAGAGGGTGCTCGTC
>Bacterial.MLST.Copy1.Probes_round_1_probe_1073
GGCAGGTGTGCCGTTCTATGTGCGAACCGGTAAACGCTTACCAACCCGTGTGACGGAAATCGTAATCCATTTTAAAACTACACCACACCCGGTATTTAGCCAAAATGCTCCGGAAAATAA
>Bacterial.MLST.Copy1.Probes_round_1_probe_1074
AATGATTCTCAAAAGGATTCTATTCTCCAAGAATTAAATCAGGATTCTAAAATAGCAATTCAACGTTACAAAGGTTTGGGAGAAATGGATCCTGAGCAATTGTGAGAAACTACAATGAAT
>Bacterial.MLST.Copy1.Probes_round_1_probe_1075
ACCACAAAGGGTCATCACGGAATTTTAAACAGTGAACAAACAATAGAATTTAAAAAGGCAATTGGGTTAGAAAATAAAGCACCTTTTGAATATGATTCTGATGTATATGAATATGGCAGA
>Bacterial.MLST.Copy1.Probes_round_1_probe_1076
GATAATCATAAAAAACATTTTCCGTGAATTCATTCATTATTATTAGAAACTATTAATAACGAGACAAATTATGATTTTTCAAACATCCTTGTAAAACAGGATGATTTGGCAATTAGGGAT
>Bacterial.MLST.Copy1.Probes_round_1_probe_1077
GCGGAAAAAGGTATTCGCTTTATCGGTTCAGGGGTGTCGGGCGGTGAAGAAGGGGCAAGACACGGGCCGTCTATTATGCCGGGTGGTGATGAATCTGCGTGGCAATATGTGAAGCCGATT
>Bacterial.MLST.Copy1.Probes_round_1_probe_1078
GCGGAAAAAGGCATTCGCTTTATCGGCTCAGGGGTGTCGGGCGGCGAAGAGGGTGCTCGTCACGGGCCGTCAATTATGCCAGGTGGTGATGAATCTGCGTGGCAATATGTGAAGCCGATT
>Bacterial.MLST.Copy1.Probes_round_1_probe_1079
CATTCTGGTGTCACCATTCTTCCATTACTTTCTCAAGTCCAATACGCAGAGTGGAATGACGCGGAAATTGCACCATTAACAAAACGTATTCAAAATGCGGGTACCGAAGTAGTCGAAGCA
>Bacterial.MLST.Copy1.Probes_round_1_probe_1080
TTCTTAACCACGGCAAAAGACGAAAGTCATGTGGCAAAACACTTTGCAGCACTGTCCACAAACAGTAAAGCCGTTGCTGAATTTGGTATTGATACTAATAATATGTTTGAATTTTGGGAT
>Bacterial.MLST.Copy1.Probes_round_1_probe_1081
AAACACTTTGCAGCACTGTCCACAAACAGTAAAGCCGTTGCTGAATTTGGTATTGATACTAATAATATGTTTGAATTTTGGGATTGGGTAGGGGGGCGTTATTCATTATGGTCAGCGATT
>Bacterial.MLST.Copy1.Probes_round_1_probe_1082
AGAACCACAATAATTTGTTCCGACAGGCCTATATATTCTTTACAAAATTCATTTGATGCTAGATTGATAAGCCGTCTTTCAATGGGATTACAGCTTTCAATTGATGAACCACAAAAAGCA
>Bacterial.MLST.Copy1.Probes_round_1_probe_1083
CTAATGGTACGTGCCGGTGAGGTGGTGGATCAGTTTATTGATGCATTACTGCCACATTTAGAAGAAGGCGACATCATCATTGATGGCGGTAACTCGAACTATCCGGACACCAACCGCCGT
>Bacterial.MLST.Copy1.Probes_round_1_probe_1084
TACCTAGAAGAAAAAGGCGTGCCTGAAGATTCTAATACTGAAACTTTTATGGCAGTAAAATGTGAAATTGATAACTGGCGTTGGGCAGGCGTGCCGTTCTATGTGCGAACCGGTAAACGT
>Bacterial.MLST.Copy1.Probes_round_1_probe_1085
TGTGACTTATCAACTGTCAGAAGACAAATCCGTCTGTGAAATTGAAGGTTTAGGACGTGCTTTTGAATGGCAAAGTGGCTTAGCTTTATTTCTGGGCAATGCAGGGACTGCGATGCGTCC
>Bacterial.MLST.Copy1.Probes_round_1_probe_1086
ACCAATCTGTTAGATAGTGATGATGTGCGCCATATGTTAAATGCGTTAAAAGAACTTGGCGTGACTTATCAACTGTCAGAAGACAAATCCGTCTGTGAAATTGAAGGTTTAGGACATGCT
>Bacterial.MLST.Copy1.Probes_round_1_probe_1087
GACGGCGATGCGTCCCTTGACTGCCGCGCTTTGTTTATCGACACCGAACAGGGAAGGCAAAAATGAAATCGTCTTGACTGGTGAACCTCGTATGAAAGAACGCCCAATACAACATTTAGT
>Bacterial.MLST.Copy1.Probes_round_1_probe_1088
ATTATGAATAAATTTGGCATTCCACAAATTTCAACGGGTGATATGTTGCGTGGTGCAATCAAAGCAGGGACAGACTTAGGTAAACAAGCAAAAACCTTAATGGATGCGGGTCAATTAGTA
>Bacterial.MLST.Copy1.Probes_round_1_probe_1089
ATTATGAATAAATTTGGCATTCCTCAAATTTCAACGGGTGATATGTTGCGTGGTGCAATCAAAGCAGGGACAGACTTAGGTAAACAAGCAAAAACCTTAATGGATGCTGGTCAATTAGTG
>Bacterial.MLST.Copy1.Probes_round_1_probe_1090
AAGTTAATTCCTCGTCTTGATGACTTACATGATAAATATCAAACCTGTGGTAACACGCTTTACTATTTATCCACGCCACCAAGCCTTTATGGCGTGATTCCAGAATGCCTTGCTGCGCAC
>Bacterial.MLST.Copy1.Probes_round_1_probe_1091
ATGCAAAATATTAATCCAACTCAAACTAATGCGTGGAAAGCTTTAGAGCAACATCAAAAAGACTTAGAGCAAGTTACTATTCAACAACTTTTTGAGCAAGAACCGACTCGATTTAATGAC
>Bacterial.MLST.Copy1.Probes_round_1_probe_1092
ATGTATTAGGAACACAAAAAATAAAGGTCATAAATGTTGCTAAGGGAATTGATTCAAAGACTAAAAAATTCTTTTCTGATGTCTTAGTCGAGAAATTCTCTAGCAATATTGAGCACTACT
>Bacterial.MLST.Copy1.Probes_round_1_probe_1093
AACTGTTTCTAGTGTTATAGTTATGCATAAAGATGATGAGCAACTTATTTTTACAGATCCATCAACAGTACAAAAACCTAGTGCAGAACAATTAGTTGACATTGCTGCTAATGCAATTAG
>Bacterial.MLST.Copy1.Probes_round_1_probe_1094
GAAGATGAAATAGTTAGTAGAACTGGCGCTAGACACAAAGCAATTAATGTTGCCAATTCTAAAGAAATTTTAAAATACTGAAATCCAGATTATATGTGTGTAGCAATTGACGAAGTCAAT
>Bacterial.MLST.Copy1.Probes_round_1_probe_1095
AAAGCCGGTGTGTATGACAAAAATAAACTTTTCGGTGTTACAACATTAGATGTTATTCGAGCGAATACCTTTGTGGCTGAAGCGAAAGACGTGAATGTGAAATATGTAAGAGTGCCTGTT
>Bacterial.MLST.Copy1.Probes_round_1_probe_1096
CAATCAAAGCAGGGACAGACTTAGGTAAACAAGCAAAAACCTTAATGGATGCGGGTCAATTAGTGCCAGATGATTTAATCATTTCATTAGTGAAAGAACGTGTTGCACAAGCCGATTGTA
>Bacterial.MLST.Copy1.Probes_round_1_probe_1097
GTTATATGAAAAAATTATCTAACCAAGCCGCTTGCGTGTTTACTGGTCGTGGCTTGTCATTCGGTGGCAGTTTAATTCGCCCAGAAGCAACCGGTTATGGTCTAGTCTATTTCGCCCAAG
>Bacterial.MLST.Copy1.Probes_round_1_probe_1098
GCGTTTCTGCCAAGCTTTAATGGCAGAATTATACCGTCATGTTGGCGCCGATACCGATGTGCCTGCGGGTGATATTGGTGTAGGAGGACGTGAAGTCAGCTATCTAGCAGGTTATATGAA
>Bacterial.MLST.Copy1.Probes_round_1_probe_1099
TTCTGGTGTCACCATTCTTCCATTACTTTCTCAAGTCCAATACGCAGAGTGGAATGAAACGGAAATTGCACCATTAACAAAACGTATTCAAAATACGGGTACCGAAGTGGTCGAAGCAAA
>Bacterial.MLST.Copy1.Probes_round_1_probe_1100
CGATAAGCGTAAATTATTCGGTGTAACCACATTAGATATTATTCGTTCTGAAACCTTTGTGTCAGAATTGAAAAATTTAGAGCCAGCGCGCATGACAGTGCCTGTGATTGGTGGGCATTC
>Bacterial.MLST.Copy1.Probes_round_1_probe_1101
GGTTATACGGGTAAAGCGATTACCGATGTGGTGAACATCGGAATTGGTGGATCTGATTTGGGACCTTATATGGTAACAGAAGCCTTACGTCCTTATAAAAATCATTTGAATTTACATTTT
>Bacterial.MLST.Copy1.Probes_round_1_probe_1102
ACTTCCGCATCTGACTTACCCTTAGGATCAAAATCGGAACCACCTTTACCTCCCCCCCATCGGTAAGGTAGTTAAAGCATTTTTGAAAATTTGCTCAAAGCCTAAAAATTTTAAAATAGA
>Bacterial.MLST.Copy1.Probes_round_1_probe_1103
ACCAAAGTAATCACGTTGTGCTTGTAACAAGTTTGCTGGCACACGCTCAGAAGTATAACCATCTAAGAAGGTAACCGCACTTGCCATACAAGGCATTGGGATACCCACCTCAATAGATTT
>Bacterial.MLST.Copy1.Probes_round_1_probe_1104
CCCGCTGAATCACCCTCTACAAGATATAATTCAGATAAAGCAGGATCACGTTCCTGACAATCAGCTAATTTTCCTGGAAGACCCGCTATATCCAAAGCACCTTTTCTACGTGTCATTTCA
>Bacterial.MLST.Copy1.Probes_round_1_probe_1105
TCACCTAAATGGTAAAATTGTTCATGCACTTTTCCTTGACGGCGAATAGTGAGTTGTAATTTATCCGACAAGGCATTCACAACAGAAATACCTACTCCATGCAATCCTCCTGAAACTTTG
>Bacterial.MLST.Copy1.Probes_round_1_probe_1106
TCACCTAAATGGTAAAATTGTTCATGCACTTTTCCTTGACGGCGAATAGTGAGTTGCAATTTATCCGACAAGGCATTCACAACAGAAATCCCTACTCCATGCAATCCTCCTGAAACTTTG
>Bacterial.MLST.Copy1.Probes_round_1_probe_1107
TTACATCGTTTTGCAGCTTATTTCCAACAGGGTAATATGGAATCTAACGGTAAATATGTAGATCGCAGTGGTCAAGTGATTAATAATTATCAAACCGGTCCTATTATTTGGGGAGAACCT
>Bacterial.MLST.Copy1.Probes_round_1_probe_1108
ATTTGAGCGATTGCGTAAAGCGGTATGAAGTACTGCTCGATTTTCTGTACGGTTAATTTTTTCACCATTAAACATTGATTCAGTTGCTTCATTCAAAGCACATTCTTTAGCTAACTGACG
>Bacterial.MLST.Copy1.Probes_round_1_probe_1109
TCAAATTAGAGACGTGTTAAGAACACAAAAAATCAAAGTCATAAATGTTGCTAAAGGAATTGATTCAAAGACTAAAAAATTCTTTTCTGATGTCTTGGTTGAGAAATTTTCTAGCAATAT
>Bacterial.MLST.Copy1.Probes_round_1_probe_1110
TTCAACTGCCGATATCTTACGTGCTGCTTTTAAATGCATTGGTGCAAAACCAGCAATTAAAACTATTTCTAGTGTTATAGTTATGCATAAAGATGATGAGCAACTTATTTTTACAGATCT
>Bacterial.MLST.Copy1.Probes_round_1_probe_1111
GCATTGGTGCAAAACCAGCAATTAAAACTATTTCTAGTGTTATAGTTATGCATAAAGATGATGAGCAACTTATTTTTACAGATCTATCAACAGTACAAAAACCTAGTGCAGAACAATTAG
>Bacterial.MLST.Copy1.Probes_round_1_probe_1112
GTATATGAATATGGAAGAACTATAATGGCTAATAAAGCAAAAAGTTATGATGAGTGATTAGTTGAGTTAGATAATCATAAAAAACAATTTCCATGAATTCATTCATTATTATTGGAAACT
>Bacterial.MLST.Copy1.Probes_round_1_probe_1113
GAATGGCTTCTTATTAGACGGTTTCCCACGCACCATTCCGCAAGCTGATGCGTTAAAAGAATCAGGTGTAAAAATTGATTTAGTGCTTGAATTTGATGTAGCTGATGAAGTGATTGTTGA
>Bacterial.MLST.Copy1.Probes_round_1_probe_1114
TTACTTCCGTTACTTAAAGCGGGGTTAGAGATTACTCTATATAACCGCACGCAGGAGAAAGCGGTCATTTTAGCCGAAAAATTTGCAAAATTTGGCAAAATTCAGACCGCTTGTTTAAGC
>Bacterial.MLST.Copy1.Probes_round_1_probe_1115
GCCGTACAGGCTGCAAAAAATAAAGGAATTGATGTAAAAGTAGGTAACTTGTTTTCCGCCGATTTATTTTATACACCAGACCTGGAAATGTTTGATGTCATGGAAAAATATGGCATTTTA
>Bacterial.MLST.Copy1.Probes_round_1_probe_1116
TTGGGCAATGCAGGGACTGCGATGCGTCCCTTGACTGCCGCGCTTTGTTTATCGACACTGAACAAGGAAGGCAAAAATGAAATAGTCTTGACTGGTGAACCTCGTATGAAAGAACGCCCA
>Bacterial.MLST.Copy1.Probes_round_1_probe_1117
CCCACCTATCGCCATTCGAAATACCGGACTCAAAGGCGGACGAATACAAATTGATGGGTCAGTTTCTTCTCAATTTTTGACCGCACTTTTAATGGCAGCCCCGATGGCAGAGGCGGATAT
>Bacterial.MLST.Copy1.Probes_round_1_probe_1118
GTACGAATAATGATAACTACTTCATATAAATGACGTTCATTGTTAAATACAATACGATATTTGTAACTACTACCGCTTATTTTTTTGTCAGTTAAAATATTAACTAAAGATTTAGCCCAA
>Bacterial.MLST.Copy1.Probes_round_1_probe_1119
TTGCACAATTACGAAGTGCGGTATGTAATACAGCACGATTTTCTGTACGATTAATTTTTTCACCATTAAACATTGCTTCAGTTGCTTCATTCAAAGCACATTCTTTAGCTAACTGACGTA
>Bacterial.MLST.Copy1.Probes_round_1_probe_1120
ATTGGAAAGGTTACACCGGTAAAGCGATTACCGATGTGGTGAATATCGGTATTGGCGGCTCGGATTTAGGCCCTTATATGGTAACGGAAGCATTACGTCCCTATAAAAATCATTTAACCA
>Bacterial.MLST.Copy1.Probes_round_1_probe_1121
AAAAAAGATGTTTCAGTTAAATATATAAATGCTAATTCTTTTACAAGGGATATATCATACTTTCTACAAGAAAATGATCAACATAAGTTAAAACAAATAAGAAATCATTTTGACAATGCC
>Bacterial.MLST.Copy1.Probes_round_1_probe_1122
AAAAAAGATGTTTCAGTTAAATATATAAATGCTAATTCTTTTACAAGGGATATATCATACTTTCTACAAGAAAATGATCAGCGTAAGTTAAAACAAATAAGAAATCATTTTGACAATGCC
>Bacterial.MLST.Copy1.Probes_round_1_probe_1123
GATATTGTTAGGGGCAAAATTAGTTTTAACTCAAATGATATTGGAGACTGGGTTATTCAAAAATCTGATGGTTATCCAACATATAATTTTGCAGTTGTAATAGACGATCATGATATGGAA
>Bacterial.MLST.Copy1.Probes_round_1_probe_1124
GTTCCATCAAGCGCTATTGATAGTGTTTTAGGCAAAATTAGTGACGTGTTAGGAACACAAAAAATCAAAGTCATAAATGTTACTAAGGGAATTGATTCAAAGACTAAAAAATTCTTTTCT
>Bacterial.MLST.Copy1.Probes_round_1_probe_1125
TCTAAATATTTTGGCAATAGAAGATTCAACAATCCTGAAAATATTAAAGCTACGTTAGACTTAAAAGATGCATTAAGTAAACTTGATTTTATGATACTTGCTGTTCCATCAAGCGCTATT
>Bacterial.MLST.Copy1.Probes_round_1_probe_1126
CCCGAAAGAGTTCTTTCTAATGCAGAAATAATCTCGCTTATAACTGCTTTGGGCACAGGATTAAACGAAACATTTGACATCAACAAACTTAGATACCATAAGGTAATTATTATGACTGAT
>Bacterial.MLST.Copy1.Probes_round_1_probe_1127
CCTGAAAGAGTTCTTTCTAATGCAGAAATAATCTCGCTTATAACTGCTTTGGATACAGGATTAAACGAAACATTTGACATCAACAAGCTTAGATACCATAAGGTAATTATTATGACTGAT
>Bacterial.MLST.Copy1.Probes_round_1_probe_1128
ATTTATATTGCTCAACCTCCGCTTTATAAAATTCAACAAAATAAATATATCACCTATGCATACAATGACTCTCAAAAGGATTCTATTCTCCAAGAATTAAATCAGGATTCTAAAATAACA
>Bacterial.MLST.Copy1.Probes_round_1_probe_1129
GAGGGTAATTCAGCTGGCGGTTCAGCAAAAATGGGTAGGGACAGAAATGTTCAAGCCATTCTGTCACTAAGGGGTAAGGTTATTAATGCTGAAAAGGTTTCGCCTGAAAGAGTTCTTTCT
>Bacterial.MLST.Copy1.Probes_round_1_probe_1130
ATTTATATTGCTCAACCTCCGCTTTATAAAATTCAACAAAATAAATATATCGCCTATGCATACAATGATTCTCAAAAGGATTCTATTCTCCAAGAATTAAATCAGGATTCTAAAATAACA
>Bacterial.MLST.Copy1.Probes_round_1_probe_1131
CCTTACTATGGCGCTATGATGATCAAATTAAAGGATGTTGATAGTGCTGTTGGTGGCTTAATTTATTCAACTGCTGATATCTTACATGCTGCTTTTAAATGTATTGGTGCAAAACCAGGA
>Bacterial.MLST.Copy1.Probes_round_1_probe_1132
ATTGGTGCAAAACCAGCAATTAAAACTATTTCTAGTGTTATAGTTATGCATGAAGATGATGAGCAACTTATTTTTACAGATCCATCAACAGTACAAAAACCTAGTGCAGAACAATTAGTT
>Bacterial.MLST.Copy1.Probes_round_1_probe_1133
CCTTACTATGGCGCTATGATGATCAAATTAAAGGATGTTGATAGTGCTGTTGGTGGCTTAATTTATTCAACTACCGATATCTTACGTGCTGCTTTTAAATGCATTGGTGCAAAACCAGCA
>Bacterial.MLST.Copy1.Probes_round_1_probe_1134
CCTTACTATGGCGCTATGATGATCAAATTAAAGGATGTTGATAGTGCTGTTGGTGGCTTAATTTATTCAACTGCTGATATCTTACGTGCTGCTTTTAAATGCATTGGTGCAAAACCAGCA
>Bacterial.MLST.Copy1.Probes_round_1_probe_1135
CCTTACTATGGCGCTATGATGATCAAATTAAAGGATGTTGATAGTGCTGTTGGTGGCTTAATTTATTCAACTGCTGATATCTTACGTGCTGCTTTTAAATGTATTGGTGCAAAACCAGCA
>Bacterial.MLST.Copy1.Probes_round_1_probe_1136
CCTTACTATGGCGCTATGATGATCAAATTAAAGGATGTTGATAGTGCTGTTGGTGGCTTAATTTATTCAACTGCCAATATCTTACGTGCTGCTTTTAAATGCATTGGTGCAAAACCAGCA
>Bacterial.MLST.Copy1.Probes_round_1_probe_1137
GGAAAAACTGAGGAGCTATTAAAGAGAATAAACATACTTAAAATTGCAGGAATAAATTCTTTAGTTATAAAACCTAAATTTGACACAAGATTTTCCAAAGATGAAATAGTTAGTAGAACT
>Bacterial.MLST.Copy1.Probes_round_1_probe_1138
GGAAAAACTGAGGAGCTATTAAAGAGAATAAACATACTTAAAATTGCAGGAATAAATTCTTTAGTTATAAAACCTAAATTTGACAAAAGATTTTCTAAAGATGAAATAGTTAGTAGAACT
>Bacterial.MLST.Copy1.Probes_round_1_probe_1139
AGTGAAATAGTTGATTTTTCATATCCATTTTTAATAGGCGGTGGCGCTGATGTGGGTTCATCAACTAAGGTAAGGTTCGCTGATTCAATACTTGATTATGGTCAAAGAATTGACTATGGT
>Bacterial.MLST.Copy1.Probes_round_1_probe_1140
ACCACAAAAGGTCATCACGGAATTTTAAACAGTGAACAAACAATAGAATTTAAAAAGGCAATTGGATTAGAAAATAAAGCGCCTTTTGAATATGATTCTGATGTATATGAATATGGCAGA
>Bacterial.MLST.Copy1.Probes_round_1_probe_1141
ACCGACGGGGCCGGTTTAGTTTCTGATTTGGAACGGCTAGGTTGGTTACAACAAGGGCATAAAACCTTAATTCTTGGAGCAGGTGGAGCAACCAAAGGCGTATTACTTCCGTTACTTAAA
>Bacterial.MLST.Copy1.Probes_round_1_probe_1142
CGTGTCGGCTCGTGCGGTGCGGTACGTAATGATGTCAAAGTGCGTGATATTGTCATTGGTGTTGGGGCTTGTACCGATTCTAAAGTAAACCGTATTCGCTTCCGTGATAACGATTTTGCG
>Bacterial.MLST.Copy1.Probes_round_1_probe_1143
CCGGGTGATCCGCTTCGTGCTAAATATATCGCTGAAACCTTTTTAGAAGATGCAAAAGAAGTGACCAATATTCGCAATATGTTAGGCTACACCGGCACTTATAAAGGTCGCCGCATTTCA
>Bacterial.MLST.Copy1.Probes_round_1_probe_1144
CCGGGTGATCCGCTTCGTGCTAAATATATCGCTGAAACCTTTTTAGAAGATGCAAAAGAAGTGACTAATGTTCGCAATATGTTAGGCTACACCGGCACTTATAAAGGTCGCCGCATTTCA
>Bacterial.MLST.Copy1.Probes_round_1_probe_1145
GTGCCGGCTTACTTGGAAGAAAAAGGCGTGCCGGCTGATTCCAACACTGAAACCTTTATGGCGGTAAAATGTAAAATCGATAACTGGCGTTGTGCAGGTGTGCCGTTCTATGTGCGAACC
>Bacterial.MLST.Copy1.Probes_round_1_probe_1146
TTATCCAATCGCGCACTCTTACTTTCCGCATTAGCTAAAGGAAAAACAACATTAACCAATCTGTTAGATAGTGATGATGTGCGCCATATGTTAAATGTGTTAAAAGAACTTGGCGTGACT
>Bacterial.MLST.Copy1.Probes_round_1_probe_1147
CGTTTTAGAGTTTGATGTGCCTGATGAAGTGATCGTAGAACGTATGAGTGGTCGCAGTGTACACCAAGCCTCAGGTCGTACTTATCACATCGTTTACAACCCACCAAAAGTAGAAGGGAA
>Bacterial.MLST.Copy1.Probes_round_1_probe_1148
AAGTTAATTCCTCGTCTTGATGACTTACATGATAAATATCAAACTTGTGGTAACACGCTTTACTATTTATCCACGCCGCCAAGTCTTTATGGTGTGATTCCAGAATGCCTTGCGGCACAT
>Bacterial.MLST.Copy1.Probes_round_1_probe_1149
AAGTTAATTCCTCGTCTTGATGACTTACATGATAAATATCAAACCTGTGGTAACACGCTTTACTATTTATCCACGCCGCCAAACCTTTATGGTGTGATTCCAGAGTGTCTTGCTGCGCAC
>Bacterial.MLST.Copy1.Probes_round_1_probe_1150
AAGTTAATTCCTCGTCTTGATGACTTACATGATAAATATCAAACTTGTGGCAACACGCTTTACTATTTATCCACGCCGCCAAGCCTTTATGGTGTGATTCCAGAATGTCTTGCTGCGCAC
>Bacterial.MLST.Copy1.Probes_round_1_probe_1151
TTGCGTGTTTACCGGTCGTGGCTTGTCATTCGGTGGCAGTTTAATTCGCCCAGAAGCAACCGGTTATGGTCTCGTCTATTTCGCCCAAGCGATGCTCGCTGAAAAAGGGCAAAGCTTTGC
>Bacterial.MLST.Copy1.Probes_round_1_probe_1152
ATGGGGGGCGGCAAAGGCGGTTCCGATTTCGATCCTAAAGGAAAATCTGACGGTGAAGTCATGCGTTTCTGCCAAGCTTTAATGGCAGAATTATACCGCCATGTTGGCGCCGATACCGAT
>Bacterial.MLST.Copy1.Probes_round_1_probe_1153
ATGGGGGGCGGCAAAGGCGGTTCCGATTTCGATCCTAAAGGAAAATCTGATGGTGAAGTCATGCGTTTCTGCCAAGCTTTAATGGCAGAATTATACCGTCATGTTGGCGCCGATACCGAT
>Bacterial.MLST.Copy1.Probes_round_1_probe_1154
TGTTGGCGCCGATACCGATGTGCCTGCGGGTGATATTGGTGTAGGAGGACGTGAAGTCGGCTATCTAGCAGGTTATATGAAAAAATTATCTAACCAATCCGCTTGCGTGTTTACCGGTCG
>Bacterial.MLST.Copy1.Probes_round_1_probe_1155
GTCTATTTCGCCCAAGCGATGCTCGCTGAAAAAGGGCAAAGCTTTGCCGGTAAAACGGTGTCTATTTCAGGTTCGGGTAACGTGGCGCAATATGCCATTGAAAAAGCGCTGCAATTGGGG
>Bacterial.MLST.Copy1.Probes_round_1_probe_1156
CCATTACTTTCTCAAGTCCAATACGCAGAGTGGAATGAAGCGGAAATTGCACCATTAACAAAACGTATTCAAAATGCGGGTACTGAAGTGGTCGAAGCAAAAGCGGGTGGTGGTTCAGCA
>Bacterial.MLST.Copy1.Probes_round_1_probe_1157
ACAAAACGTATTCAAAATGCGGGTACCGAAGTGGTCGAAGCAAAAGCAGGTGGCGGCTCAGCAACGTTATCCATGGCACAAGCCGCAGCACGTTTTGCGCTTTCTTTAGTTAAAGGCTTA
>Bacterial.MLST.Copy1.Probes_round_1_probe_1158
GGTTATACGGGTAAAGCGATTACCGATGTGGTGAACATCGGAATTGGTGGTTCTGATTTGGGACCTTATATGGTAACAGAAGCCTTACGTCCTTATAAAAATCATTTGAATCTACATTTC
>Bacterial.MLST.Copy1.Probes_round_1_probe_1159
GTGCAATATAAACATGACCACGTTCAATTAATTCCGGCAATTGACGATAAAAGAAAGTCAATAACAATGTACGAATATGGGAACCATCTACATCTGCATCGGTCATAATAATAATACTAT
>Bacterial.MLST.Copy1.Probes_round_1_probe_1160
ACCGCAAAAAGCAGATTTGCTAAAAATATTAGATTATATGATTAACATAAACAAAATGACGCCTGAACTATGAGAAGACGACGCAAAAATTTTTATTGTTAAGAACCATGCAAATAGTAT
>Bacterial.MLST.Copy1.Probes_round_1_probe_1161
ACCACAAAAGGTCATCACGGAATTTTAAACAGTGAACAAACAATAGAATTTAAAAAGGCAATTAGATTAGAAAATAAAGCGCCTTTTGAATATGATTCTGATGTATATGAATATGGAAGA
>Bacterial.MLST.Copy1.Probes_round_1_probe_1162
GATGTGGTCGTTATTTCTGCTGGTGTTGCCCGTAAGCCGGGGATGACACGTGCCGATTTATTCAATACGAATGCCACTATCGTGCATCACTTAGTCGAAAAAGCAGCGAAAGTTTGCCCT
>Bacterial.MLST.Copy1.Probes_round_1_probe_1163
CTATCCTCCCATCACAATTCGCAATACAGGTCTAAATGGGGGCACGATAAAAATAGAGGGTTCCATTTCTTCTCAATTTTTGACCGCACTTTTGATGGTCTCTCCAATGGCAAAAGCAGA
>Bacterial.MLST.Copy1.Probes_round_1_probe_1164
TCGCAGTGTACACCAAGCCTCAGGTCGTACTTATCACATCGTTTACAACCCACCAAAAGTAGAAGGGAAAGATGACGTGACTGGCGAAAACTTAATCATCCGTGCCGATGATAAACCTGA
>Bacterial.MLST.Copy1.Probes_round_1_probe_1165
TATCACGTCGTTTACAACCCACCAAAAGTAGAAGGGAAAGATGACGTGACTGGCGAAGATTTGATCATCCGTGCCGATGATAAACCTGAAACCGTATTAGATCGCTTAAAAGTGTATCAC
>Bacterial.MLST.Copy1.Probes_round_1_probe_1166
ATTTATCCACGCCGCCAAGCCTTTATGGTGTGATTCCAGAATGTCTTGCTGCGAATGGACTGAATACCGAAGAATTTGGTTGGAAGCGGTTAATTGTGGAAAAACCGTTTGGTTATGATA
>Bacterial.MLST.Copy1.Probes_round_1_probe_1167
GTGTCACCATTCTTCCATTACTTTCTCAAGTCCAATACGCAGAGTGGAATGAAGCGGAAATTGCACCATTAACAAAACGTATTCAAAATGTGGGTACCGAAGTGGTCGAAGCAAAAGCGG
>Bacterial.MLST.Copy1.Probes_round_1_probe_1168
CCAGCAATTAAAACTATTTCTAGTGTTATAGTTATGCATAAAGATGATGAGCAACTTATTTTTACAGATCCATCAACAGTGCAAAAACCTAGTGCAGAACAATTAGTTGACATTGCTGCC
>Bacterial.MLST.Copy1.Probes_round_1_probe_1169
TAAGGCAAAAAGCTACGAAGAATGATTAGTTGAGTTAGATAATCATAAAAAACAATTTCCATGAATTCATTCATTATTATTAGAAACTATTAATAACAAGACAAATTATGATTTTTCAAA
>Bacterial.MLST.Copy1.Probes_round_1_probe_1170
CCGAAAGTGGAAGGCAAAGATGATGTGACTGGTGAGGATTTAATTATCCGCCAAGATGACAAGCCTGAAACCGTGTTAGAGCGTTTAGCGATTTACCACAAACAAACCAAGCCGTTAATC
>Bacterial.MLST.Copy1.Probes_round_1_probe_1171
TTATCCAATCGCGCACTCTTACTTTCCGCATTAGCTAAAGGAAAAACAGCATTAACCAATCTGTTAGATAGTGATGATGTGCGCCATATGTTAAATGCGTTAAAAGAGCTTGGCGTGACT
>Bacterial.MLST.Copy1.Probes_round_1_probe_1172
GATTGGTGGGCATTCTGGTGTCACCATTCTTCCATTACTTTCTCAAGTCCAATATGCAGAGTGGAATGACACGGAAATTGCACCATTAACAAAACGTATTCAAAATGCGGGTACCGAAGT
>Bacterial.MLST.Copy1.Probes_round_1_probe_1173
ATGGATAAATACGCAGTTTGGGGAAATCCCATTGCTCAAAGTAGATCTCCTCAACTTCATCGATATTTTGCGAAGCAGACTCGACAAAACTTAGATTATGTAGCGATATTGGGTGATGAA
>Bacterial.MLST.Copy1.Probes_round_1_probe_1174
AAAAAAGATGTTTCAGTTAAATATATAAATGCTAATTCTTTTACAAGGGATATATCATACTTTCTACAAGAAAATGATCAACGTAAGTTAAAACAAATAAGAAATCATTTTGACAATGCC
>Bacterial.MLST.Copy1.Probes_round_1_probe_1175
CCTTACTATGGCGCTATGATGATCAAATTAAAGGATGTTGATAGTGCTGTTGGTGGCTTAATTTATTCAACTGCCGATATCTTACGTGCTGCTTTTAAATGCATTGGTGCAAAACCAGGA
>Bacterial.MLST.Copy1.Probes_round_1_probe_1176
CATTCATTATTATTAGAAACTATTAATAACGAGACAAATTATGATTTTTCAAACATCCTTGTAAAACAGGATGATTTGGCAATTAGAGATTATTTTAAGGCATTTAGCGAAATAGTTGAT
>Bacterial.MLST.Copy1.Probes_round_1_probe_1177
TAAGCGATTTAGCAAACCAACGTTTTGATTTAATTATCAATGCCACCTCTCTCGGTCTGCAAGGCAAATATGTTGAATTGCCTGAATCTGTTATAGCATCGGCGAATATTTACGATATGC
>Bacterial.MLST.Copy1.Probes_round_1_probe_1178
GCTCGCAAACACATCACCGCAGGTGCGAAGAAAGTTGTTTTAACTGGTCCGTCTAAAGATGCAACACCTATGTTCGTAAACGGCGTAAACTTTGATACTTACGCAGGTCAAGACATCGTG
>Bacterial.MLST.Copy1.Probes_round_1_probe_1179
AAAGAACTTGGTGTGACTTATCAACTGTCAGAAGACAAATCCGTCTGTGAAATTGAAGGTTTAGGACGTGCTTTTGAATGGCAAAGTGGCTTAGCTTTATTTTTGGGCAATGCAGGGACG
>Bacterial.MLST.Copy1.Probes_round_1_probe_1180
ACGCTTTACTATTTATCCACGCCACCAAGCCTTTATGGCGTGATTCCAGAATGCCTTGCTGCGCACGGACTGAATACCGAAGAATTTGGTTGGAAGCGGTTAATTGTGGAAAAACCGTTT
>Bacterial.MLST.Copy1.Probes_round_1_probe_1181
ATTCGTTCTGAAACCTTTGTGTCAGAATTGAAAAATTTAGAGCCAGCGCACACGACAGTGCCTGTGATTGGTGGGCATTCTGGTGTCACCATTCTTCCATTACTTTCTCAAGTCCAATAC
>Bacterial.MLST.Copy1.Probes_round_1_probe_1182
ATTCGTTCTGAAACCTTTGTGTCAGAATTGAAAAATTTAGAGCCAGCACGCACGACAGTGCCTGTGATTGGTGGGCATTCTGGTGTCACCATTCTTCCATTACTTTCTCAAGTCCAATAC
>Bacterial.MLST.Copy1.Probes_round_1_probe_1183
CTGTCTCAAGTCCAATACGCAGAGTGGAATGACGCGGAAATTGCACCATTAACAAAACGTATTCAAAATGCGGGTACCGAAGTGGTCGAAGCAAAAGCGGGTGGCGGTTCAGCAACATTA
>Bacterial.MLST.Copy1.Probes_round_1_probe_1184
ACCTTTACCACACAAGAAACTATGACCAATGCGCATTCTGCGCGTAATTGGTTCTTAACCACGGCAAAAGACGAAAGTCATGTGGCAAAACACTTTGCAGCACTATCTACAAACAGTAAA
>Bacterial.MLST.Copy1.Probes_round_1_probe_1185
AATAGGCTCCGATAATGTTCGTGCCTTTCGCCGGGCCTGCTAAAAACTCGTCCACTTTTGACGTAGTGCGGTTATACGCCACGACTTTAAAGCCGTTATCGTTCATATTCAAAATTAAAT
>Bacterial.MLST.Copy1.Probes_round_1_probe_1186
TTCACCAACCATCAGGACGTACCTACCACGTGGTTTACAATCCACCTAAAGTGGAAGGCAAAGATGATGTTACCGGTGAAGAGTTGATTATCCGCCAAGATGACAAACCGGAAACGGTAT
>Bacterial.MLST.Copy1.Probes_round_1_probe_1187
TCGAGCGAATACCTTTGTGGCTGAAGCGAAAGACGTGAATGTGAAATATGTAAGAGTGCCTGTTATTGGCGGACATTCCGGCACAACTATTCTTCCATTACTTTCACAAGCAACAGTAAA
>Bacterial.MLST.Copy1.Probes_round_1_probe_1188
CGCCAAGCCTTTATGGCGTGATTCCAGAATGCCTTGCGGCACATGGGTTAAATACTGAAGAGTTTGGCTGGAAACGGTTAATTGTGGAAAAACCGTTTGGTTATGATATCCGCACGGCAA
>Bacterial.MLST.Copy1.Probes_round_1_probe_1189
CAAAAGCCTTAATACCGCCCTCGTAGTGAAAATGATCTTGACGATCATTCCGCTTATCCAATAATTTTATTGATACACCTGAATTTAAAAATGAAAGTTCACGTAAACGTTTTGCCAAAA
>Bacterial.MLST.Copy1.Probes_round_1_probe_1190
GCTTTTAAATGCATTGGTGCAAAACCAGCAATTAAAACTATTTCTAGTGTTATAGTTATGCATAAAGATGATAAGCAACTTATTTTTACAGATCCATCAACAGTACAAAAACCTAGTGCA
>Bacterial.MLST.Copy1.Probes_round_1_probe_1191
TCACAGACCCATCAACAGTGCAAAAACCTAGTGCAGAACAATTAGTTGATATTGCTGCTAATGCAATTAGTTTTGCTAATATGATGAATATGAATAGTCTAGGGGCTTTTTTGACTTATT
>Bacterial.MLST.Copy1.Probes_round_1_probe_1192
GACCACTTGTTTAAGCTATTTGGCAAACCAACGGTTTGATTTAATTGTCAATGCCACCTCTCTCGGTCTGCAAGGCAAATATGTTGAATTGCCTGAATCTGTTATAGCATCGGCGAATAT
>Bacterial.MLST.Copy1.Probes_round_1_probe_1193
CGTGATAACGATTTTGCGGCGATTGCTGACTTTGATATGACATTAGCCGCTCACCAAGCAGCCAAAGCGAAAGGCATTGAAGCCCGTTTCGGTAATTTATTCTCAGCCGATTTATTCTAC
>Bacterial.MLST.Copy1.Probes_round_1_probe_1194
CGTGATAACGATTTTGCGGCGATTGCTGATTTTGATATGACATTAGCTGCTCATCAAGCAGCCAAAGCAAAAGGCATTGAAGCTCGTTTCGGTAATTTATTCTCTGCGGATTTATTCTAT
>Bacterial.MLST.Copy1.Probes_round_1_probe_1195
CGTGATAACGATTTTGCGGCGATTGCTGATTTTGATATGACATTAGCTGCTCACCAAGCAGCTAAAGCGAAAGGCATTGAAGTTCGTTTCGGTAATTTATTCTCAGCCGATTTATTCTAC
>Bacterial.MLST.Copy1.Probes_round_1_probe_1196
CGTGATAATGATTTTGCAGCAATTGCTGACTTTGATATGACATTAGCTGCTCACCAAGCAGCCAAAGCAAAAGGCATTGAAGCTCGTTTCGGTAATTTATTCTCTGCGGATTTATTCTAT
>Bacterial.MLST.Copy1.Probes_round_1_probe_1197
GAAAATCATTCGTGTCGGTTCTTGCGGTGCGGTACGTAACGATGTCAAAGTGCGTGATATTGTAATCGGTGTTGGGGCTTGTACCGATTCTAAAGTAAACCGTATTCGCTTCCGTGATAA
>Bacterial.MLST.Copy1.Probes_round_1_probe_1198
TTAAAATGGGATGAAATCGGTGTTGATATTGCTGTTGAAGCAACAGGTTTATTCTTAGATGATGAAACTGCTCGCAAACACATCACCGCAGGTGCGAAGAAAGTTGTTTTAACCGGTCCA
>Bacterial.MLST.Copy1.Probes_round_1_probe_1199
ACATTATCGGTGCTTACTCATTAGAAGATTTAGCGGCGAAGTTAGAAAAACCGCGTAAAGTGATGCTGATGGTACGTGCCGGTGAGGTGGTGGATCAGTTTATCGAAGCTCTTCTGCCAC
>Bacterial.MLST.Copy1.Probes_round_1_probe_1200
AACCTTAATGGATGCGGGTCAATTAGTGCCAGATGATTTAATCATTTCATTAGTGAAAGAACGTGTTGCACAAGCTGATTGTGCCAAAGGTTTCTTATTAGACGGCTTCCCACGCACCAT
>Bacterial.MLST.Copy1.Probes_round_1_probe_1201
TTGCGTCAAAAACCTTTACCACACAAGAAACTATGACCAATGCGCATTCTGCGCGTAATTGGTTCTTAACCACGACAAAAGACGAAAGTCATGTGGCAAAACACTTTGCAGCACTGTCCA
>Bacterial.MLST.Copy1.Probes_round_1_probe_1202
TTTATAATGCTCTTGGGTGAAAATCTCCTGAATTTGGCCATCTAGCTGTTATTACAAATATGGAAGGCAAAAAACTTTCAAAAAGAGATACATCATTAAAACAATTTATTGAAGATTACA
>Bacterial.MLST.Copy1.Probes_round_1_probe_1203
TAATTGCTAATAAAGAAAAAAGCTATGAAGAATGATTAGTTGAGTTAGATAATCATAAAAAACAATTCCCATGAATTCATTCATTATTATTAGAAACTATTAATAACGAGACAAATTATG
>Bacterial.MLST.Copy1.Probes_round_1_probe_1204
GTCGCCTTAGTAAAAGATCGTATTGCTCAACCGGATTGTGCGAACGGCTTCTTATTAGACGGTTTCCCACGCACCATTCCGCAAGCTGATGCGTTAAAAGAGTCAGGTGTAAAAATTGAT
>Bacterial.MLST.Copy1.Probes_round_1_probe_1205
ATTAATGGACGAAGGCAAATTAGTGCCTGATGAATTAACAGTCGCCTTAGTAAAAGATCGTATTGCTCAACCGGATTGTGCGAACGGCTTCTTATTAGACGGTTTCCCGCGCACCATTCC
>Bacterial.MLST.Copy1.Probes_round_1_probe_1206
CGGTTTCCCACGCACCATTCCACAAGCGGATGCGTTAAAAGAATCAGGTGTAAAAATTGATTTAGTGCTTGAATTTGATGTAGCTGATGAAGTGATTGTTGAGCGTATGAGTGGTCGTCG
>Bacterial.MLST.Copy1.Probes_round_1_probe_1207
GCTCGCAAACACATCACCGCAGGTGCGAAGAAAGTTGTTTTAACTGGTCCGTCTAAAGATGCAACACCTATGTTCGTAAACGGTGTAAACTTTGATACTTATGCAGGTCAAGACATCGTA
>Bacterial.MLST.Copy1.Probes_round_1_probe_1208
GATGTTATTCGAGCTAATACTTTTGTGGCTGAAGCCAAAGATGTAAATGTGAAATATGTAAGAGTGCCTGTTATTGGCGGACATTCCGGCACAACCATTCTTCCATTACTTTCACAAGCA
>Bacterial.MLST.Copy1.Probes_round_1_probe_1209
TTATCCAATCGCGCCCTCTTACTTTCCGCATTAGCTAAAGGAAAAACAACATTAACCAATCTGTTAGATAGTGATGATGTGCGCCATATGTTAAATGCGTTAAAAGAACTTGGCGTGACT
>Bacterial.MLST.Copy1.Probes_round_1_probe_1210
AAGTTAATTCCTCGTCTTGATGACTTACATGATAAATATCAAACCTGTGGTAACACGCTTTACTATTTATCCACGCCACCAAGCCTTTATGGCGTGATTCCAGAATGCCTTGCGGCACAT
>Bacterial.MLST.Copy1.Probes_round_1_probe_1211
TATGGTCTAGTCTATTTCGCCCAAGCGATGCTCGCTGAAAAAGGTCAAAGCTTTGCCGGTAAAACGGTGTCTGTTTCAGGTTCGGGTAACGTGGCGCAATATGCCATTGAAAAAGCGCTG
>Bacterial.MLST.Copy1.Probes_round_1_probe_1212
CGTCATGTTGGCGCCGATACCGATGTGCCTGCGGGTGATATTGGCGTAGGAGGACGTGAAGTCGGCTATCTAGCAGGTTATATGAAAAAATTATCTAACCAAGCCGCTTGCGTGTTTACC
>Bacterial.MLST.Copy1.Probes_round_1_probe_1213
TATGTGGAAGGTGATGGCAAATATGCCCGTTTCTTTGCTCAGCCTGTTCGTTTAGGTAAAGAAGGCGTTGAAGAAATTCTACCATTAGGGTCATTGAGTGCATTTGAACAACATGCATTA
>Bacterial.MLST.Copy1.Probes_round_1_probe_1214
CTGTCCACAAACAGTAAAGCCGTTGCTGAATTTGGTATTGATACGAATAATATGTTTGAATTTTGGGATTGGGTAGGGGGTCGTTATTCATTATGGTCAGCGATTGGTTTATCTATTGCC
>Bacterial.MLST.Copy1.Probes_round_1_probe_1215
ATGGATAAATACGCAGTTTGGGGGAATCCCATTGCTCAAAGTAAATCTCCTCAACTTCATCGATATTTTGCGAAGCAGACTCGACAAAACTTAGATTATGTAGCGATATTGGGTGATGAA
>Bacterial.MLST.Copy1.Probes_round_1_probe_1216
AAAAAGCAACCATTGAACTAATTTTTAATATTTTAGACAGCAGGATAAACCAAAAAAGAACCACAATAATTTGTTCCGACCGGCCTATATATTCATTGCAAAATTCATTTGATGCTAGAT
>Bacterial.MLST.Copy1.Probes_round_1_probe_1217
ACTAAAAAATTCTTTTCTGATGTCTTGGTTGAGAAATTTTCTAGCAATATTGAGCACTACTGCTCAATATTAGGCCCATCTTTTGCTGCTGAAGTATTTGAAAATGCACTAACAATGATT
>Bacterial.MLST.Copy1.Probes_round_1_probe_1218
TGTGTATGAATATGGCAGAACTATAATGGCTAATAAAGCAAAACGCTATGAAGAATGATTAGTTGAGTTAGATAATCATAAAAAACAATTTCCATGAATTCATTCATTATTATTAGAAAC
>Bacterial.MLST.Copy1.Probes_round_1_probe_1219
AAAACAGGATGATTTGGCAATTAGGGATTATTTTAAGGCATTTAGCGAAATAGTGGATTTTTCATATCCATTTTTAATAGGCGGTGGCGCTGATGTGGGTTCATCAACTAAGGTAAGGTT
>Bacterial.MLST.Copy1.Probes_round_1_probe_1220
AAAGAACTTGGTGTGACTTATCAACTGTCAGAAGACAAATCAGTCTGTGAAATTGAAGGTTTAGGACGTGCTTTTGAATGGCAAAGTGGCTTAGCTTTATTTTTGGGCAATGCAGGGACT
>Bacterial.MLST.Copy1.Probes_round_1_probe_1221
ATTTTTGGGCAATGCAGGGACTGCGATGCGTCCCTTGACTGCCGCGCTTTGTTTATCGACACAGAACAAGAAAGGCAAAAATGAAATAGTCTTGACTGGCGAACCTCGTATGAAAGAACG
>Bacterial.MLST.Copy1.Probes_round_1_probe_1222
AAAACCTTTACCACACAAGAAACTATGACCAATGCGCATTCTGCGCGTAATTGGTTCTTAGCCACGGCACAAGACGAAAGTCATGTGGCAAAACACTTTGCAGCACTGTCCACAAACAGT
>Bacterial.MLST.Copy1.Probes_round_1_probe_1223
ATCCAGAAACTACGCTATTCTTGGTCGCCTCAAAAACCTTTACTACACAAGAAACCATGACCAATGCGCATTCTGCGCGTAATTGGTTCTTAGCTGTGGCAAAGGACGAAAGTCATGTGG
>Bacterial.MLST.Copy1.Probes_round_1_probe_1224
TATTCATTATGGTCAGCGATTGGTTTATCTATTGCCCTTTCAATTGGTTTTGAGCATTTTGAAGCGCTTTTAGCGGGTGCACACGAAATGGATAAACATTTCCGTACCGCCCCAATTGAG
>Bacterial.MLST.Copy1.Probes_round_1_probe_1225
AATGCATTGGTGCAAAACCAGCAATTAAAACTATTTCTAGTGTTATAGTTATGCATAAAGATGATGAGCAGCTTATTTTTACAGATCCATCAACAGTACAAAAACCTAGTGCAGAACAAT
>Bacterial.MLST.Copy1.Probes_round_1_probe_1226
TTGGATTAGAAAATAAAGCGCCTTTTGAATATGATTCTGATGTATATGAATATGGAAGAAATATAATGGCTAATAAGGCAAAAAGCTATGAAGAATGATTAGTTGAGTTAGATAATCATA
>Bacterial.MLST.Copy1.Probes_round_1_probe_1227
AAACAGGATGATTTGGCAATTAGGGATTATTTTAAGGCATTTAGCGAAATAGTGGATTTTTCATATCCATTTTTAATAGGCGGCGGCGCTGATGTGGGTTCATCAACTAAGGTAAGGTTC
>Bacterial.MLST.Copy1.Probes_round_1_probe_1228
TATTTAGAACAAGAAGGTTACCCACCTATCGCCATTCGAAATACAGGACTCAAAGGCGGACGAATACAAATTGATGGGTCAGTTTCTTCTCAATTTTTGACCGCACTTTTAATGGCAGCC
>Bacterial.MLST.Copy1.Probes_round_1_probe_1229
AACAAGAAGGTTACCCACCTATCGCCATTCGAAATACCGGACTCAAAGGCGGACGAGTACAAATTGATGGGTCCGTTTCTTCTCAATTTTTGACCGCACTTTTAATGGCGGCCCCGATGA
>Bacterial.MLST.Copy1.Probes_round_1_probe_1230
GCATTATGTCAAGCTGGCGCAGAAATTCAGTATTTAGAACAAGAAGGTTACCCACCTATCGCCATTCGAAATATCGGACTCAAAGGTGGACGAGTACAAATTGATGGGTCCGTTTCTTCT
>Bacterial.MLST.Copy1.Probes_round_1_probe_1231
AAGGTTACCCACCTATCGCCATTCGAAATATCGGACTCAAAGGTGGACGAGTACAAATTGATGGGTCCGTTTCTTCTCAATTTTTGACCGCACTTTTAATGGCTGCCCCGATGGCAGAGG
>Bacterial.MLST.Copy1.Probes_round_1_probe_1232
ACCCACCTATCGCCATTCGAAATACCGGACTCAAAGGCGGACGAATACAAATTGATGGGTCAGTTTCTTCTCAATTTTTGACCGCACTTTTAATGGCTGCCCCCATGGCAGAGGCGGATA
>Bacterial.MLST.Copy1.Probes_round_1_probe_1233
AAAAGAACTCGATATTCAAATTCACCGTTTCTTTGATGAACATCAAATTTATCGTATTGACCACTATCTTGGTAAAGAAACAGTTCAAAATCTGCTCGTGTTGCGTTTTTCTAATGGATG
>Bacterial.MLST.Copy1.Probes_round_1_probe_1234
CTTCCATTACTTTCTCAAGTCCAATATGCAGAGTGGAATGACACGGAAATTGCACCATTAACAAAACGTATTCAAAATGCGGGTACCGAAGTGGTCGAAGCAAAAGCGGGTGGTGGTTCA
>Bacterial.MLST.Copy1.Probes_round_1_probe_1235
AATGCGGGTACCGAAGTGGTCGAAGCAAAAGCGGGTGGTGGTTCAGCAACGTTATCCATGGCGCAAGCCGCAGCACGTTTTGCACTTTCTTTAGTTAAAGGCTTAAATGGGGAAAATGTA
>Bacterial.MLST.Copy1.Probes_round_1_probe_1236
AGATGGTACGCATATTGCGGAAACCTTAAAGAAAGTCAATCCAGAAACTACGCTATTCTTGGTTGCGTCCAAAACCTTTACCACACAAGAAACTATGACCAATGCGCATTCTGCGCGTAA
>Bacterial.MLST.Copy1.Probes_round_1_probe_1237
GATGCTAGATTGATAAGCCGTCTTTCAATGGGATTACAGCTTTCAATTGATGAACCACAAAAAGCAGACTTGCTGAAAATATTAGATTATATGATTGACATAAACAAGATGACGCCTGAA
>Bacterial.MLST.Copy1.Probes_round_1_probe_1238
GTTCCATCAAGCGCTATTGATAGTGTTTTAGGCAAAATTGGTGACGTGTTAGGAACACAAAAAATTAAAGTCATAAATGTTGCTAAAGGAATTGATTCAAAGACTAAAAAATTCTTTTCT
>Bacterial.MLST.Copy1.Probes_round_1_probe_1239
TCTGATGTATATGAATATGGCAGAACTATAATGGCTAATAAAGCAAAAAGCTATGAAGAATGATTAGTTGAGTTAGATAATCATAAAAAACAATTTCCATGAATTCATTCATTATTATTG
>Bacterial.MLST.Copy1.Probes_round_1_probe_1240
TTAATGGACGAAGGCAAATTAGTGCCGGATGAATTAACGGTAGCCTTAGTAAAAGATCGTATTGCTCAACCGGATTGTGCGAACGGCTTCTTATTAGACGGTTTCCCACGCACCATTCCG
>Bacterial.MLST.Copy1.Probes_round_1_probe_1241
GCCTTAGTAAAAGATCGTATTGCTCAACCGGATTGTGCGAACGGCTTCTTATTAGACGGTTTCCCACGCACCATTCCGCAAGCTGATGCGTTAAAAGAATCAGGTGTAAAAATTGATTTA
>Bacterial.MLST.Copy1.Probes_round_1_probe_1242
ACCGGTGATATGTTCCGTGCGGCAATTAAAGAAGGCACTGAGCTTGGCAAACAAGCAAAAGCATTAATGGACGAAGGCAAATTAGTGCCGGATGAATTAACGGTAGCCTTAGTAAAAGAT
>Bacterial.MLST.Copy1.Probes_round_1_probe_1243
CTCTATTTACGCTAAAGAGCTAATTACCGAATATGGTGTGAAGAAAATCATTCGTGTCGGTTCTTGCGGTGCGGTACGTAACGATGTCAAAGTGCGTGATATTGTAATCGGTGTTGGGGC
>Bacterial.MLST.Copy1.Probes_round_1_probe_1244
GCCGATGTGGTCGTTATTTCTGCTGGTGTTGCCCGTAAGCCTGGGATGACACGTGCCGATTTATTCAATACGAATGCCACTATCGTGCATAACTTAGTCGAAAAAGCAGCGAAAGTTTGC
>Bacterial.MLST.Copy1.Probes_round_1_probe_1245
CTATCGCCATTCGAAATACCGGACTCAAAGGCGGACGAATACAAATTGATGGATCAGTTTCTTCTCAATTTTTGACCGCACTTTTAATGGCAGCCCCGATGGCAGAGGCGGATACGGAAA
>Bacterial.MLST.Copy1.Probes_round_1_probe_1246
CAAAGTGGCTTAGCTTTATTTTTGGGCAATGCAGGGACTGCGATGCGTCCCTTGACTGCCGCGCTTTGTTTATCGACACCGCACAAGGAAGGCAAAAATGAAATAGTCTTGACTGGCGAA
>Bacterial.MLST.Copy1.Probes_round_1_probe_1247
TGGCAAAGTGGCTTAGCTTTATTTTTGGGCAATGCAGGGACGGCGATGCGTCCCTTGACTGCTGCGCTTTGTTTATCAACACCGAACAAGGAAGGCAAAAATGAAATAGTCTTGACTGGT
>Bacterial.MLST.Copy1.Probes_round_1_probe_1248
TTATCCAATCGCGCACTCTTACTTTCCGCATTAGCTAAAGGAAAAACAACATTAACTAATCTGTTAGATAGTGATGATGTGCGCCATATGTTAAATGCGTTAAAAGAACTTGGCGTGACT
>Bacterial.MLST.Copy1.Probes_round_1_probe_1249
CGTATGAAAGAACGCCCAATACAACATTTAGTTGATGCATTATGTCAAGCTGGCGCAGACATTCAGTATTTAGAACAAGAAGGCTACCCACCTATCGCCATTCGAAATACCGGACTCAAA
>Bacterial.MLST.Copy1.Probes_round_1_probe_1250
AAACAAGCAAAAACCTTAATGGATGCGGGTCAATTAGTGCCAGATGATTTAATCATTTCATTAGTGAAAGAACGTGTTGCACAAGCCGATTGTACCAAAGGTTTCTTATTAGACGGCTTC
>Bacterial.MLST.Copy1.Probes_round_1_probe_1251
TTGGCTGCATTAATGGAATTGAAAAACGAAAAACGCGGTCGTGTGGAAGAATACGCTAAACAATTCGGTTTAAAATACGTAGCAGGCAAAACGCCTTGGGAAGTCAAAGTTGATATTGCA
>Bacterial.MLST.Copy1.Probes_round_1_probe_1252
TTCCATTACTTTCTCAAGTCCAATACGCAGAGTGGAATGACACGGAAATTGCACCATTAACAAAACGTATTCAAAATGCGGGTACCGAAGTGGTCGAAGCAAAAGCGGGTGGTGGTTCAG
>Bacterial.MLST.Copy1.Probes_round_1_probe_1253
TTCCATTACTTTCTCAAGTCCAATACGCAGAGTGGAATGAAACGGAAATTGCACCATTAACAAAACGTATTCAAAATGCGGGTACCGAAGTGGTCGAAGCAAAAGCGGGTGGCGGTTCAG
>Bacterial.MLST.Copy1.Probes_round_1_probe_1254
TATTCGTTCTGAAACCTTTGTGTCAGAATTGAAAAATTTAGAGCCAGCGCGCATGACAGTGCCTGTGATTGGTGGGCATTCTGGTGTCACCATTCTTCCATTACTTTCTCAAGTCCAATA
>Bacterial.MLST.Copy1.Probes_round_1_probe_1255
CTTTTTGCCCTGCAGTATCAAGAATTTTTTCGACTAACGGTTCGCCGTCCGCATCTTTATATCCAAGAATATCTGTTGTAATATCAATTAGATAGCTATCAAGCTCAGTTTTCTTCCACT
>Bacterial.MLST.Copy1.Probes_round_1_probe_1256
CGGTCATAATAATAATTTTATGATAACGCAATTTCTCAATGTTATATTCATCTCTGCCTATACCACAACCAAGTGCGGTTATTAAAGTTCCCACTTCTTGAGAAGATAACATTTTATCAA
>Bacterial.MLST.Copy1.Probes_round_1_probe_1257
AATGGCGTAATTTTTTGCACTAAAATGCTGTTTGTCGGTTTATTACCGGTAAAAATTTTAAACGGTACAATATTTTTCACTTCATCTAAGGACTTCCCTGCTTGAATAAATTCAGCTTCC
>Bacterial.MLST.Copy1.Probes_round_1_probe_1258
GGATTCTAAAATAACAATTCAACGTTACAAAGGTTTGGGAGAAATGGATCCTGAGCAATTGTGAGAAACTACAATGAATCCCGAGAATAGAAAAATGTATCAAGTTCAAATTGATGATGC
>Bacterial.MLST.Copy1.Probes_round_1_probe_1259
GGATTCTAAAATAACAATTCAACGTTACAAAGGTTTGGGAGAAATGGATCCTGAGCAGTTGTGAGAAACTACAATGAATCCTGAGAATAGAAAAATGTATCAAGTTCAAATTGATGATGA
>Bacterial.MLST.Copy1.Probes_round_1_probe_1260
GGATTCTAAAATAACAATTCAACGTTACAAAGGTTTGGGAGAAATGGATTCTGAGCAGTTGTGAGAAACTACAATGAATCCTGAGAATAGAAAAATGTATCAAGTTCAAATTGATGATGC
>Bacterial.MLST.Copy1.Probes_round_1_probe_1261
GGATTCTAAAATAACAATTCAACGTTACAAAGGTTTGGGAGAAATGGAGCCTGAGCAATTGTGAGAAACTACAATGAATCCTGAGAATAGAAAAATGTATCAAGTTCAAATTGATGATGC
>Bacterial.MLST.Copy1.Probes_round_1_probe_1262
AGTTGACATTGCTGCTAATGCAATTAGTTTTGCTAATATGATGAATATGAATAGTCTAGGGGCTTTTTTGACTTATTCAACGAATAACTCAGGCAAAGGTGAAAATCCCGACTTAGTTAG
>Bacterial.MLST.Copy1.Probes_round_1_probe_1263
GAAGAATGATTAGTTGAGTTAGATAATCATAAAAAACAATTTCCATGAATTCATTCATTATTATTGGAAACTATTAATAACGAGACAAATTATGATTTTTCAAACATCCTTGTAAAACAA
>Bacterial.MLST.Copy1.Probes_round_1_probe_1264
AAAAGCATTAATGGACGAAGGCAAATTAGTGCCGGATGAATTAACAGTCGCCTTAGTAAAAGATCGTATTGCTCAACCTGATTGTGCGAACGGCTTCTTATTAGACGGTTTCCCACGCAC
>Bacterial.MLST.Copy1.Probes_round_1_probe_1265
GGTGGAGCAACCAAAGGCGTATTACTTCCGTTACTTAAAGCGGGGTTAGAGATTACTCTATATAACCGCACGCAGGAGAAAGCGGTCGTTTTAGCCGAAAAATTTGTAAAATTTGGCAAC
>Bacterial.MLST.Copy1.Probes_round_1_probe_1266
TTGCACAAGCCGATTGTGTCAAAGGTTTCTTATTAGATGGCTTCCCACGCACCATTCCACAAGCCGATGCATTAAAAACAGTCGGTATCCAAATTGACTACGTTTTAGAGTTTGATGTGC
>Bacterial.MLST.Copy1.Probes_round_1_probe_1267
ACGTGTTGCACAAGCCGATTGTGCCAAAGGTTTCTTATTAGACGGCTTCCCACGCACCATTCCACAAGCGGATGCATTAAAAACAGCCGGTATCCAAATTGACTACGTTTTAGAGTTTGA
>Bacterial.MLST.Copy1.Probes_round_1_probe_1268
ACGGCTTCCCACGCACCATTCCACAAGCGGATGCATTAAAAACAGCCGGTATCCAAATTGACTACGTTTTAGAGTTTGATGTGCCTGATGAAGTGATCGTAGAACGTATGAGTGGTCGTC
>Bacterial.MLST.Copy1.Probes_round_1_probe_1269
GACGTTCAAATTCACCGTTTCTTTGATGAACACCAAATTTATCGTATTGACCACTATCTTGGTAAAGAAACGGTTCAAAATCTGCTCGTGTTGCGTTTTTCTAATGGATGGTTTGAACCA
>Bacterial.MLST.Copy1.Probes_round_1_probe_1270
CGATACCGATGTGCCTGCGGGTGATATTGGTGTAGGAGGACGTGAAGTCAGCTATCTAGCAGGTTATATGAAAAAATTATCTAACCAAGCCGCTTGCGTGTTTACCGGTCGTGGCTTGTC
>Bacterial.MLST.Copy1.Probes_round_1_probe_1271
CCATTACTTTCTCAAGTCCAATACGCAGAGTGGAATGAAGTGGAAATTGCACCATTAACAAAACGTATTCAAAATGCGGGTACCGAAGTGGTCGAAGCAAAAGCGGGTGGTGGTTCAGCA
>Bacterial.MLST.Copy1.Probes_round_1_probe_1272
CCATTACTTTCTCAAGTCCAATACGCAGAGTGGAATGACGAGGAAATTGCACCATTAACAAAACGTATTCAAAATGCGGGTACCGAAGTGGTCGAAGCAAAAGCGGGTGGTGGTTCAGCA
>Bacterial.MLST.Copy1.Probes_round_1_probe_1273
TTGTCCACAAACAGTAAAGCCGTCGCTGAATTTGGTATTGATACCAATAATATGTTTGAATTTTGGGATTGGGTAGGGGGTCGTTATTCATTATGGTCAGCGATTGGTTTATCTATTGCC
>Bacterial.MLST.Copy1.Probes_round_1_probe_1274
CACGTATTAAGGGGCGAAGAACACATTACAAATACACCTAGACAACTCTCAATTTATAATGCTCTTGGGTGAAAATCTCCTGAATTTGGCCATCTAACTGTTATTACAAATATGGAAGGC
>Bacterial.MLST.Copy1.Probes_round_1_probe_1275
CCTGAAAGAGTTCTTTCTAATGCAGAAATAATCTCGCTTGTAACTGCTTTGGGTACAGGATTAAACGAAACATTTGACATCAACAAGCTTAGATACCATAAGGTAATTATTATGACTGAT
>Bacterial.MLST.Copy1.Probes_round_1_probe_1276
GTTGACATTGCTGCCAATGCAATTAGTTTTGCTAATATGATGAATATGAATAGTCTAGGGGCTTTTTTAACTTATTCAACCAATAACTCAGGCAAAGGTGAAAATCCTGACTTAGTTAGA
>Bacterial.MLST.Copy1.Probes_round_1_probe_1277
AGAGCCTTTAAATTGGCAGATGAATTTAGCGAAACCGCTCTGTTGGCACAGGCGTGTAATACGCTTAAACGCTTAGAAGATGGACGGTTATATGCCGATAATACCGACGGGGCAGGTTTA
>Bacterial.MLST.Copy1.Probes_round_1_probe_1278
CGAGCGAATACCTTTGTCGCTGAAGCCAAAGACGTGAATGTTAAATATGTAAGAGTACCTGTGATTGGCGGACATTCCGGTACCACCATTCTTCCACTACTTTCACAAGCAACAGTAAAT
>Bacterial.MLST.Copy1.Probes_round_1_probe_1279
GGACATGCTTTTGAATGGCAAAGTGGCTTAGCTTTATTTTTGGGCAATGCAGGGACTGCGATGCGTCCCTTGACTGCCGCGCTTTGTTTATCTACACCGAACAAGGAAGGCAAAAATGAA
>Bacterial.MLST.Copy1.Probes_round_1_probe_1280
AAATCCGTCTGTGAAATTGAAGGTTTAGGACGTGCTTTTGAATGGCAAAGTGGCTTAGCTTTATTTTTGGGCAATGCAGGGACTGCGATGCGTCCCTTGACTGCCGCGCTTTGTTTATCT
>Bacterial.MLST.Copy1.Probes_round_1_probe_1281
CAGGGACGGCGATGCGTCCCTTGACTGCCGCGCTTTGTTTATCGACGCCGAACAAGAAAGGCAAAAATGAAATCGTCTTGACTGGCGAACCTCGTATGAAAGAACGCCCAATACAACATT
>Bacterial.MLST.Copy1.Probes_round_1_probe_1282
TTGCGTGGTGCAATCAAAGCAGGGACAGACTTAGGTAAACAAGCAAAAACCTTAATGGATGCGGGTCAATTAGTGCCAGATGATTTAATCATTTCATTAGTGAAAGAATGTGTTGCACAA
>Bacterial.MLST.Copy1.Probes_round_1_probe_1283
ACGCGACGTCATTATCGGTGTTGGTGCTTGTACTGACTCTAAAGTAAATCGTATTCGCTTCAAAGATAACGATTTCGCTGCCATTGCGGATTTTGGCATGGCACAAGCAGCCGTACAGGC
>Bacterial.MLST.Copy1.Probes_round_1_probe_1284
AAATTGGCTGCATTAATGGAATTGAAAAACGAAAAACGCGGTCGTGTAGAAGAATATGCGAAACAATTCGGTTTAAAATACGTAGCAGGCAAAACGCCTTGGGAAATCAAAGTTGATATT
>Bacterial.MLST.Copy1.Probes_round_1_probe_1285
ATGCGCATTCTGCGCGTAATTGGTTCTTAGCCACGGCAAAAGACGAAAGTCATGTGGCAAAACACTTTGCAGCACTATCTACAAACAGTAAAGCCGTCGCTGAATTTGGTATTGATACCA
>Bacterial.MLST.Copy1.Probes_round_1_probe_1286
GGTTGCGTCAAAAACCTTTACCACACAAGAAACTATGACCAATGCGCATTCTGCGCGTAATTGGTTCTTAGCCACGGCAAAAGACGAAAGCCATGTGGCAAAACACTTTGCAGCACTGTC
>Bacterial.MLST.Copy1.Probes_round_1_probe_1287
GTCCAAAACCTTTACCACACAAGAAACTATGACCAATGCGCATTCTGCGCGTAATTGGTTCTTAGCCACGGCAAAAGACGAAAGGCATGTGGCAAAACACTTTGCAGCACTGTCCACAAA
>Bacterial.MLST.Copy1.Probes_round_1_probe_1288
GTTACAGCTTTCAATTGATGAACCACAAAAAGCAGACTCGCTGAAAATATTAGATTATATGATTGACATAAACAAGATGACGCCTGAACTATGAGAAGACGACGCAAAAATTTTTATTGT
>Bacterial.MLST.Copy1.Probes_round_1_probe_1289
ATTTTTACAGATCCATCAACAGTGCAAAAACCTAGTGCAGAACAATTAGTTGACATTGCTGCCAATGCAATTAGTTTTGCTAATATGATGAATATGAATAATCTAGGGGCTTTTTTGACT
>Bacterial.MLST.Copy1.Probes_round_1_probe_1290
CAAAAACCTAGTGCAGAACAATTAGTTGACATTGCTGCCAATGCAATTAGTTTTGCTAATATGATGAATATGAATAGTCTAGGGGCTTTTTTGACTTATTCGACCAATAACTCAGGCAAA
>Bacterial.MLST.Copy1.Probes_round_1_probe_1291
TTTAGCGAAATAGTGGATTTTTCATATCCATTTTTAATAGGCGGCGGTGCTGATGTGGGTTCATCAACTAAGGTAAGGTTCGCTGATTCAATACTTGATTATGGTCAAAGAATAGACTAT
>Bacterial.MLST.Copy1.Probes_round_1_probe_1292
GTCGGCTCGTGTGGTGCGGTGCGTAACGATGTGAAAGTACGTGATATTGTGATTGGTGTTGGTGCTTGTACCGATTCTAAAGTAAACCGTATTCGCTTCCGTGATAACGATTTCGCAGCG
>Bacterial.MLST.Copy1.Probes_round_1_probe_1293
GCTGGCGCAGAAATTCAGTATTTAGAACAAGAAGGCTACCCACCTATCGCCATTCGAAATACCGGGCTCAAAGGTGGACGAATACAAATTGATGGGTCCGTTTCTTCTCAATTTTTGACC
>Bacterial.MLST.Copy1.Probes_round_1_probe_1294
GTGCCAGATGATTTAATCATTTCATTAGTGAAAGAACGTGTTGCACAAGCCGATTGTGTCAAAGGTTTCTTATTAGACGGCTTCCCACGCACCATTCCACAAGCGGATGCGTTAAAAACA
>Bacterial.MLST.Copy1.Probes_round_1_probe_1295
CTTTACTATTTATCCACGCCGCCAAGCCTTTATGGTGTGATTCCAGAATGTCTTGCTGCGCACGGGCTGAATACCGAAGAATTTGGTTGGAAGCGGTTAATTGTGGAAAAACCGTTTGGT
>Bacterial.MLST.Copy1.Probes_round_1_probe_1296
AAGTTAATTCCTCGTCTTGATGACTTACATGATAAATATCAAACTTGTGGTAACACGCTTTACTATTTATCCACGCCGCCAAGCCTTTATGGCGTGATTCCAGAATGCCTTGCGGCACAT
>Bacterial.MLST.Copy1.Probes_round_1_probe_1297
GCTGGAAGCGGTTAATTGTGGAAAAACCGTTTGGTTATGATATCCGCACGGCAAAAGAACTCGATATTCAAATTCACCGTTTCTTTGATGAACACCAAATTTATCGTATTGACCACTATC
>Bacterial.MLST.Copy1.Probes_round_1_probe_1298
CATTTGAATCTACATTTCGTGTCTAATGTAGATGGTACGCATATTGCGGAGACCTTAAAGAAAGTCAATCCAGAAACTACGCTATTCTTGGTCGCCTCAAAAACCTTTACTACACAAGAA
>Bacterial.MLST.Copy1.Probes_round_1_probe_1299
ACAAAAAATCAAAGTCATAAATGTTGCTAAGGGAATTGATTCAAAGACTAAAAAATTTTTTTCTGATGTCTTGGTTGAGAAATTTTCTAGCAATATTGAGCACTACTGCTCAATATTAGG
>Bacterial.MLST.Copy1.Probes_round_1_probe_1300
TGATATTGCTGCTAATGCAATTAGTTTTGCTAATATGATGAATATGAATAGTCTAGGGGCTTTTTTGACTTATTCAACCAATAACTCGGGCAAGGGCGAAAATCCTGACTTAGTTAGAGA
>Bacterial.MLST.Copy1.Probes_round_1_probe_1301
GCTGCTTTTAAATGCATTGGTGCAAAACCAGCAATTAAAACTGTTTCTAGTGTTATAGTTATGCATAAAGATGATGAGCAACTTATTTTTACAGATCCATCAACAGTACAAAAACCTAGT
>Bacterial.MLST.Copy1.Probes_round_1_probe_1302
GGATTAGGAAATAAAGCACCTTTTGAATATGATTCTGATGTGTATGAATATGGCAGAACTATAATGGCTAATAAAGCAAAACGCTATGAAGAATGATTAGTTGAGTTAGATAATCATAAA
>Bacterial.MLST.Copy1.Probes_round_1_probe_1303
ACTTAGTCGAAAAAGCAGCGAAAGTTTGCCCGAAGGCTTGCATTGCAATTATTACTAACCCGGTAAACACCATTATTCCGATTGCAGCAGAAGTATTGAAAAAAGCCGGCGTATATGACA
>Bacterial.MLST.Copy1.Probes_round_1_probe_1304
AGCGAATACCTTTGTGGCTGAAGCGAAAGACGTGAATGTGAAATATGTAAGAGTGCCTGTTATTGGCGGACATTCCGGCACAACTATTCTTCCACTGCTTTCACAAGCAACAGTAAATGG
>Bacterial.MLST.Copy1.Probes_round_1_probe_1305
TGAATGGCAAAGTGGCTTAGCTTTATTTTTGGGCAATGCAGGGACGGCGATGCGTCCCTTGACTGCCGCGCTTTGTTTATCGACGCCGAACAAGAAAGGCAAAAATGAAATCGTCTTGAC
>Bacterial.MLST.Copy1.Probes_round_1_probe_1306
ATTATGAATAAATTTGGCATTCCACAAATTTCAACGGGTGATATGTTGCGTGGTGCAATCAAAGCTGGGACAGACTTAGGTAAACAAGCAAAAACCTTAATGGATGCGGGTCAATTAGTG
>Bacterial.MLST.Copy1.Probes_round_1_probe_1307
AAGTTAATTCCTCGTCTTGATGACTTACATGATAAATATCAAACCTGTGGTAACACACTTTACTATTTATCCACGCCGCCAAGCCTTTATGGCGTGATTCCAGAATGCCTTGCAGCACAT
>Bacterial.MLST.Copy1.Probes_round_1_probe_1308
GAATACGCGAAACAATTCGGTTTAAAATACGTAGCAGGCAAAACGCCTTGGGAAGTCAAAGTTGATATTGCGCTACCTTGTGCGACACAAAACGAATTAGACTTAGCGTCTGCTAATACT
>Bacterial.MLST.Copy1.Probes_round_1_probe_1309
TGGCTGCATTAATGGAATTGAAAAACGAAAAACGCGGTCGTGTGGAAGAATACGCGAAACAATTCGGTTTAAAATACATAGCAGGCAAAACGCCTTGGGAAGTCAAAGTTGATATTGCAC
>Bacterial.MLST.Copy1.Probes_round_1_probe_1310
TTATACATCATAAGTCGTTGATGCAGTATTGCCACCTCGTCCTGTCCAGTTAGTGTGGAAAAACTCGCCACGAGGTTTGTCAGTGCGTTCGTAGGTATGAGCACCAAAGTAATCACGTTG
>Bacterial.MLST.Copy1.Probes_round_1_probe_1311
GATTTGCTAAAAATATTAGATTATATGATTAACACAAACAAAATGACGCCCGAACTATGAGAAGACGACGCAAAAATTTTTATTGTTAAGAACCATGCAAATAGTATAAGAAGTTTAATT
>Bacterial.MLST.Copy1.Probes_round_1_probe_1312
AATTTGTTCCGACCGGCCTATATATTCATTACAAAATTCATTTGATGATAGATTGATAAGCCGTCTTTCAATGGGATTACAACTTTCAATTGATGAACCGCAAAAAGCAGACTTGCTGAA
>Bacterial.MLST.Copy1.Probes_round_1_probe_1313
AACACAAAAAATCAAAGTCATAAATGTTGCTAAGGGAATTGATTCAAAGACTAAAAAATTCTTTTCTGATGTCTTGGTTGAGAAATTTTCTAGCAATATTGAGCACTACTGCTCAATTTT
>Bacterial.MLST.Copy1.Probes_round_1_probe_1314
GTTATAGTTATGCACAAAGATGATGAGCAACTTATTTTCACAGACCCATCAACAGTGCAAAAACCTAGTGCAGAACAATTAGTTGATATTGCTGCTAATGCAATTAGTTTTGCTAATATG
>Bacterial.MLST.Copy1.Probes_round_1_probe_1315
TCCATGAATTCATTCATTATTATTGGAAACTATTAATAACGAGACAAATTATGATTTTTCAAACATCCTTGTAAAACAAGATGATTTGGCAATTAGAGATTATTTTAAGGCATTTAGCGA
>Bacterial.MLST.Copy1.Probes_round_1_probe_1316
ATTGAAGGTTTAGGACGTGCTTTTGAATGGCAAAGTGGCTTAGCTTTATTTTTGGGCAATGCAGGGACTGCGATGCGTCCCTTGACTGCCGCGCTTTGTTTATCAACACCGAACAAGGAA
>Bacterial.MLST.Copy1.Probes_round_1_probe_1317
CTGTTAGATAGTGATGATGTGCGCCATATGTTAAATGCGTTAAAAGAACTTGGTGTGACTTATCAACTGTCGGAAGACAAATCAGTCTGTGAAATTGAAGGTTTAGGACGTGCTTTTGAA
>Bacterial.MLST.Copy1.Probes_round_1_probe_1318
CGTTAAAAGAACTTGGTGTGACTTATCAACTGTCGGAAGACAAATCAGTCTGTGAAATTGAAGGTTTAGGACGTGCTTTTGAATGGCAGAGTGGCTTAGCTTTATTTTTGGGCAATGCAG
>Bacterial.MLST.Copy1.Probes_round_1_probe_1319
AGCAAAAACCTTAATGGATGCGGGTCAATTAGTACCAGATGATTTAATCATTTCATTAGTGAAAGAACGTGTTGCACAAGCCGATTGTGCCAAAGGTTTCTTATTAGACGGCTTCCCACG
>Bacterial.MLST.Copy1.Probes_round_1_probe_1320
ACGCGGTCGTGTGGAAGAATACGCGAAACAATTCGGTTTAAAATACGTAGCAGGCAAAACGCCTTGGGAAGTCAAAGTTGATATTGCGTTACCTTGTGCGACACAAAACGAATTAGACTT
>Bacterial.MLST.Copy1.Probes_round_1_probe_1321
CAGAATTGAAAAATTTAGAGCCAGCGCGCACGACAGTGCCTGTGATTGGTGGGCATTCTGGTGTCACTATTCTTCCATTACTTTCTCAAGTCCAATACGCAGAGTGGAATGACGCGGAAA
>Bacterial.MLST.Copy1.Probes_round_1_probe_1322
GATAATGGGCGTGGAATGCCTGTCGATATTCACCCAACAGAAAAAGTATCCGGTGTTGAAGTTATTTTAACTAAACTTCACGCTGGCGGAAAATTTTCCAATAAGCACTATGAATTTGCA
>Bacterial.MLST.Copy1.Probes_round_1_probe_1323
GGGTTACAGCTTTCAATTGATGAACCGCAAAAAGCGGACTTGCTGAAAATATTAGATTATATGATTGACATAAACAAGATGACGCCTGAACTATGAGAAGACGACGCAAAAATTTTTATT
>Bacterial.MLST.Copy1.Probes_round_1_probe_1324
GAGGGTAATTCAGCTGGCGGTTCAGCAAAAATGGGAAGGGACAGAAATGTTCAAGCCATTCTGCCACTAAGGGGTAAGGTTATTAATGCTGAAAAGGTTTCGCCTGAAAGAGTTCTTTCT
>Bacterial.MLST.Copy1.Probes_round_1_probe_1325
TAAACGCTTAGAAGATGGACGGCTATATGCCGATAATACCGACGGAGCCGGTTTAGCTTCTGATTTGGAACGGCTAGGTTGGTTACAAAAAGGGCATAAAACCTTAATTCTTGGAGCAGG
>Bacterial.MLST.Copy1.Probes_round_1_probe_1326
GTGGTGGCGTACAACCGCACTACTTCAAAAGTGGACGAGTTCTTAGAAGGTGCGGCGAAAGGCACGAACATTATCGGTGCTTACTCGTTAGAAGATTTAGCGGCGAAGTTGGAAAAACCG
>Bacterial.MLST.Copy1.Probes_round_1_probe_1327
GGTGCTTACTCGTTAGAAGATTTAGCGGCGAAGTTAGAAAAACCGCGTAAAGTGATGCTAATGGTGCGTGCCGGTGAGGTGGTGGATCAGTTTATCGAGGCTCTTCTGCCACATTTAGAA
>Bacterial.MLST.Copy1.Probes_round_1_probe_1328
ACGTGCTTTTGAATGGCAAAGTGGCTTAGCTTTATTTCTGGGCAATGCAGGGACTGCGATGCGTCCCTTGACTGCCGCGCTTTGTTTATCGACACCGAACAAGGAAGGCAAAAATGAAAT
>Bacterial.MLST.Copy1.Probes_round_1_probe_1329
CCATTCGAAATACCGGACTCAAAGGTGGACGAATACAAATTGATGGGTCCGTTTCTTCTCAATTTTTGACCGCACTTTTAATGGCAGCCCCGATGGCAGAGGCGGATACGGAAATTGAAA
>Bacterial.MLST.Copy1.Probes_round_1_probe_1330
ATGCGTCCCTTGACTGCCGCGCTTTGTTTATCGACACCGCACAAGGAAGGCAAAAATGAAATAGTCTTGACTGGCGAACCTCGTATGAAAGAACGCCCAATACAACATTTAGTTGATGCA
>Bacterial.MLST.Copy1.Probes_round_1_probe_1331
ATGCGTTAAAAGAACTTGGCGTGACTTATCAACTGTCAGAAGACAAATCCATCTGTGAAATTGAAGGTTTAGGACGTGCTTTTGAACGGCAAAGTGGCTTAGCTTTATTTTTGGGCAATG
>Bacterial.MLST.Copy1.Probes_round_1_probe_1332
ATGTTAAATGCGTTAAAAGAACTTGGCGTGACTTATCAACTGTCAGAAGACAAATCCGTCTGTGAAATTGAAGGCTTAGGACGTGCTTTTGAATGGCAAAGTGGCTTAGCTTTATTTTTA
>Bacterial.MLST.Copy1.Probes_round_1_probe_1333
GGTCAATTAGTGCCAGATGATTTAATCATTTCATTAGTGAAAGAACGTGTTGCGCAAGCCGATTGTGCCAAAGGTTTCTTATTAGACGGCTTCCCACGCACCATTCCACAAGCGGATGCA
>Bacterial.MLST.Copy1.Probes_round_1_probe_1334
AACGTGTTGCACAAGCCGATTGTGCCAAAGGTTTCTTATTAGACGGCTTCCCACGTACCATTCCACAAGCGGATGCGTTAAAAACAGTCGGTATCCAAATTGACTACGTTTTAGAGTTTG
>Bacterial.MLST.Copy1.Probes_round_1_probe_1335
TTCTCTGCAGACTTATTCTATACACCAGATGTGGAGATGTTTGATGTAATGGAAAAATACGGCATCTTAGGTGTTGAAATGGAAGCTGCGGGAATTTATGGTGTGGCCGCAGAATTTGGT
>Bacterial.MLST.Copy1.Probes_round_1_probe_1336
TGCCTGTGATTGGTGGGCATTCTGGTGTTACCATTCTTCCATTACTGTCTCAAGTCCAATACGCAGAATGGAATGAAGCGGAAATTGCACCATTAACAAAACGTATTCAAAATGCGGGTA
>Bacterial.MLST.Copy1.Probes_round_1_probe_1337
CCTGAAAGAGTTCTTTCTAATGCAGAAATAATCTTGCTTATAACTGCTTTGGGTACAGGATTAAACGAAACATTTGACATCAACAAGCTTAGATACCATAAGGTAATTATTATGACTGAT
>Bacterial.MLST.Copy1.Probes_round_1_probe_1338
ACCTTTGTGGCTGAAGCCAAAGACGTGAATGTGAAATATGTAAGAGTGCCTGTTATTGGCGGACATTCCGGCACAACCATTCTTCCATTACTTTCACAAGCAACAGTAAATGGCTTAAAA
>Bacterial.MLST.Copy1.Probes_round_1_probe_1339
TTAGGACGTGCTTTTGAATGGCAAAGTGGCTTAGCTTTATTTTTGGGCAATGCAGGGACTGCAATGCGTCCCTTGACTGCCGCGCTTTGTTTATCGACACCGAACAAGAAAGGCAAAAAT
>Bacterial.MLST.Copy1.Probes_round_1_probe_1340
CAAAGTGGCTTAGCTTTATTTTTGGGCAATGCAGGGACGGCGATGCGTCCCTTGACTGCCGCGCTTTGTTTATCGACACCGAACAGGGAAGGCAAAAATGAAATCGTCTTGACTGGTGAA
>Bacterial.MLST.Copy1.Probes_round_1_probe_1341
GTGGAAAAACCGTTTGGTTATGATATCCGCACCGCAAAAGAACTCGATATTCAAATTCACCGTTTCTTTGATGAACATCAAATTTATCGTATTGACCACTATCTTGGTAAAGAAACAGTT
>Bacterial.MLST.Copy1.Probes_round_1_probe_1342
ACAAGCCGCAGCACGTTTTGCACTTTCTTTAGTTAAAGGCTTAAATGGGAAAAATGTAGTTGAATGTACTTATGTGGAAGGTGATGGCAAATATGCCCGTTTCTTTGCTCAGCCTGTTCG
>Bacterial.MLST.Copy1.Probes_round_1_probe_1343
TGGTATTGATACCAATAATATGTTTGAATTTTGGGATTGGGTAGGTGGTCGTTATTCATTATGGTCAGCGATTGGTTTATCTATTGCCCTTTCAATCGGTTTTGAGCATTTTGAAGCGCT
>Bacterial.MLST.Copy1.Probes_round_1_probe_1344
TTGGTTTATCTATTGCCCTTTCAATCGGTTTTGAACATTTTGAAGCGCTTTTAGCTGGTGCACACGAAATGGATAAACATTTCCGTACCGCCCCAATTGAGCAAAATATTCCGACCACAT
>Bacterial.MLST.Copy1.Probes_round_1_probe_1345
TTGGTTTATCTATTGCCCTTTCAATCGGTTTTGAGCATTTTGAAGCGCTTTTAGCTGGTGCACACGAAATGGATAAACATTTCCGTACTGCCCCAATTGAGCAAAATATTCCGACCACAT
>Bacterial.MLST.Copy1.Probes_round_1_probe_1346
GTAATTATTATGACTGATGCTGATGTCGATGGATCCCACATTAGAACCCTTTTATTAACCTTCTTCTACCGTTATTTTAGAAAACTAATTGAATATGGCTTTATTTATATTGCTCAACCT
>Bacterial.MLST.Copy1.Probes_round_1_probe_1347
ACCGGCGATATGTTCCGTGCTGCGATTAAAGAAGGCACTGAGCTTGGTAAACAAGCAAAAGCATTGATGGACGAAGGCAAGTTAGTGCCGGATGAATTAACGGTCGCCTTAGTAAAAGAT
>Bacterial.MLST.Copy1.Probes_round_1_probe_1348
AACCAACGGTTTGATTTAATCATCAATGCCACTTCTCTCGGGCTGCAAGGTAAATATGTTGAGTTGCCTCAATCTCTAATGGCTTCAGCGAATATTTACGATATGCAATATGCACCCAAT
>Bacterial.MLST.Copy1.Probes_round_1_probe_1349
AGGCAAAAATGAAATCGTCTTGACTGGTGAACCTCGTATGAAAGAACGCCCAATACAACATTTAGTTGATGCATTATGTCAAGCTGGCGCAGACATTCAGTATTTAGAACAAGAAGGCTA
>Bacterial.MLST.Copy1.Probes_round_1_probe_1350
ATTCGAAATACCGGACTCAAAGGCGGACGAATACAAATTGAAGGGTCCGTTTCTTCTCAATTTTTGACCGCACTTTTAATGGCTGCCCCGATGGCAGAGGCGGATACGGAAATTGAAATC
>Bacterial.MLST.Copy1.Probes_round_1_probe_1351
GCAATCAAAGCAGGGACAGACTTAGGTAAACAAGCAAAAACCTTAATGGATGCTGGTCAATTAGTGCCAGATGATTTAATCATTTCATTAGTGAAAGAACGTGTTGCACAAGCCGATTGT
>Bacterial.MLST.Copy1.Probes_round_1_probe_1352
GATGATTTAATCATTTCATTAGTGAAAGAACGTGTTGCACAAGCCGATTGTACCAAAGGTTTCTTATTAGACGGCTTCCCACGCACCATTCCACAAGCGGATGCGTTAAAAACAGTCGGT
>Bacterial.MLST.Copy1.Probes_round_1_probe_1353
TGCGGGTCAATTAGTGCCAGATGATTTAATCATTTCATTAGTGAAAGAATGTGTTGCACAAGCCGATTGTGCCAAAGGTTTCTTATTAGACGGCTTCCCACGCACCATTCCACAAGCGGA
>Bacterial.MLST.Copy1.Probes_round_1_probe_1354
ATGACGCGGAAATTGCACCATTAACAAAACGTATTCAAAATGCGGGTACCGAAGTAGTCGAAGCAAAAGCGGGTGGCGGTTCAGCAACGTTATCCATGGCACAAGCCGCGGCACGTTTTG
>Bacterial.MLST.Copy1.Probes_round_1_probe_1355
CAGCACGCACGACTGTGCCTGTGATTGGTGGGCATTCTGGTGTTACCATTCTTCCATTACTGTCTCAAGTCCAATACGCAGAGTGGAATGACGCGGAAATTGCACCATTAACAAAACGTA
>Bacterial.MLST.Copy1.Probes_round_1_probe_1356
TATGTTTGAATTTTGGGATTGGGTAGGGGGTCGTTATTCATTATGGTCAGCGATTGGTTTATCTATTGCCCTTTCAATTGGTTTTGAGCATTTTGAAGCGCTTTTAGCGGGTGCACACGA
>Bacterial.MLST.Copy1.Probes_round_1_probe_1357
AATTTATTCAACTGCCGATATCTTACGTGCTGCTTTTAAATGCATTGGTGCAAAACCAACAATTAAAACTATTTCTAGTGTTATAGTTATGCATAAAGATGATGAGCAACTTATTTTTAC
>Bacterial.MLST.Copy1.Probes_round_1_probe_1358
GGAAAAACTGAGGAGCTATTAAAGAGAATAAATATACTTAAAATTGCAGGAATAAATTCTTTAGTTATAAAACCTAAATTTGACACAAGATTTTCTAAAGATGAAATAGTTAGTAGAACT
>Bacterial.MLST.Copy1.Probes_round_1_probe_1359
ATCGATAACTGGCGTTGGGCAGGCGTGCCGTTCTATGTGCGAACCGGTAAACGCTTACCAACCCGTGTGACGGAAATCGTAATTCATTTTAAAACCACGCCGCATCCGGTATTTAGCCAA
>Bacterial.MLST.Copy1.Probes_round_1_probe_1360
TCTGTTAGATAGTGATGATGTGCGCCATATGTTAAATGCGTTAAAAGAACTTGGTGTGACTTATCAACTGTCAGAAGATAAATCCGTCTGTGAAATTGAAGGTTTAGGACGTGCTTTTGA
>Bacterial.MLST.Copy1.Probes_round_1_probe_1361
TGTTAGATAGTGATGATGTGCGCCATATGTTAAATGCGTTAAAAGAACTTGGCGTGACTTATCAACTGTCAGAAGACAAATCCATCTGTGAAATTGAAGGTTTAGGACGTGCTTTTGAAC
>Bacterial.MLST.Copy1.Probes_round_1_probe_1362
TGAAATTGAAGGTTTAGGACGTGCTTTTGAATGGCAAAGTGGCTTAGCTTTATTTTTGGGCAATACAGGGACTGCGATGCGTCCCTTGACTGCCGCGCTTTGTTTATCAACACCGAACAA
>Bacterial.MLST.Copy1.Probes_round_1_probe_1363
TCATTAGTGAAAGAACGTGTTGCACAAGCCGATTGTGCCAAAGGTCTCTTATTAGACGGCTTCCCACGCACCATTCCACAAGCGGATGCATTAAAAACAGTCGGTATCCAAATTGACTAC
>Bacterial.MLST.Copy1.Probes_round_1_probe_1364
GGCTATACTGGTAAAGCGATTACAGATGTGGTGAACATCGGAATTGGTGGGTCTGATTTAGGACCTTATATGGTAACAGAAGCCTTACGTCCTTATAAAAATCATTTGAATCTACATTTC
>Bacterial.MLST.Copy1.Probes_round_1_probe_1365
TCTTAGCCACGGCAAAAGACGAAAGTCATGTGGCAAAACACTTTGCAGCACTGTCCACAAGCAGTAAAGCCGTTGCTGAATTTGGTATTGATACCAATAATATGTTTGAATTTTGGGATT
>Bacterial.MLST.Copy1.Probes_round_1_probe_1366
CATTGTCCACAACTTCAAAAACCATATGGTGTAAACCTGTGCCGTCATCAGTATCTCCGATATACATACCTGGACGCTTACGTACAGCATCAAGACCACGTAATACTTTAATGCTTCCTG
>Bacterial.MLST.Copy1.Probes_round_1_probe_1367
GCTTAATTTATTCAACTGCCGATATCTTACGTGCTGCTTTTAAATGCATTGGTGCAAAACCAGCAATTAAAACTGTTTCTAGTGTTATAGTTATGCATAAAGATGATGAGCAACTTATTT
>Bacterial.MLST.Copy1.Probes_round_1_probe_1368
TTCATTATTATTAGAAACTATTAATAACGAGGCAAATTATGATTTTTCAAACATCCTTGTAAAACAGGATGATTTGGCAATTAGGGACTATTTTAAGGCATTTAGCGAAATAGTTGATTT
>Bacterial.MLST.Copy1.Probes_round_1_probe_1369
ACCGCTTGTTTAAGCGATTTGGCAAACCAACTGTTTAATTTAATCGTCAATGCCACCTCTCTCGGTCTGCAAGGCAAATATGTTGAATTGCCTGAATCTGTTATAGCATCGGCGAATATT
>Bacterial.MLST.Copy1.Probes_round_1_probe_1370
GTTAGGCTACACCGGCACTTATAAAGGTCGCAGCATTTCAGTAATGGGGCACGGTATGGGGATTCCATCTTGCTCGATTTACGCTAAAGAATTAATTACTGAATATGGCGTGAAGAAAAT
>Bacterial.MLST.Copy1.Probes_round_1_probe_1371
GCTTAGCTTTATTTTTGGGCAATGCAGGGACGGCGATGCGTCCCTTGACTGCCGCGCTTTGTTTATCGACACCGAACAAGAAAGACAAAAATGAAATAGTCTTGACTGGCGAACCTCGTA
>Bacterial.MLST.Copy1.Probes_round_1_probe_1372
AAATGCGTTAAAAGAACTTGGTGTGACTTATCAACTGTCAGAAGATAAATCCGTCTGTGAAATTGAAGGTTTAGGACGTGCTTTTGAATGGCAAAGTGGCTTAGCTTTATTTTTGGGCAA
>Bacterial.MLST.Copy1.Probes_round_1_probe_1373
TTAGCTTTATTTTTGGGCAATGCAGGGACGGCGATGCGTCCCTTGACTGCCGCGCTTTGTTTATCGACACCGAACAAGAAAGGCAAAAATGAAATCGTCTTGACTGGCGAACCTCGTATG
>Bacterial.MLST.Copy1.Probes_round_1_probe_1374
ATACAGGGACTGCGATGCGTCCCTTGACTGCCGCGCTTTGTTTATCAACACCGAACAAGGAAGGCAAAAATGAAATAGTCTTGACTGGTGAACCTCGTATGAAAGAACGCCCAATACAAC
>Bacterial.MLST.Copy1.Probes_round_1_probe_1375
GCAATCAAAGCAGGGACAGACTTAGGTAAACAAGCAAAAACCTTAATGGATGCGGGTCAATTAGTACCAGATGATTTAATCATTTCATTAGTGAAAGAACGTGTTGCACAAGCCGATTGT
>Bacterial.MLST.Copy1.Probes_round_1_probe_1376
GAAGCTCGCAGAAAAACGGCAAAGCTTTGCCCGTAAAACGGTGTCTGTTTCAGGTTCGGGTAACGTGGCGCAATATGCCATTGAAAAAGCGCTGCAATTGGGGGCAAAAGTCGTAACTTG
>Bacterial.MLST.Copy1.Probes_round_1_probe_1377
TTCCATTACTGTCTCAAGTCCAATACGCAGAATGGAATGAAGCGGAAATTGCACCATTAACAAAACGTATTCAAAATGCGGGTACCGAAGTGGTCGAAGCAAAAGCGGGTGGCGGTTCAG
>Bacterial.MLST.Copy1.Probes_round_1_probe_1378
AATAGGCTCCGATAATGTTCGTGCCTTTCGTCGCACCTGCTAAAAACTCATCCACTTTTGAAGTAGTACGGTTATACGCCACGACTTTAAAGCCGTTGTCGTTCATATTCAAAATTAAAT
>Bacterial.MLST.Copy1.Probes_round_1_probe_1379
TTATAGTTATGCATAAAGATGATGAGCAACTTATTTTTACAGATCCATCAACAGTAAAAAAACCTAGTGCAGAACAATTAGTTGACATTGCTGCTAATGCAATTAGTTTTGCTAATATGA
>Bacterial.MLST.Copy1.Probes_round_1_probe_1380
ACCTTTGTGGCTGAAGCCAAAGACGTGAATGTGAAATATGTAAGAGTACCTGTGATTGGCGGACATTCCGGTACCACCATTCTTCCACTACTTTCACAAGCAACGGTAAATGGCTTAAAA
>Bacterial.MLST.Copy1.Probes_round_1_probe_1381
CAATCTGTTAGATAGTGATGATGTGCGCCATATGTTAAATGCGTTAAAAGAACTTGGCGTGACTTATCAATTGTCAGAAGACAAATCCGTCTGTGAAATTGAAGGTTTAGGACGTGCTTT
>Bacterial.MLST.Copy1.Probes_round_1_probe_1382
CAAGCTGGCGCAGAAATTCAGTATTTAGAACAAGAAGGTTACCCACCTATCGCCATTCGAAATACCGGACTCAAAGGCGGACGAATACAAATTGATGGGTCCGTTTCTTCTCAATTTTTG
>Bacterial.MLST.Copy1.Probes_round_1_probe_1383
TGTCAAGCTGGCGCAGACATTCAGTATTTAGAACAAGAAGGCTACCCACCTATCGCCATTCGAAATACCGGACTCAAAGGCGGACGAATACAAATTGAAGGGTCCGTTTCTTCTCAATTT
>Bacterial.MLST.Copy1.Probes_round_1_probe_1384
AACCCACCAAAAGTAGAAGGGAAAGATGACTTGACTGGCGAAGACTTAATCATCCGTGCCGATGATAAACCTGAAACTGTATTAGATCGCTTAAAAGTGTATCACTCCACCACGAAACCA
>Bacterial.MLST.Copy1.Probes_round_1_probe_1385
TGGCTGCATTAATGGAATTGAAAAACGAAAAACGCGGTCGTGTGGAAGAATACGCGAAACAATTCGGTTTAAAATACGTAGCAGGCAAAACGCCTTGGGAAGTCAAAGTTGATATTGCGT
>Bacterial.MLST.Copy1.Probes_round_1_probe_1386
GCGTAATTGGTTCTTAGCCACGGCACAAGACGAAAGTCATGTGGCAAAACACTTTGCAGCACTGTCCACAAACAGTAAAGCCGTCACTGAATTTGGTATTGATACCAATAATATGTTTGA
>Bacterial.MLST.Copy1.Probes_round_1_probe_1387
GCAGCACTGTCCACAAACAGTAAAGCCGTCACTGAATTTGGTATTGATACCAATAATATGTTTGAATTTTGGGATTGGGTAGGGGGTCGTTATTCATTATGGTCAGCGATTGGTTTATCT
>Bacterial.MLST.Copy1.Probes_round_1_probe_1388
GTAGGGGGTCGTTATTCATTATGGTCAGCGATTGGTTTATCTATTGCCCTTTCAATCGGTTTTGAGCATTTTGAAGCGCTTTTAGCTGGTGCACACGAAATGGATAAACATTTCCGTACT
>Bacterial.MLST.Copy1.Probes_round_1_probe_1389
TACCAATAATATGTTTGAATTTTGGGATTGGGTAGGGGGGCGTTATTCATTATGGTCAGCGATTGGTTTATCTATTGCCCTTTCAATCGGTTTTGAGCATTTTGAAGCGCTTTTAGCTGG
>Bacterial.MLST.Copy1.Probes_round_1_probe_1390
TACAAAAACCTAGTGCAGAACAATTAGTTAACATTGCTGCTAATGCAATTAGTTTTGCTAATATGATGAATATGAATAGTCTAGGGGCTTTTTTGACTTATTCAACCAATAACTCAGGCA
>Bacterial.MLST.Copy1.Probes_round_1_probe_1391
TTACTTCCGTTACTTAAAGCGGGGTTAGATATTACTCTATATAACCGCACGCAGGAGAAAGCGGTCGTTTTAGCCGAAAAATTTGCAAAATTTGGCAAAATTCAGACCGCTTGTTTAAGC
>Bacterial.MLST.Copy1.Probes_round_1_probe_1392
CGTGATAACGATTTTGCGGCGATTGCTGATTTTGATATGACATTAGCGGCACACCAAGCAGCCAAAGCAAAAGGCATTGAAGCTCGTTTCGGTAACTTATTCTCTGCGGATTTATTCTAT
>Bacterial.MLST.Copy1.Probes_round_1_probe_1393
GAAATACCGGACTCAAAGGCGGACGAATACAAATTGATGGTTCAGTTTCTTCTCAATTTTTGACCGCACTTTTAATGGCTGCCCCGATGGCAGAGGCGGATACGGAAATTGAAATCATCG
>Bacterial.MLST.Copy1.Probes_round_1_probe_1394
ATCGCCATTCGAAATACCGGACTCAAAGGCGGACGAGTACAAATTGATGGGTCCGTTTCTTCTCAATTTTTGACCGCACTTTTAATGGCTGCCCCGATGGCAGAGGCGGATACGGAAATT
>Bacterial.MLST.Copy1.Probes_round_1_probe_1395
TTCAGTATTTAGAACAAGAAGGTTACCCACCTATCGCCATTCGAAATACCGGACTCAAAGGCGGACGAATACAAATTGATGGATCAGTTTCTTCTCAATTTTTGACCGCACTTTTAATGG
>Bacterial.MLST.Copy1.Probes_round_1_probe_1396
TCAAGCTGGCGCAGAAATTCAGTATTTAGAACAAGAAGGTTACCCACCTATCGCCATTCGAAATACTGGACTCAAAGGCGGACGAGTACAAATTGATGGGTCAGTTTCTTCTCAATTTTT
>Bacterial.MLST.Copy1.Probes_round_1_probe_1397
TGTGAAATTGAAGGCTTAGGACGTGCTTTTGAATGGCAAAGTGGCTTAGCTTTATTTTTAGGCAATGCAGGGACTGCGATGCGTCCCTTGACTGCCGCGCTTTGTTTATCGACACCGAAC
>Bacterial.MLST.Copy1.Probes_round_1_probe_1398
ATGCGTTAAAAGAACTTGGTGTGACTTATCAACTGTCAGAAGACAAATCCGTCTGTGAAATTGAAGGTTTAGGACGTGCTTTTGAATGGCAAAGTGGCTTAGCTTTATTTTTGGGCAATA
>Bacterial.MLST.Copy1.Probes_round_1_probe_1399
CTTAGGTAAACAAGCAAAAACCTTAATGGATGCGGGTCAATTAGTGCCAGATGATTTAATCATTTCATTAGTGAAAGAATGTGTTGCACAAGCCGATTGTGCCAAAGGTTTCTTATTAGA
>Bacterial.MLST.Copy1.Probes_round_1_probe_1400
ATTCCAGAATGTCTTGCTGCGCACGGACTGAATACCGAAGAGTTTGGCTGGAAGCGGTTAATTGTGGAAAAACCGTTTGGTTATGATATCCGTACGGCAAAAGAACTCGATATTCAAATT
>Bacterial.MLST.Copy1.Probes_round_1_probe_1401
GCGCGCACGACAGTGCCTGTGATTGGTGGGCATTCTGGTGTCACCATTCTTCCATTACTTTCTCAAGTCCAATACGCAGAGTGGAATGACACGGAAATTGCACCATTAACAAAACGTATT
>Bacterial.MLST.Copy1.Probes_round_1_probe_1402
AAGGTAAAACTATTGATATTAATCCTCAAATTTTACAACTTGCCTCTGCCGTTTATGATATGCAATACAGCAAAGAAAGCGACACGCCTTTTATTGCATTGTGTAAAAAACAAGGGGTAA
>Bacterial.MLST.Copy1.Probes_round_1_probe_1403
GCTTTTGAATGGCAAAGTGGCTTAGCTTTATTTTTGGGCAATGCAGGGACTGCGATGCGTCCCTTGACTGCCGCGCTTTGTTTATCGACACAGAACAAGAAAGGCAAAAATGAAATAGTC
>Bacterial.MLST.Copy1.Probes_round_1_probe_1404
CTTGGCGTGACTTATCAACTGTCAGAAGACAAATCCGTCTGTGAAATTGAAGGTTTAGGACATGCTTTTGAATGGCAAAGTGGCTTAGCTTTATTTTTGGGCAATGCAGGGACTGCGATG
>Bacterial.MLST.Copy1.Probes_round_1_probe_1405
GCAAAGTGGCTTAGCTTTATTTTTGGGCAATACAGGGACTGCGATGCGTCCCTTGACTGCCGCGCTTTGTTTATCAACACCGAACAAGGAAGGCAAAAATGAAATAGTCTTGACTGGTGA
>Bacterial.MLST.Copy1.Probes_round_1_probe_1406
TAATGGCAGAATTATACCGTCATGTTGGTGCCGATACCGATGTGCCTGCGGGTGATATTGGTGTAGGAGGACGTGAAGTCGGCTATCTAGCAGGTTATATGAAAAAATTATCTAACCAAG
>Bacterial.MLST.Copy1.Probes_round_1_probe_1407
GACAGTGCCTGTGATTGGTGGGCATTCTGGTGTCACCATTCTTCCATTACTTTCTCAAGTCCAATACGCAGAGTGGAATGAAGCGGAAATTGCACCATTAACAAAACGTATTCAAAATGT
>Bacterial.MLST.Copy1.Probes_round_1_probe_1408
AATGCGCATTCTGCGCGTAATTGGTTCTTAGCCACGGCAAAAGACGAAAGCCATGTGGCAAAACACTTTGCAGCACTGTCCACAAACAGTAAAGCCGTTGCTGAATTTGGTATTGATACC
>Bacterial.MLST.Copy1.Probes_round_1_probe_1409
TAATCATAAAAAACAATTCCCATGAATTCATTCATTATTATTAGAAACTATTAATAACGAGACAAATTATGATTTTTCAAACATCCTTGTAAAACAGGATGATTTGGCAATTAGAGATTA
>Bacterial.MLST.Copy1.Probes_round_1_probe_1410
GATGTGACAGGTGAAGATTTAATTATCCGCCAAGATGATAAACCGGAAACCGTATTAGAGCGTTTGGCAATTTATCATAAACAAACTAAACCATTAATCGCTTATTACACCGCTGAAGCG
>Bacterial.MLST.Copy1.Probes_round_1_probe_1411
AGTCTGTGAAATTGAAGGTTTAGGACGTGCTTTTGAATGGCAAAGTGGCTTAGCTTTATTTTTGGGCAATGCAGGGACTGCGATGCGTCCCTTGACTGCCGCGCTTTGTTTATCGACACA
>Bacterial.MLST.Copy1.Probes_round_1_probe_1412
CAAATCCGTCTGTGAAATTGAAGGTTTAGGACATGCTTTTGAATGGCAAAGTGGCTTAGCTTTATTTTTGGGCAATGCAGGGACTGCGATGCGTCCCTTGACTGCCGCGCTTTGTTTATC
>Bacterial.MLST.Copy1.Probes_round_1_probe_1413
ATCACGTCGTTTACAACCCACCAAAAGTAGAAGGGAAAGATGACGTGACTGGCGAAAACTTAATCATCCGTGCCGATGATAAACCTGAAACTGTATTAGATCGCTTAAAAGTGTATCACT
>Bacterial.MLST.Copy1.Probes_round_1_probe_1414
CTTGTTCAATTTACACAAAAGAATTGATTACGGAATATGGCGTGAAGAAAATTATCCGTGTTGGTTCTTGCGGTGCTGTCCGTATGGACGTCAAATTACGTGATGTGGTGATTGGATTTG
>Bacterial.MLST.Copy1.Probes_round_1_probe_1415
TTATCCACGCCACCAAGCCTTTATGGCGTGATTCCAGAATGCCTTGCGGCACATGGGTTAAATACTGAAGAGTTTGGCTGGAAGCGGTTAATTGTGGAAAAACCGTTTGGTTATGATATC
>Bacterial.MLST.Copy1.Probes_round_1_probe_1416
TTGCGGCACATGGGTTAAATACTGAAGAGTTTGGCTGGAAGCGGTTAATTGTGGAAAAACCGTTTGGTTATGATATCCGCACCGCAAAAGAACTCGATATTCAAATTCACCGTTTCTTTG
>Bacterial.MLST.Copy1.Probes_round_1_probe_1417
ATGTTTATGATGAAGCCGGTTTCACAACAGAAAAATTGGCTACATTAATGGAATTGAAAAACGAAAAACGCGGTCGTGTGGAAGAATACGCGAAACAATTCGGTTTAAAATACGTAGCAG
>Bacterial.MLST.Copy1.Probes_round_1_probe_1418
CGTGTGGAAGAATACGCGAAACAATTCGGTTTAAAATACATAGCAGGCAAAACGCCTTGGGAAGTCAAAGTTGATATTGCACTGCCTTGTGCGACACAAAACGAATTAGACTTAGCGTCT
>Bacterial.MLST.Copy1.Probes_round_1_probe_1419
TGTACTTATGTGGAAGGTGATGGCAAATATGCCCGTTTCTTTGCTCAGCCTGTTCGTTTAGGTAAAGAAGGGGTTGAAGAAATCCTGCCATTAGGACCATTGAGTGCATTTGAACAACAT
>Bacterial.MLST.Copy1.Probes_round_1_probe_1420
AGACGAAAGTCATGTGGCAAAACACTTTGCAGCACTATCTACAAACAGTAAAGCCGTCGCTGAATTTGGTATTGATACCAATAATATGTTTGAATTTTGGGATTGGGTAGGGGGGCGTTA
>Bacterial.MLST.Copy1.Probes_round_1_probe_1421
CCTGGAAAATTAGCGGATTGTAGTGAACAAGATTTAAGTAAAACGGAGCTTTTTTTAGTAGAAGGAGATTCTGCCGGTGGCTCAGCCAAACAAGCTCGCAACCGTGAACATCAAGCAATT
>Bacterial.MLST.Copy1.Probes_round_1_probe_1422
ATAAACCAAAAAAGAACCACAATAATTTGTTCCGACCGGCCTATATATTCATTGCAAAATTCATTTGATGCTAGATTGATAAGCCGTCTTTCAATGGGATTACAACTTTCAATTGATGAA
>Bacterial.MLST.Copy1.Probes_round_1_probe_1423
CGTGTCGGCTCGTGCGGTGCGGTACGCAATGATGTCAAAGTGCGTGATATTGTCATCGGTGTTGGGGCTTGTACCGATTCTAAAGTAAACCGTATTCGCTTCCGTGATAACGATTTTGCG
>Bacterial.MLST.Copy1.Probes_round_1_probe_1424
AAAGGTCGCCGCATTTCAGTAATGGGACACGGTATGGGGATTCCATCTTGCTCGATTTACGCTAAAGAATTAATTACTGAATATGGCGTGAAGAAAATTATCCGTGTCGGCTCGTGCGGT
>Bacterial.MLST.Copy1.Probes_round_1_probe_1425
ATCCGCGTAACAGCTGAGCGTGACCCTGCTAACTTAAAATGGAATGAGATCGGTGTTGATATCGCAGTTGAAGCAACAGGTTTATTCTTAGATGATGAAACTGCTCGCAAACACATCACC
>Bacterial.MLST.Copy1.Probes_round_1_probe_1426
CCACCTATCGCCATTCGAAATACCGGGCTCAAAGGTGGACGAATACAAATTGATGGGTCCGTTTCTTCTCAATTTTTGACCGCACTTTTAATGGCTGCCCCGATGGCAGAGGCGGATACG
>Bacterial.MLST.Copy1.Probes_round_1_probe_1427
GAAATTGAAGGTTTAGGACGTGCTTTTGAACGGCAAAGTGGCTTAGCTTTATTTTTGGGCAATGCAGGGACTGCGATGCGTCCCTTGACTGCCGCGCTTTGTTTATCGACACCGAACAAG
>Bacterial.MLST.Copy1.Probes_round_1_probe_1428
GAAATTGAAGGTTTAGGACGTGCTTTTGAATGGCAAAGTGGCTTAGCTTTATTTTTGGGCAATGCAGGGACTGCGATGCGTCCCTTGACTGCTGCGCTTTGTTTATCGACACCGAACAAG
>Bacterial.MLST.Copy1.Probes_round_1_probe_1429
CAGACTTAGGTAAACAAGCAAAAACCTTAATGGATGCGGGTCAATTAGTGCCAGATGATTTAATCATTTCATTAGTGAAAGAACGTGTTGCACAAGCCGATTGTGCCAAAGGTTTCTTAC
>Bacterial.MLST.Copy1.Probes_round_1_probe_1430
ATTCCAGAATGTCTTGCTGCGCACGGGCTGAATACCGAAGAATTTGGTTGGAAGCGGTTAATTGTGGAAAAACCGTTTGGTTATGATATCCGCACGGCAAAAGAATTGGACGTTCAAATT
>Bacterial.MLST.Copy1.Probes_round_1_probe_1431
TTATCCACGCCGCCAAGTCTTTATGGTGTGATTCCAGAATGCCTTGCGGCACATGGGTTAAATACTGAAGAGTTTGGCTGGAAGCGGTTAATTGTGGAAAAACCGTTTGGTTATGATATC
>Bacterial.MLST.Copy1.Probes_round_1_probe_1432
GTACTTATGTGGAAGGTGATGGCAAATATGCCCGTTTCTTTGCTCAGCCTGTTCGTTTAGGTAAAGAAGGGGTTGAAGAAATCCTGCCATTAGGGCCATTGAGTGCATTTGAACAACACG
>Bacterial.MLST.Copy1.Probes_round_1_probe_1433
ATATGTTTGAATTTTGGGATTGGGTAGGGGGTCGTTATTCATTATGGTCAGCGATTGGTTTATCTATTGCCCTTTCAATCGGTTTTGAGCATTTTGAAGCGCTTTTAGCGGGTGCACACG
>Bacterial.MLST.Copy1.Probes_round_1_probe_1434
AAAAAAGATGTTTCAGTTAAATACATAAATGCTAATTCTTTTACAAGGGATATATCATACTTTCTACAAGAAAATGATCAACGTAAGTTAAAACAAATAAGAAATCATTTTGACAATGCC
>Bacterial.MLST.Copy1.Probes_round_1_probe_1435
GCTTTATTTATATTGCTCAACCTCCACTTTATAAAATTCAACAAAATAAATATATCACCTATGCATACAATGATTCTCAAAAGGATTCTATTCTCCAAGAATTAAATCAGGATTCTAAAA
>Bacterial.MLST.Copy1.Probes_round_1_probe_1436
TTTTAAATGCATTGGTGCAAAACCAACAATTAAAACTATTTCTAGTGTTATAGTTATGCATAAAGATGATGAGCAACTTATTTTTACAGATCCATCAACAGTACAAAAACCTAGTGCAGA
>Bacterial.MLST.Copy1.Probes_round_1_probe_1437
AATTAGAGATTATTTTAAGGCATTTAGCGAAATAGTTGATTTTTCATATCCATTTTTAATAGGTGGTGGCGCTGATGTGGGTTCATCAACTAAGGTAAGGTTCGCTGATTCAATACTTGA
>Bacterial.MLST.Copy1.Probes_round_1_probe_1438
CATTATGTCAAGCTGGCGCAGAAATTCAGTATTTAGAACAAGAAGGCTACCCACCTATCGCCATTCGAAATACCGGACTCAAAGGCGGACGAATACAAATTGATGGGTCCGTTTCTTCTC
>Bacterial.MLST.Copy1.Probes_round_1_probe_1439
CAGAAGACAAATCCGTCTGTGAAATTGAAGGTTTAGGACGTGCTTTTGAATGGCAAAGTGGCTTAGCTTTATTTTTGGGCAATGCAGGGACTGCGATGCGTCCCTTGACTGCTGCGCTTT
>Bacterial.MLST.Copy1.Probes_round_1_probe_1440
AACAAGAAGGCTACCCACCTATCGCCATTCGAAATACCGGACTCAAAGGCGGACGAATACAAATTGAAGGGTCCGTTTCTTCTCAATTTTTGACCGCACTTTTAATGGCTGCCCCGATGG
>Bacterial.MLST.Copy1.Probes_round_1_probe_1441
TTCTGCGCGTAATTGGTTCTTAACCACGACAAAAGACGAAAGTCATGTGGCAAAACACTTTGCAGCACTGTCCACAAACAGTAAAGCCGTTGCTGAATTTGGTATTGATACTAATAATAT
>Bacterial.MLST.Copy1.Probes_round_1_probe_1442
CATTCTGCGCGTAATTGGTTCTTAGCCACGGCAAAAGACGAAAGGCATGTGGCAAAACACTTTGCAGCACTGTCCACAAACGGTAAAGCCGTTGCTGAATTTGGTATTGATACCAATAAT
>Bacterial.MLST.Copy1.Probes_round_1_probe_1443
AATAGTTAGTAGAACCGGTGCTAGACACAAAGCAATTAATGTTGCCAATTCTAAAGAAATTTTAAAATACTGAAATCCAGATTATATGTGTGTAGCAATTGACGAAGTCAATTTTATGGA
>Bacterial.MLST.Copy1.Probes_round_1_probe_1444
CCTAAATTTGACACAAGATTTTCTAAAGATGAAATAGTTAGTAGAACTGGCGCTAGACACAAAGCAATTAATGTTGCCAATTCTAAAGAAATTTTAAAATACTGAAATCCAGATTATATG
>Bacterial.MLST.Copy1.Probes_round_1_probe_1445
TTTGATTTAATTATCAATGCCACCTCTCTCGGTCTGCAAGGCAAATATGTTGAACTGCCTAAATCCGTCGTAGCTTCGGCGAATATTTACGATATGCAATATGCCCCCAATATGCAAACT
>Bacterial.MLST.Copy1.Probes_round_1_probe_1446
ATGTTAAATGCGTTAAAAGAACTTGGCGTGACTTATCAATTGTCAGAAGACAAATCCGTCTGTGAAATTGAAGGTTTAGGACGTGCTTTTGAATGGCAAAGTGGCTTAGCTTTATTTTTG
>Bacterial.MLST.Copy1.Probes_round_1_probe_1447
AACAACATTAACCAATCTGTTAGATAGTGATGATGTGCGCCATATGTTAAATGCGTTAAAAGAACTTGGTGTGACTTATCAACTGTCAGAAGACAAATCCGTCTGTGAAATTGAAGGCTT
>Bacterial.MLST.Copy1.Probes_round_1_probe_1448
AACTGTCAGAAGACAAATCCGTCTGTGAAATTGAAGGTTTAGGACGTGCTTTTGAATGGCAAAGTGGCTTAGCTTTATTTTTGGGCAATACAGGGACTGCGATGCGTCCCTTGACTGCCG
>Bacterial.MLST.Copy1.Probes_round_1_probe_1449
GTGCCGATGATAAACCGGAAACTGTATTAGATCGCTTAAAAGTGTATCACTCCACCACGAAACCATTAGTGGACTACTACCAAGCAGAAGCGAAAGCGGGTAACACCAAGTACTTCCGCT
>Bacterial.MLST.Copy1.Probes_round_1_probe_1450
GTACAAGCGGCAAAAGCAAAAGGCTTAAATGTCCATGTGGGTAACTTATTCTCTGCAGACTTATTCTATACACCAGATGTGGAAATGTTTGATGTAATGGAAAAATACGGCATCTTAGGC
>Bacterial.MLST.Copy1.Probes_round_1_probe_1451
TTCTGGTGTTACCATTCTTCCATTACTGTCTCAAGTCCAATACGCAGAGTGGAATGACGCGGAAATTGCACCATTAACAAAACGTATTCAAAATGCGGGTACCGAAGTGGTCGAAGCAAA
>Bacterial.MLST.Copy1.Probes_round_1_probe_1452
AGCCACGGCAAAAGACGAAAGCCATGTGGCAAAACACTTTGCAGCACTGTCCACAAACAGTAAAGCCGTTGCTGAATTTGGTATTGATACCAATAATATGTTTGAATTTTGGGATTGGGT
>Bacterial.MLST.Copy1.Probes_round_1_probe_1453
TCAGATAAGGCGTTTACTACAGAAATACCCACACCATGCAAACCACCTGCAAATTCATAGTGCTTATTGGAAAATTTTCCGCCAGCGTGAAGTTTAGTTAAAATAACTTCAACACCGGAT
>Bacterial.MLST.Copy1.Probes_round_1_probe_1454
ACTAAAAAATTCTTTTCTGATGTCTTGGTTGAGAAATTTTCTAGCAATATTGAGCAATACTGCTCAATATTAGGCCCATCTTTTGCTACTGAAGTATTTGAAAATGCACTAACAATGATT
>Bacterial.MLST.Copy1.Probes_round_1_probe_1455
TTATATGCCGATAATACCGATGGAGCCGGTTTAGCTTCTGATTTGGAACGGCTAGGTTGGTTACAAAAAGGGCATAAAACCTTAATTCTTGGAGCAGGTGGAGCAACCAAAGGCGTATTG
>Bacterial.MLST.Copy1.Probes_round_1_probe_1456
CGTGTCGGTTCTTGCGGTGCGGTGCGTAATGATGTCAAAGTGCGTGATATTGTCATCGGTGTTGGGGCTTGTACCGATTCTAAAGTAAACCGTATTCGCTTCCGTGATAACGATTTTGCG
>Bacterial.MLST.Copy1.Probes_round_1_probe_1457
CAACTGTCAGAAGACAAATCCGTCTGTGAAATTGAAGGCTTAGGACGTGCTTTTGAATGGCAAAGTGGCTTAGCTTTATTTTTAGGCAATGCAGGGACTGCGATGCGTCCCTTGACTGCC
>Bacterial.MLST.Copy1.Probes_round_1_probe_1458
GAATGGCAAAGTGGCTTAGCTTTATTTTTAGGCAATGCAGGGACTGCGATGCGTCCCTTGACTGCCGCGCTTTGTTTATCGACACCGAACAAGGAAGGCAAAAATGAAATAGTCTTGACT
>Bacterial.MLST.Copy1.Probes_round_1_probe_1459
AACTTATTCTCTGCAGATTTATTTTATACACCAGATGTGGAAATGTTTGATGTAATGGAAAAATACGGCATCTTAGGCGTTGAAATGGAAGCTGCGGGAATTTATGGCGTGGCAGCAGAA
>Bacterial.MLST.Copy1.Probes_round_1_probe_1460
ATTGTGGAAAAACCGTTTGGTTATGATATCCGCACTGCAAAAGAACTCGATATTCAAATTCACCGTTTCTTTGATGAACACCAAATTTATCGTATTGACCACTATCTTGGTAAAGAAACG
>Bacterial.MLST.Copy1.Probes_round_1_probe_1461
GATTCCAGAATGTCTTGCTGCGCACGGACTGAATACCGAAGAGTTTGGCTGGAAGCGGTTAATTGTGGAAAAACCGTTTGGTTATGATATCCGCACGGCAAAAGAACTCGATATTCAAAT
>Bacterial.MLST.Copy1.Probes_round_1_probe_1462
ATTGTGGAAAAACCGTTTGGTTATGATATCCGTACGGCAAAAGAACTCGATATTCAAATTCACCGTTTCTTTGATGAACACCAAATTTATCGTATTGACCACTATCTTGGTAAAGAAACA
>Bacterial.MLST.Copy1.Probes_round_1_probe_1463
ATGGGGGGCGGTAAAGGCGGTTCCGATTTTGATCCTAAAGGAAAATCTGACGGTGAAGTCATGCGTTTCTGCCAAGCTTTAATGGCAGAATTATACCGTCATGTTGGCGCCGATACCGAT
>Bacterial.MLST.Copy1.Probes_round_1_probe_1464
ATGGGGGGCGGCAAAGGCGGTTCTGATTTCGATCCTAAAGGAAAATCTGACGGTGAAGTCATGCGTTTCTGCCAAGCTTTAATGGCAGAATTATACCGTCATGTTGGCGCCGATACCGAT
>Bacterial.MLST.Copy1.Probes_round_1_probe_1465
GAAAGTCATGTGGCAAAACACTTTGCAGCACTGTCCACAAACAGTAAAGCCGTCACTGAATTTGGTATTGATACCAATAATATGTTTGAATTTTGGGATTGGGTAGGGGGTCGTTATTCA
>Bacterial.MLST.Copy1.Probes_round_1_probe_1466
ATTTTAGACAGCAGGATAAACCGAAAAAGAACCACAATAATTTGTTCCGACCGGCCTATATATTCATTACAAAATTCATTTGATGCTAGATTGATAAGCCGTCTTTCAATGGGATTACAA
>Bacterial.MLST.Copy1.Probes_round_1_probe_1467
TTTAGGCCCATCTTTTGCTACTGAAGTATTTGAAAATGCACTAACAATGATTAATGTTGTAGGGCCAAATGAGCAATTTTTAACTGAAGTTTCTCAGACGTTTAATAACAAATATTTTAG
>Bacterial.MLST.Copy1.Probes_round_1_probe_1468
AGAGCCTTTAAATTGGCAGATGCATTTAGCGAAACCGCTTTGTTGGCACAGGCGTGTAATACGCTTAAACGCTTAGAAGATGGACGGTTATATGCCGATAATACTGACGGGGCCGGTTTA
>Bacterial.MLST.Copy1.Probes_round_1_probe_1469
GTGGTGGCGTACAACCGCACCATTTCAAAAGTGGACGAGTTCTTAGAAGGTGCAGCGAAAGGCACTAACATTATCGGTGCTTACTCATTAGAAGATTTAGCGGCGAAGTTAGAAAAACCG
>Bacterial.MLST.Copy1.Probes_round_1_probe_1470
TAGAACAAGAAGGTTACCCACCTATCGCCATTCGAAATACCGGACTCAAAGGCGGACGAATACAAATTGATGGGTCCGTTTCTTCTCAATTTTTGACCGCACTTTTAATGGCTGCCCCGA
>Bacterial.MLST.Copy1.Probes_round_1_probe_1471
TGGCGAAGATTTGATCATCCGTGCCGATGATAAACCTGAAACCGTATTAGATCGCTTAAAAGTGTATCACTCCACCACAAAACCATTAGTGGACTACTACCAAGCAGAAGCGAAAGCGGG
>Bacterial.MLST.Copy1.Probes_round_1_probe_1472
TACACAAAAGAATTGATTACGGAATATGGCGTGAAGAAAATTATCCGTGTTGGTTCTTGCGGTGCTGTCCGTATGGATGTCAAATTACGTGATGTGGTGATTGGATTTGGTGCCTGTACT
>Bacterial.MLST.Copy1.Probes_round_1_probe_1473
GAAACTACGCTATTCTTGGTTGCGTCCAAAACCTTTACCACACAAGAAACTATGACCAATGCGCATTCTGCGCGTAATTGGTTCTTAGCCACGGCAAAAGACGAAAGGCATGTGGCAAAA
>Bacterial.MLST.Copy1.Probes_round_1_probe_1474
ATTTATATTGCTCAACCTCCGTTTTATAAAATTCAACAAAATAAATATATCACCTATGCATACAATGATTCTCAAAAGGATTCTATTCTCCAAGAATTAAATCAGGATTCTAAAATAACA
>Bacterial.MLST.Copy1.Probes_round_1_probe_1475
TATGTTAAATGCGTTAAAAGAACTTGGCGTGACTTATCAACTGTCAGAAGACAAATCCGTCTGTGAAATTGAAGGTTTAGGACATGCTTTTGAATGGCAAAGTGGCTTAGCTTTATTTTT
>Bacterial.MLST.Copy1.Probes_round_1_probe_1476
TTGAATGGCAAAGTGGCTTAGCTTTATTTTTGGGCAATGCAGGGACTGCGATGCGTCCCTTGACTGCCGCGCTTTGTTTATCGACACCGAACAAGGAAGGCAAAAATGAAATAGTCTTGA
>Bacterial.MLST.Copy1.Probes_round_1_probe_1477
GGGTTCACGGGAACCTATAAAAGCCGCAAAATTTCTGTTATGGGACATGGTATGGGGATCCCATCTTGTTCGATTTACACAAAAGAATTGATTACGGAATATGGCGTGAAGAAAATTATT
>Bacterial.MLST.Copy1.Probes_round_1_probe_1478
GAAGAATACGCTAAACAATTCGGTTTAAAATACGTGGCAGGCAAAACGCCTTGGGAAGTCAAAGTGGATATTGCATTACCTTGTGCCACACAAAACGAACTCGATTTAGATGCTGCCAAT
>Bacterial.MLST.Copy1.Probes_round_1_probe_1479
TATGTGGAAGGTGATGGCAAATATGCCCGTTTCTTTGCTCAGCCTGTTCGTTTAGGTAAAGAAGGCGTTGAAGAAATTCTACCATTAGGGTCATTGAGTGCATTTGAACAACACGCATTA
>Bacterial.MLST.Copy1.Probes_round_1_probe_1480
TATGTGGAAGGTGATGGCAAATATGCCCGTTTCTTTGCTCAGCCTGTTCGTTTAGGTAAAGAAGGGGTTGAAGAAATCCTGCCACTAGGACCATTGAGTGCATTTGAACAACACGCATTA
>Bacterial.MLST.Copy1.Probes_round_1_probe_1481
GTGCCGGATGAATTAACGGTAGCCTTAGTAAAAGATCGTATTGCTCAACCTGATTGTGCGAACGGTTTCTTATTAGACGGTTTCCCACGCACCATTCCACAAGCGGATGCGTTAAAAGAG
>Bacterial.MLST.Copy1.Probes_round_1_probe_1482
TACCGACGGAGCCGGTTTAGCTTCTGATTTGGAACGGCTAGGTTGGTTACAAAAAGGGCATAAAACCTTAATTCTTGGAGCAGGTGGAGCAACCAAAGGCGTATTACTTCCGTTACTTAA
>Bacterial.MLST.Copy1.Probes_round_1_probe_1483
TTGCTGGTAAAACGGTGTCTATTTCAGGTTCGGGTAACGTGGCGCAATATGCCATTGAAAAAGCGCTTCAATTGGGGGCGAAAGTCGTCACGTGTTCTGACTCATCTGGTTATGTTTATG
>Bacterial.MLST.Copy1.Probes_round_1_probe_1484
ACGGCAAAAGACGAAAGTCATGTGGCAAAACACTTTGCAGCACTGTCCACAAACAGTAAAGCCGTCGCTGAATTTGGTATTGATACCAATAATATGTTTGAATTTTGGGATTGGGTAGGG
>Bacterial.MLST.Copy1.Probes_round_1_probe_1485
CTAATAAACCCTGTAGTTGATTACCTAATTTAACAATACGGCTATATTCAGTTCCATTTAAAAATTCAAAATTCAAAAAATAATTTTTTTCTATACCATGGGTACGAATAATGATAACTA
>Bacterial.MLST.Copy1.Probes_round_1_probe_1486
CATTATGGGTTTGTGCTGGTGCAATAAAATCACAAGGAATAATCTTCGTCCCTTGATGAATTAATTGATAGAATGCGTGCTGACCGTTAGTGCCAGGTTCTCCCCAAATAATAGGACCAG
>Bacterial.MLST.Copy1.Probes_round_1_probe_1487
ATTCAAAGACTAAAAAATTTTTTTCTGATGTCTTGGTTGAGAAATTTTCTAGCAATATTGAGCACTACTGCTCAATATTAGGCCCATCTTTTGCTACTGAAGTATTTGAAAATGCACTAA
>Bacterial.MLST.Copy1.Probes_round_1_probe_1488
CAGCGAAGTTGGAAAAACCACGTAAAGTGATGCTGATGGTGCGTGCCGGCGAGGTGGTGGATCAGTTTATTGATGCGTTACTGCCACATTTAGAAGAAGGTGACATCATCATTGATGGCG
>Bacterial.MLST.Copy1.Probes_round_1_probe_1489
CAGAAGACAAATCCATCTGTGAAATTGAAGGTTTAGGACGTGCTTTTGAACGGCAAAGTGGCTTAGCTTTATTTTTGGGCAATGCAGGGACTGCGATGCGTCCCTTGACTGCCGCGCTTT
>Bacterial.MLST.Copy1.Probes_round_1_probe_1490
CAGTATTTAGAACAAGAAGGCTACCCACCTATCGCCATTCGAAATACCGGACTCAAAGGTGGACGAATACAAATTGATGGGTCCGTTTCTTCTCAATTTTTGACCGCACTTTTAATGGCT
>Bacterial.MLST.Copy1.Probes_round_1_probe_1491
CAAAAACCTTAATGGATGCTGGTCAATTAGTGCCAGATGATTTAATCATTTCATTAGTGAAAGAACGTGTTGCACAAGCCGATTGTGCCAAAGGTTTCTTATTAGACGGTTTCCCACGCA
>Bacterial.MLST.Copy1.Probes_round_1_probe_1492
GTTGCACAAGCCGATTGTGTCAAAGGTTTCTTATTAGACGGCTTCCCACGCACCATTCCACAAGCGGATGCGTTAAAAACAGTCGGTATCCAAATTGACTACGTTTTAGAGTTTGATGTG
>Bacterial.MLST.Copy1.Probes_round_1_probe_1493
CCCCACCAAGTCTTTATGGTGTGATTCCAGAATGCCTTGCGGCACATGGGTTAAATACTGAAGAGTTTGGCTGGAAGCGGTTAATTGTGGAAAAACCGTTTGGTTATGATATCCGCACGG
>Bacterial.MLST.Copy1.Probes_round_1_probe_1494
GCATTCTGGTGTCACCATTCTTCCATTACTTTCTCAAGTCCAATACGCAGAGTGGAATGAAACGGAAATTGCACCATTAACAAAACGTATTCAAAATGCGGGTACCGAAGTGGTCGAAGC
>Bacterial.MLST.Copy1.Probes_round_1_probe_1495
GAAGCCAAAGACGTGAATGTGAAATATGTAAGAGTGCCTGTGATTGGCGGACATTCTGGTACCACCATTCTTCCACTACTTTCACAAGCAACAGTAAATGGCTTAAAACTTGAGTTCACC
>Bacterial.MLST.Copy1.Probes_round_1_probe_1496
AGACAAATCAGTCTGTGAAATTGAAGGTTTAGGACGTGCTTTTGAATGGCAGAGTGGCTTAGCTTTATTTTTGGGCAATGCAGGGACTGCGATGCGTCCCTTGACTGCCGCGCTTTGTTT
>Bacterial.MLST.Copy1.Probes_round_1_probe_1497
ATCGGTGTAGAAGAGCGGGGTGGTTATTACGATGATTCTGGTGCAATGCGTGATATGTTCCAAAACCATTTGTTACAAGTGTTAGCCATGGTGGCGATGGAGCCACCGGCAATTATTAAT
>Bacterial.MLST.Copy1.Probes_round_1_probe_1498
ATCGGTGTAGAAGAGCGGGGTGGTTATTACGATGATTCTGGCGCAATGCGTGATATGTTCCAAAACCATTTGTTACAAGTGTTAGCCATGGTGGCGATGGAGCCACCGGCAATTATTAAT
>Bacterial.MLST.Copy1.Probes_round_1_probe_1499
GAATACGCGAAACAATTCGGTTTAAAATACGTAGCAGGCAAAACACCTTGGGAAGTCAAAGTTGATATTGCGCTACCTTGTGCGACACAAAACGAATTAGACTTAGCGTCTGCTAATACC
>Bacterial.MLST.Copy1.Probes_round_1_probe_1500
GAATACGCGAAACAATTCGGTTTAAAATACGTAGCAGGCAAAACGCCTTGGGAAGTCAAAGTTGATATTGCGCTACCTTGTGCGACACAAAACGAATTAAACTTAGCGTCTGCTAATACC
>Bacterial.MLST.Copy1.Probes_round_1_probe_1501
GAATACGCGAAACAATTCGGTTTAAAATACGTAGCAGGCAAAACACCTTGGGAAATCAAAGTTGATATTGCGCTACCTTGTGCGACACAAAACGAATTAGACTTAGCGTCTGCTAATACC
>Bacterial.MLST.Copy1.Probes_round_1_probe_1502
GAATACGCGAAACAATTCGGTTTAAAATACGTAGCAGGCAAAACGCCTTGGGAAGTCAAAGTTGATATTGCACTGCCTTGTGCGACACAAAATGAATTAGACTTAGCGTCTGCTAATACC
>Bacterial.MLST.Copy1.Probes_round_1_probe_1503
AAAAGGGCAAAGCTTTGCTGGTAAAACGGTGTCTGTTTCAGGTTCGGGTAACGTGGCGCAATATGCCATTGAAAAAGCGCTGCAATTGGGGGCAAAAGTCGTAACTTGTTCTGACTCATC
>Bacterial.MLST.Copy1.Probes_round_1_probe_1504
CATTCTGGTGTCACCATTCTTCCATTACTTTCTCAAGTCCAATACGCAGAGTGGAATGACACGGAAATTGCACCATTAACAAAACGTATTCAAAATGCGGGTACCGAAGTGGTCGAAGCA
>Bacterial.MLST.Copy1.Probes_round_1_probe_1505
CAAAACACTTTGCAGCACTGTCCACAAGCAGTAAAGCCGTTGCTGAATTTGGTATTGATACCAATAATATGTTTGAATTTTGGGATTGGGTAGGGGGTCGTTATTCATTATGGTCAGCGA
>Bacterial.MLST.Copy1.Probes_round_1_probe_1506
GCAGCACTATCTACAAACAGTAAAGCCGTCGCTGAATTTGGTATTGATACCAATAATATGTTTGAATTTTGGGATTGGGTAGGGGGGCGTTATTCATTATGGTCAGCGATTGGTTTATCT
>Bacterial.MLST.Copy1.Probes_round_1_probe_1507
TCTAAATATTTTGGCAAGAGAAGATTCAACAATCCTGAAAATATTAAAGCTACGTTAGACTTAAAAGATGCATTAAGTGAACTTGATTTTATGATACTTGCTGTTCCATCAAGCGCTATT
>Bacterial.MLST.Copy1.Probes_round_1_probe_1508
ATTATTTTAAAGCATTTAGTGAAATAGTTGATTTTTCATATCCATTTTTAATAGGTGGAGCTGCTGATGTTGGTTCATCAACCAAAGTAAGGTTCGCTGATTCGATACTAGACTATGGTC
>Bacterial.MLST.Copy1.Probes_round_1_probe_1509
TAATCATCAATGCAACCTCGCTCGGACTGCAAGGAAAATATGTTGAACTGCCTCAATCTGTTATAGCTTCAGCGAATATTTACGATATGCAATATGCACACAATATGCAAACTCCTTTTC
>Bacterial.MLST.Copy1.Probes_round_1_probe_1510
GTCCATCTAAAGATGCAACACCTATGTTCGTAAACGGTGTAAACTTTGATACTTATGCAGGTCAAGACATCGTATCCAACGCTTCTTGTACAACAAACTGCTTAGCACCATTAGCTAAAG
>Bacterial.MLST.Copy1.Probes_round_1_probe_1511
TTGCACAAGCCGATTGTACCAAAGGTTTCTTATTAGACGGCTTCCCACGCACCATTCCACAAGCGGATGCGTTAAAAACAGTCGGTATCCAAATTGACTACGTTTTAGAGTTTGATGTGC
>Bacterial.MLST.Copy1.Probes_round_1_probe_1512
GGTTATACGGGTAAAGCGATTACAGATGTGGTGAACATCGGAATTGGTGGGTCTGATTTAGGACCTTATATGGTAACAGAAGCCTTACGTCCTTATAAAAATCATTTGAATCTACATTTC
>Bacterial.MLST.Copy1.Probes_round_1_probe_1513
CACGGCAAAAGACGAAAGGCATGTGGCAAAACACTTTGCAGCACTGTCCACAAACGGTAAAGCCGTTGCTGAATTTGGTATTGATACCAATAATATGTTTGAATTTTGGGATTGGGTAGG
>Bacterial.MLST.Copy1.Probes_round_1_probe_1514
GTAAAAAACAAGGGGTAACCAAAATTAGCGATGGCTTCGGTATGCTGGTTGGGCAAGCTGCTCATGCATTTTATTTATGGCGTGGCATAATGCCGGAAATTGAGCATTTATTAGTGGAAA
>Bacterial.MLST.Copy1.Probes_round_1_probe_1515
AGCCAAAGACGTGAATGTGAAATATGTAAGAGTGCCTGTTATTGGCGGACATTCCGGCACAACCATTCTTCCACTGCTTTCACAAGCAACAGTAAATGGCTTAAAACTTGAGTTCACTCA
>Bacterial.MLST.Copy1.Probes_round_1_probe_1516
CAAAGGCGGACGAGTACAAATTGATGGGTCCGTTTCTTCTCAATTTTTGACCGCACTTTTAATGGCGGCCCCGATGACAGAGGCGGATACGGAAATTGAAATCATCGGTGAGCTGGTTTC
>Bacterial.MLST.Copy1.Probes_round_1_probe_1517
ATTGAAGGTTTAGGACGTGCTTTTGAATGGCAGAGTGGCTTAGCTTTATTTTTGGGCAATGCAGGGACTGCGATGCGTCCCTTGACTGCCGCGCTTTGTTTATCGACACCGAACAAGAAA
>Bacterial.MLST.Copy1.Probes_round_1_probe_1518
ATATGCTTGGGTTCACAGGAACCTATAAAGGCCGCAAAATTTCTGTTATGGGACATGGTATGGGGATCCCATCTTGTTCGATTTACACAAAAGAATTGATTACGGAATACGGCGTGAAGA
>Bacterial.MLST.Copy1.Probes_round_1_probe_1519
GTCGTGTAGAAGAATATGCGAAACAATTCGGTTTAAAATACGTAGCAGGCAAAACGCCTTGGGAAATCAAAGTTGATATTGCGCTACCTTGTGCGACACAAAACGAATTAGACTTAGCGT
>Bacterial.MLST.Copy1.Probes_round_1_probe_1520
CTCAGTTTTCTTCCATTCAGCAAAGATCTGTTGCATTTCATCATAGCTTAAACCTAAGCCATCTTTTAAGAACTGATAGGCTTCACAAATTAACTGCATATCACCATATTCGATACCGTT
>Bacterial.MLST.Copy1.Probes_round_1_probe_1521
TCATTCATTATTATTAGAAACTATTAATAATGAGACAAATTATGATTTTTCAAACATCCTTGTAAAACAAGATGATTTGGCAATTAGAGATTATTTTAAGGCATTTAGCGAAATAGTTGA
>Bacterial.MLST.Copy1.Probes_round_1_probe_1522
GATATTGTTAGGGGTAAAATTAGTTTTAACTCAAATGATATTGGAGACTGAGTTATTCAAAAATCTGATGGCTATCCAACATATAATTTTGCAGTTGTAGTAGACGATCATGATATGGAA
>Bacterial.MLST.Copy1.Probes_round_1_probe_1523
CCTTACTATGGCGCAATGATGATCAAATTAAAGGATGTTGATAGTGCTGTTGGTGGCTTAATTTATTCAACTGCTGATATCTTACGTGCTGCTTTTAAATGTATTGGTGCAAAACCAGGA
>Bacterial.MLST.Copy1.Probes_round_1_probe_1524
GGAAAAACTGAGGAACTATTAAAAAGAATAAACATACTTAAAATTGCAGGAATAAATTCTTTAGTTATAAAGCCTAAATTTGACACAAGATTTTCTGAAGATGAAATAGTTAGTAGAACT
>Bacterial.MLST.Copy1.Probes_round_1_probe_1525
TTATCCAATCGCGCCCTCTTACTTTCCGCATTAGCTAAAGGAAAAACAACATTAACCAATCTGTTAGATAGTGATGATGTGCGCCATATGTTAAATGCGTTAAAAGAACTTGGTGTGACT
>Bacterial.MLST.Copy1.Probes_round_1_probe_1526
CAGTATTTAGAACAAGAAGGCTACCCACCTATCGCCATTCGAAATACCGGACTCAAAGGCGGACGAATACAAATTGATGGGTCCGTTTCTTCTCAATTTTTGACCGCACTTTTAATGGCT
>Bacterial.MLST.Copy1.Probes_round_1_probe_1527
AAAACAACATTAACTAATCTGTTAGATAGTGATGATGTGCGCCATATGTTAAATGCGTTAAAAGAACTTGGCGTGACTTATCAACTGTCAGAAGACAAATCCGTCTGTGAAATTGAAGGT
>Bacterial.MLST.Copy1.Probes_round_1_probe_1528
CGTTTGGTTATGATATCCGCACGGCAAAAGAACTCGATATTCAAATTCACCGTTTCTTTGATGAACACCAAATTTATCGTATTGACCACTATCTTGGTAAAGAAACAGTTCAAAATCTGC
>Bacterial.MLST.Copy1.Probes_round_1_probe_1529
GTGGAAGAATACGCTAAACAATTCGGTTTAAAATACGTAGCAGGCAAAACGCCTTGGGAAGTCAAAGTTGATATTGCACTGCCTTGTGCGACACAAAACGAATTAGACTTAGCGTCTGCT
>Bacterial.MLST.Copy1.Probes_round_1_probe_1530
GTAATTGGTTCTTAACCACGGCAAAAGACGAAAGTCATGTGGCAAAACACTTTGCAGCACTGTCCACAAACAGTAAAGCCGTTGCTGAATTTGGTATTGATACCAATAATATGTTTGAAT
>Bacterial.MLST.Copy1.Probes_round_1_probe_1531
GTAGCCTTAGTAAAAGATCGTATTGCTCAACCGGATTGTGCGAACGGCTTCTTATTAGACGGTTTCCCACGCACCATTCCACAAGCGGATGCGTTAAAAGAGTCAGGTGTAAAAATTGAT
>Bacterial.MLST.Copy1.Probes_round_1_probe_1532
AAGAAGGTTACCCACCTATCGCCATTCGAAATACCGGACTCAAAGGCGGACGAATACAAATTGATGGGTCAGTTTCTTCTCAATTTTTGACCGCACTTTTAATGGCTGCCCCGATGGCAG
>Bacterial.MLST.Copy1.Probes_round_1_probe_1533
TGTGCCAAAGGTCTCTTATTAGACGGCTTCCCACGCACCATTCCACAAGCGGATGCATTAAAAACAGTCGGTATCCAAATTGACTACGTTTTAGAGTTTGATGTGCCTGATGAAGTGATC
>Bacterial.MLST.Copy1.Probes_round_1_probe_1534
ACCACAAAGGGACATCACGGAATTTTAAACAGTGAACAAACAATAGAATTTAAAAAGGCAATTGGATTAGAAAATAAAGCGCCTTTTGAATATGATTCTGATGTATATGAATATGGAAGA
>Bacterial.MLST.Copy1.Probes_round_1_probe_1535
GCGAAGAGGGTGCTCGTCACGGACCGTCAATTATGCCGGGCGGTGATGAATCTGCGTGGCAATATGTGAAGCCGATTTTCCAAGCAATTTCAGCCAAAACCGACAAAGGTGAGCCTTGTT
>Bacterial.MLST.Copy1.Probes_round_1_probe_1536
GCGAAGAGGGTGCTCGTCACGGGCCGTCAATTATGCCGGGCGGTGATGAATCTGCTTGGCAATATGTGAAGCCGATTTTCCAAGCGATTTCAGCCAAAACCGACAAAGGTGAGCCTTGTT
>Bacterial.MLST.Copy1.Probes_round_1_probe_1537
GTGGTGGCGTATAACCGCACCACTTCAAAAGTGGACGAGTTCTTAGAAGGTGCAGCGAAAGGCACTAACATTATCGGTGCTTACTCATTAGAAGATTTAGCGGCGAAGTTAGAAAAACCG
>Bacterial.MLST.Copy1.Probes_round_1_probe_1538
GCCGATGTGGTGGTTATTTCTGCTGGTGTTGCCCGTAAGCCGGGGATGACACGTGCCGATTTATTCAATACGAATGCCACTATCGTGCATAACTTAGTCGAAAAAGCAGCGAAAGTTTGC
>Bacterial.MLST.Copy1.Probes_round_1_probe_1539
GAGAATAAACTGATTATCCGTGTGCAACCGGACGAAGGCATTTCAATGCGTTTCGGCTTGAAAAAACCAGGAGCAGGCTTTGAGGCGAAAGAAGTCTCAATGGATTTCCGCTATTCTGAT
>Bacterial.MLST.Copy1.Probes_round_1_probe_1540
GCGGACGAATACAAATTGATGGGTCAGTTTCTTCTCAATTTTTGACCGCACTTTTAATGGCTGCCCCCATGGCAGAGGCGGATACGGAAATTGAAATCATCGGTGAGCTGGTTTCCAAAC
>Bacterial.MLST.Copy1.Probes_round_1_probe_1541
GCGGACGAATACAAATTGATGGGTCAGTTTCTTCTCAATTTTTGACCGCACTTTTAATGGCAGCCCCGATGGCAGAGGCGGATATGGAAATTGAAATCATCGGTGAGCTGGTTTCCAAAC
>Bacterial.MLST.Copy1.Probes_round_1_probe_1542
AAAGGGCAAAGTTTTGCCGGTAAAACGGTGTCTGTTTCAGGTTCGGGTAACGTGGCGCAATATGCCATTGAAAAAGCGCTGCAATTGGGGGCAAAAGTCGTAACTTGTTCTGACTCATCT
>Bacterial.MLST.Copy1.Probes_round_1_probe_1543
GCCAGCGCGCATGACAGTGCCTGTGATTGGTGGGCATTCTGGTGTCACCATTCTTCCATTACTTTCTCAAGTCCAATACGCAGAGTGGAATGACGCGGAAATTGCACCATTAACAAAACG
>Bacterial.MLST.Copy1.Probes_round_1_probe_1544
ATGATCCTTCCAATGCCAAATTTAACTCAAACTGTTGCATTTCTTCATCATCTTTAATGTATTGCTCTTGTTTACCTTTTTTCACTTTATATAAAGGAGGTTGTGCAATATAAACATGAC
>Bacterial.MLST.Copy1.Probes_round_1_probe_1545
GATTGACATAAACAAGATGACGCCTGAACTATGAGAAGATGACGCAAAAAATTTTATTGTTAAAAATCATGCAAACAGTATAAGAAGTTTAATTGGTGCTATAAATCGTCTAAGGTTCTA
>Bacterial.MLST.Copy1.Probes_round_1_probe_1546
TGAAGAAGGGGCAAGACACGGGCCGTCTATTATGCCGGGTGGTGATGAATCTGCTTGGCAATATGTGAAGCCGATTTTCCAAGCCATTTCAGCCAAAACAGAACAAGGTGAGCCTTGCTG
>Bacterial.MLST.Copy1.Probes_round_1_probe_1547
TGGACGAGTACAAATTGATGGGTCCGTTTCTTCTCAATTTTTGACCGCACTTTTAATGGCTGCCCCGATGGCAGAGGCGGATACTGAAATTGAAATCATCGGTGAGCTGGTTTCCAAACC
>Bacterial.MLST.Copy1.Probes_round_1_probe_1548
AAATTGAAGGTTTAGGACGTGCTTTTGAATGGCAAAGTGGCTTAGCTTTATTTTTGGGCAATGCAGGGACGGCGATGCGTCCCTTGACTGCCGCGCTTTGTTTATCGACACCGAACAAGG
>Bacterial.MLST.Copy1.Probes_round_1_probe_1549
GGTTATACTGATAAAGCGATTACAGATGTAGTGAACATCGGAATTGGTGGGTCTGATTTAGGACCTTATATGGTAACAGAAGCCTTACGTCCTTATAAAAATCATTTGAATCTACATTTC
>Bacterial.MLST.Copy1.Probes_round_1_probe_1550
TCGAAATACAGGACTCAAAGGCGGACGAATACAAATTGATGGGTCAGTTTCTTCTCAATTTTTGACCGCACTTTTAATGGCAGCCCCGATGGCAGAGGCGGATACGGAAATTGAAATCAT
>Bacterial.MLST.Copy1.Probes_round_1_probe_1551
TTTAGGACGTGCTTTTGAATGGCAAAGTGGCTTAGCTTTATTTTTGGGCAATGCAGGGACTGCGATGCGTCCCTTGACTGCCGCGCTTTGTTTATCTACACCGAACAAGGAAGGCAAAAA
>Bacterial.MLST.Copy1.Probes_round_1_probe_1552
TTTATTTTTGGGCAATGCAGGGACTGCGATGCGTCCCTTGACTGCCGCGCTTTGTTTATCGACACCGAACAAGGAAGGCAAAAATGAAATAGTCTTGACTGGTGAACCTCGTATGAAAGA
>Bacterial.MLST.Copy1.Probes_round_1_probe_1553
TGAAGGCTTAGGACGTGCTTTTGAATGGCAAAGTGGCTTAGCTTTATTTTTGGGCAATGCAGGGACTGCGATGCGTCCCTTGACTGCCGCGCTTTGTTTATCGACACCGAACAAGAAAGG
>Bacterial.MLST.Copy1.Probes_round_1_probe_1554
CCGGGTGATCCGCTTCGTGCTAAATATATCGCTGAAACCTTTTTAGAAGATGCAAAAGAAGTGACCAATGTTCGCAATATGTTAGGCTACACCGGCACTTATAAAGGTCGCCGCATTTCA
>Bacterial.MLST.Copy1.Probes_round_1_probe_1555
CCGGGCGATCCGCTTCGTGCTAAATATATCGCTGAAACCTTTTTAGAAGATGCAAAAGAAGTGACCAATGTTCGCAATATGTTAGGCTACACCGGTACTTATAAAGGTCGCCGCATTTCA
>Bacterial.MLST.Copy1.Probes_round_1_probe_1556
GTGCCAGCTTACTTGGAAGAAAAAGGCGTGCCGGCTGATTCCAACACTGAAACCTTTATGGCGGTAAAATGTGAAATCGATAACTGGCGTTGGGCAGGTGTGCCGTTCTATGTGCGAACC
>Bacterial.MLST.Copy1.Probes_round_1_probe_1557
TTTTTAGGCAATGCAGGGACTGCGATGCGTCCCTTGACTGCCGCGCTTTGTTTATCGACACCGAACAAGGAAGGCAAAAATGAAATAGTCTTGACTGGCGAACCTCGTATGAAAGAACGC
>Bacterial.MLST.Copy1.Probes_round_1_probe_1558
GAATGCCTTGCTGCGCACGGACTGAATACCGAAGAATTTGGTTGGAAGCGGTTAATTGTGGAAAAACCGTTTGGTTATGATATCCGCACCGCAAAAGAACTCGATATTCAAATTCACCGT
>Bacterial.MLST.Copy1.Probes_round_1_probe_1559
GTCCACTTTTGAGGTGGTACGGTTATACGCCACGACTTTAAAGCCATTGTCGTTCATATTTAAAATAAGGTTCTGACCCATTACCGCTAAACCGATAACGCCGATATCGCCTTTTACTGA
>Bacterial.MLST.Copy1.Probes_round_1_probe_1560
TTTAGCGAAATAGTGGATTTTTCATATCCATTTTTAATAGGCGGCGGTGCTGATGTGGGTTCATCAACTAAGGTAAGGTTCGCTGATTCAATACTTGATTATGGCCAAAGAATAGACTAT
>Bacterial.MLST.Copy1.Probes_round_1_probe_1561
CGTGCGGATGATAAACCTGAAACCGTATTAGATCGCTTAAAAGTCTATCACTCAACAACTAAACCATTGGTGGACTACTACCAAGCAGAAGCAAAAGCAGGGCATACGCAATACTTCCGT
>Bacterial.MLST.Copy1.Probes_round_1_probe_1562
ATTATATGTGTGTAGCTATTGACGAAGTCAATTTTATGGATGAGGATATACTAACTGTAATTGATGAGTTAATTGTTAATGGTGTAAGAGTAATTTGCTCTGGCCTAGATATGGACTTTA
>Bacterial.MLST.Copy1.Probes_round_1_probe_1563
GTAGCCTTAGTAAAAGATCGTATTGCTCAACCGGATTGTGCTAATGGCTTCTTATTAGACGGTTTCCCACGCACCATTCCGCAAGCTGATGCGTTAAAAGAGTCAGGTGTAAAAATTGAT
>Bacterial.MLST.Copy1.Probes_round_1_probe_1564
GTGCCGATGATAAACCGGAAACTGTATTAGATCGCTTAAAAGTGTATCACTCCACCACGAAACCATTAGTGGACTACTACCAAGCAGAAGCGAAAGCGGATAACACCAAGTACTTCCGCT
>Bacterial.MLST.Copy1.Probes_round_1_probe_1565
ATGCAAATTGTAAAAAATACGGTGCTGTCGAAGGGCAAGAAAATATTAACTATGTTGTAGGTGCAAACGTTGCAGGCTTTGTTAAAGTAGCTGATGCAATGTTAGCACAAGGTGTTTACT
>Bacterial.MLST.Copy1.Probes_round_1_probe_1566
CATTCCACTGTAAAGCTACTTCTACACCAATATCATCTTTTTCCGCACTAAAATAAAATATTTTTTGATGAATTGGTGTCTTATTTTTATTTAAGTATTCAACAAAAGCCTTAATACCGC
>Bacterial.MLST.Copy1.Probes_round_1_probe_1567
GATTACAGCTTTCAATTGATGAACCACAAAAAGCAGACTTGCTGAAAATATTAGATTATATGATTGACATAAACAAGATGACGCCTGAACTATGAGAAGACGACGCAAAAATTTTTATTG
>Bacterial.MLST.Copy1.Probes_round_1_probe_1568
GTTCGCAAACACATCACCGCAGGTGCGAAGAAAGTTGTTTTAACCGGTCCGTCTAAAGATGCAACACCTATGTTCGTAAACGGCGTAAACTTTGATACTTACGCAGGTCAAGACATCGTG
>Bacterial.MLST.Copy1.Probes_round_1_probe_1569
AACAAGATGACGCCTGAACTATGAGAAGATGACGCAAAAATTTTTATTGTTAAAAACCATGCAAACAGTATAAGAAGTTTAATTGGAGCTATAAATCGTCTAAGGTTCTATAATTCTGAA
>Bacterial.MLST.Copy1.Probes_round_1_probe_1570
AGATTCTAAAATAACAATTCAACGTTACAAAGGTTTGGGAGAAATGGATCCTGAGCAATTGTGAGAAACTACAATGAATCCTGAGAATAGAAAAATGTATCAAGTTCAAATTGATGATGC
>Bacterial.MLST.Copy1.Probes_round_1_probe_1571
TCTCTCGGTCTGCAAGGCAAATATGTTGAATTACCTGAATCTGTTATAGCATCGGCGAATATTTACGATATGCAATATGCCCCCAATATGCAAACTCCTTTTCTCAATTATGCAAGACGT
>Bacterial.MLST.Copy1.Probes_round_1_probe_1572
GCAAGACACGGACCTTCAATTATGCCGGGTGGTGATGAATCTGCGTGGCCGTATGTGAAGCCGATTTTCCAAGCCATTTCAGCCAAAACAGAACAAGGTGAGCCTTGCTGTGACTGGGTT
>Bacterial.MLST.Copy1.Probes_round_1_probe_1573
GCCGATGTGGTCGTTATTTCTGCTGGTGTTGCCCGTAAGCCGGGGATGACACGTGCCGATTTATTCAATACGAATGCCACTATCGTGCATAATTTAGTCGAAAAAGCAGCGAAAGTTTGC
>Bacterial.MLST.Copy1.Probes_round_2_probe_1
GTAATGGAAAAATACGGCATCTTAGGTGTTGAAATGGAAGCTGCGGGAATTTATGGTGTGGCCGCAGAATTTGGTGCCAAAGCCTTAACAATCTGTACTGTGTCTGATCACATTCGTACA
>Bacterial.MLST.Copy1.Probes_round_2_probe_2
GAAATGGATCCTGAGCAATTGTGAGAAACTACAATGAATCCTGAGAATAGAAAAATGTATCAAGTTCAAATTGATGATGCAGCCAAGGCTGACTGAGTGTTTACGACTTTAATGGGAGAC
>Bacterial.MLST.Copy1.Probes_round_2_probe_3
GATGGTTATGATCCAAATGCTATTTTTAACTTTCTATCACTTTTAGGTTGAACTAGTGCTGATAATTCGGAACTAATGAGCCATAACGAAATAATTGCAAAGTTTGACCCTGCTAGATTA
>Bacterial.MLST.Copy1.Probes_round_2_probe_4
GAAATGGATCCTGAGCAGTTGTGAGAAACTACAATGAATCCTGAGAATAGAAAAATGTATCAAGTTCAAATTGATGATGCAGCCAAGGCTGACTGAGTGTTTACTACTTTAATGGGAGAC
>Bacterial.MLST.Copy1.Probes_round_2_probe_5
GTAATGGAAAAATACGGCATCTTAGGCGTTGAAATGGAAGCTGCGGGAATTTATGGCGTGGCAGCAGAATTTGGTGCCAAAGCCTTAACAATCTGTACTGTGTCTGATCACATTCGTACA
>Bacterial.MLST.Copy1.Probes_round_2_probe_6
ATGAATATGAATAGTCTAGGGGCTTTTTTGACTTATTCAACAAATAACTCAGGCAAAGGTGAAAATCCTGACTTAGTTAGGGAAGCTGTAAAAATTGCCACTGAAAGAGGCTTAAATGTA
>Bacterial.MLST.Copy1.Probes_round_2_probe_7
GTAATGGAAAAATATGGCATCTTAGGTGTTGAAATGGAAGCTGCGGGAATTTATGGTGTGGCCGCAGAATTTGGTGCCAAAGCCTTAACAATCTGTACTGTGTCTGATCACATTCGTACA
>Bacterial.MLST.Copy1.Probes_round_2_probe_8
AAAGGTGATGCAACCTTATTTGCCCGTACTGATGCTGTACACGCTTGTTGGAAATTTGTGCAACCGATTTTAGACTACAAAGCTAATCGTGGACGTGTTTATGAATATGAATCCGGCACT
>Bacterial.MLST.Copy1.Probes_round_2_probe_9
GATGGTTATGATCCAAATGCTATTTTTAACTTTCTATCACTTTTAGGTTGAACTAGTGCTGATAATTCAGAACTAATGAGCCATAATGAAATAATTACAAAGTTTGACCCCGCTAGATTA
>Bacterial.MLST.Copy1.Probes_round_2_probe_10
GTAATGGAAAAATACGGCATCTTAGGCGTTGAAATGGAAGCTGCGGGAATTTATGGCGTGGCAGCAGAATTTGGTGCCAAAGCCTTAACAATCTGTACTGTATCTGATCACATTCGTACA
>Bacterial.MLST.Copy1.Probes_round_2_probe_11
GTAATGGAAAAATACGGCATCTTAGGTGTTGAAATGGAAGCTGCGGGAATTTATGGTGTAGCCGCAGAATTTGGTGCCAAAGCCTTAACAATCTGTACTGTGTCTGATCACATTCGTACA
>Bacterial.MLST.Copy1.Probes_round_2_probe_12
GCGGCACACCAAGCAGCCAAAGCAAAAGGCATTGAAGCTCGTTTCGGTAACTTATTCTCTGCGGATTTATTCTATTCACCGGATGTTGAAATGTTTGACGTAATGGAAAAATATGGCATT
>Bacterial.MLST.Copy1.Probes_round_2_probe_13
AAAGGTGATGCAACCTTATTTGCCCGTACTGATGCTGTACACGCTTGTTGGAAATTTGTGCAACCGATTTTAGACTACAAAGCTAATCGTGGACGTGTATATGAATATGAATCCGGCACT
>Bacterial.MLST.Copy1.Probes_round_2_probe_14
AAAGGTGATGCAACCTTATTTGCCCGTACTGATGCTGTACACGCTTGTTGGAAATTTGTGCAACCGATTTTAGCCTACAAAGCTAATCGTGGGCGTGTGTATGAATATGAATCCGGCACT
>Bacterial.MLST.Copy1.Probes_round_2_probe_15
AAAGGTGATGCAACCTTATTTGCCCGTACTGATGCTGTACACGCTTGTTGGAAATTTGTGCAACCGATTTTAGACTACAAAGCTAATCGTGGGCGTGTGTATGAATATGAATCCGGCACT
>Bacterial.MLST.Copy1.Probes_round_2_probe_16
GTAATGGAAAAATACGGCATCTTAGGCGTTGAAATGGAAGCTGCGGGAATTTATGGTGTGGCGGCAGAATTTGGTGCCAAAGCCTTAACAATCTGTACTGTGTCTGATCACATTCGTACA
>Bacterial.MLST.Copy1.Probes_round_2_probe_17
GAAATGGATCCTGAGCAGTTGTGAGAAACTACAATGAATCCTGAGAATAGAAAAATGTATCAAGTTCAAATTGATGATGCAGCCAAGGCTGACTGAGTGTTTACGACTTTAATGGGAGAC
>Bacterial.MLST.Copy1.Probes_round_2_probe_18
CGCCAAGATGACAAACCTGAAACGGTATTAGAGCGTTTAGCGATTTACCACAAACAAACCAAACCGTTAATCGCCTACTACACCGCAGAAGCAGAAGCCGGCAACACTCGTTATGAGCGT
>Bacterial.MLST.Copy1.Probes_round_2_probe_19
CGCCAAGACGACAAACCTGAAACCGTGTTAGAGCGTTTAGCGATTTACCACAAACAAACCAAGCCGTTAATCACCTACTACACCGCAGAAGCAGAAGCCGGCAATACTCGTTATGAGCGT
>Bacterial.MLST.Copy1.Probes_round_2_probe_20
CGCCAAGATGACAAACCGGAAACGGTATTAGAGCGTTTAGCGATTTACCACAAACAAACCAAGCCGTTAATCGCCTACTACACCGCAGAAGCGGAAGCCGGCAACACACGTTATGAACGT
>Bacterial.MLST.Copy1.Probes_round_2_probe_21
CGCCAAGATGACAAACCTGAAACGGTATTAGAGCGTTTAGCGATTTACCACAAACAAACCAAGCCGTTAATCGCCTACTACACCGCAGAAGCGGAAGCCGGCAACACACGTTATGAACGT
>Bacterial.MLST.Copy1.Probes_round_2_probe_22
AAAGGTGATGCAACCTTATTTGCCCGTACTGATGCTGTACACGCTTGTTGGAAATTTGTGCAACCGATTTTAGGCTACAAAGCTAATCGTGGGCGTGTGTATGAATATGAATCCGGCACT
>Bacterial.MLST.Copy1.Probes_round_2_probe_23
AACAAGATGACACCGGAACTATGGGAAGATGATGCGAAAAACTTTATTGTTAAAAACCATGCAAATAGCATAAGAAGTTTAATTGGTGCAATAAATCGTTTAAGGTTTTATAACTCTGAA
>Bacterial.MLST.Copy1.Probes_round_2_probe_24
AAAGGTGATGCAACCTTATTTGCCCGTACTGATGCCGTACACGCTTGTTGGAAATTTGTGCAACCGATTTTAGACTACAAAGCTAATCGTGGACGTGTTTATGAATATGAATCTGGCACT
>Bacterial.MLST.Copy1.Probes_round_2_probe_25
AAAGGTGATGCAACCTTATTTGCCCGTACTGATGCTGTACACGCTGGTTGGAAATTTGTGCAACCGATTTTAGCCTACAAAGCAAATCGTGGGCGTGTGTATGAATATGAATCCGGCACT
>Bacterial.MLST.Copy1.Probes_round_2_probe_26
AAAGGTGATGCAACCTTATTTGCCCGTACTGATGCTGTACACGCTTGTTGGAAATTTGTGCAACCGATTTTAGACTATAAAGCTAATCGTGGACGTGTGTATGAATATGAATCCGGCACT
>Bacterial.MLST.Copy1.Probes_round_2_probe_27
AAAATAGAGGGTTCCATTTCTTCTCAATTTTTGACCGCACTTTTGATGGTCTCTCCAATGGCAAAAGCAGATACAGAAATTGAAGTTATCGGTGAATTAGTTTCAAAGCCTTATATTGAT
>Bacterial.MLST.Copy1.Probes_round_2_probe_28
GATGGTTATGATCCAAATGCTATTTTTAACTTTCTATCACTTTTAGGTTGAACTAGTGCTGATAATTCGGAACTAATGAGCCATAACGAAATAATTGCAAAGTTTGACCCCGCTAGATTA
>Bacterial.MLST.Copy1.Probes_round_2_probe_29
GTAATGGAAAAATACGGCATCTTAGGTGTTGAAATGGAAGCTGCGGGAATTTACGGTGTGGCCGCAGAATTTGGTGCCAAAGCCTTAACAATCTGTACTGTGTCTGATCACATTCGTACA
>Bacterial.MLST.Copy1.Probes_round_2_probe_30
GTAATGGAAAAATACGGCATCTTAGGTGTTGAAATGGAAGCTGCGGGAATTTATGGCGTGGCAGCAGAATTTGGTGCCAAAGCCTTAACAATCTGTACTGTGTCTGATCACATTCGTACA
>Bacterial.MLST.Copy1.Probes_round_2_probe_31
GTAATGGAAAAATATGGCATCTTAGGTGTTGAAATGGAAGCTGCGGGAATTTATGGTGTAGCCGCAGAATTTGGTGCCAAAGCCTTAACAATCTGTACTGTGTCTGATCACATTCGTACA
>Bacterial.MLST.Copy1.Probes_round_2_probe_32
GATGGTTATGATCCAAATGCTATTTTTAACTTTCTATCACTTTTAGGTTGAACTAGTGCTGATAATTCGGAACTAATGAGCCATAACGAAATAATTGCAAAATTTGACCCTGCTAGATTA
>Bacterial.MLST.Copy1.Probes_round_2_probe_33
GTAATGGAAAAATACGGCATCTTAGGTGTTGAAATGGAAGCTGCGGGAATTTATGGCGTGGCAGCAGAATTTGGTGCCAAAGCCTTAACAATCTGTACTGTATCTGATCACATTCGTACA
>Bacterial.MLST.Copy1.Probes_round_2_probe_34
GTAATGGAAAAATACGGCATCTTAGGCGTTGAAATGGAAGCTGCGGGAATTTATGGTGTGGCAGCAGAATTTGGTGCCAAAGCCTTAACAATCTGTACTGTGTCTGATCACATTCGTACA
>Bacterial.MLST.Copy1.Probes_round_2_probe_35
GATGGTTATGATGCAAATGCTATTTTTAACTTTCTATCACTTTTAGGTTGAACTAGTGCTGATAATTCAGAACTAATGAGCCATAATGAAATAATTACAAAGTTTGACCCTGCTAGATTA
>Bacterial.MLST.Copy1.Probes_round_2_probe_36
GTAATGGAAAAATACGGCATCTTAGGTGTTGAAATGGAAGCTGCGGGAATTTATGGTGTGGCCGCAGAATTTAGTGCCAAAGCCTTAACAATCTGTACTGTGTCTGATCACATTCGTACA
>Bacterial.MLST.Copy1.Probes_round_2_probe_37
GATGGTTATGATCCAAATGCTATTTTTAACTTTCTATCACTTTTAGGTTGAACTAGTACTGATAATTCAGAACTAATGAGCCATAATGAAATAATTACAAAGTTTGACCCTGCTAGATTA
>Bacterial.MLST.Copy1.Probes_round_2_probe_38
GATGGTTATGATCCAAATGCTATTTTTAACTTTCTATCACTTTTAGGTTGAACTAGTGCTGATAATTCAGAACTAATGAGCCATAATGAAATAATTACAAAGTTTGCCCCTGCTAGATTA
>Bacterial.MLST.Copy1.Probes_round_2_probe_39
GATGGTTATGATCCAAATGCTATTTTTAATTTTCTATCACTTTTAGGTTGAACCAGTGCTGATAATTCAGAACTAATGAGCCATAATGAAATAATTGTAAAGTTTGACCCCGCTAGATTA
>Bacterial.MLST.Copy1.Probes_round_2_probe_40
GATGGTTATGATCCAAATGCTATTTTTAACTTTCTATCACTTTTAGGTTGAACTAGTGCTGATAATTCAGAACTAATGAGCCATAATGAAATAATTGCAAAGTTTGACCCTGCTAGATTA
>Bacterial.MLST.Copy1.Probes_round_2_probe_41
GAAATGGATCCTGAGCAATTGTGAGAAACTACAATGAATCCCGAGAATAGAAAAATGTATCAAGTTCAAATTGATGATGCAGCCAAGGCTGACTGAGTGTTTACGACTTTAATGGGAGAC
>Bacterial.MLST.Copy1.Probes_round_2_probe_42
GAAATGGATCCTGAGCAGTTGTGAGAAACTACAATGAATCCTGAGAATAGAAAAATGTATCAAGTTCAAATTGATGATGAAGCCAAGGCTGACTGAGTGTTTACGACTTTAATGGGAGAC
>Bacterial.MLST.Copy1.Probes_round_2_probe_43
GAAATGGATCCTGAGCAATTGTGAGAAACTACAATGAATCCTGAGAATAGAAAAATGTATCAAGTTCAAATTGATGATGCAGCCAAGGCTGACTGAGTGTTTATGACTTTAATGGGAGAC
>Bacterial.MLST.Copy1.Probes_round_2_probe_44
GAAATGGATCCTGAGCAATTGTGAGAAACTACAATGAATCCTGAGAATAGAAAAATGTATCAAGTTCAAATTGATGATGCAGCCAAGGCTGACTGAGTGTTTACTACTTTAATGGGAGAC
>Bacterial.MLST.Copy1.Probes_round_2_probe_45
GAAATGGATTCTGAGCAGTTGTGAGAAACTACAATGAATCCTGAGAATAGAAAAATGTATCAAGTTCAAATTGATGATGCAGCCAAGGCTGACTGAGTGTTTACTACTTTAATGGGAGAC
>Bacterial.MLST.Copy1.Probes_round_2_probe_46
GAAATGGATCCTGAGCAGTTGTGAGAAACTACAATGAATCCTGAGAATAGAAAAATGTATCAAGTTCAAATTGATGATGCAGCCAAGGCTGACTGAGAGTTTACTACTTTAATGGGAGAC
>Bacterial.MLST.Copy1.Probes_round_2_probe_47
GAAATGGATCCTGAGCAGTTGTGAGAAACTACTATGAATCCTGAAAATAGAAAAATGTATCAAGTTCAAATTGATGATGCTGCTAAGGCTGACTGAGTGTTCACTACTTTAATGGGAGAC
>Bacterial.MLST.Copy1.Probes_round_2_probe_48
GAAATGGAGCCTGAGCAATTGTGAGAAACTACAATGAATCCTGAGAATAGAAAAATGTATCAAGTTCAAATTGATGATGCAGCCAAGGCTGACTGAGTGTTTACGACTTTAATGGGAGAC
>Bacterial.MLST.Copy1.Probes_round_2_probe_49
GAAATGGATCCTGAGCAATTGTGAGAAACTACAATGAATCCTGAGAATAGAAAAATGTATCAAGTTCAAATTGATGATGCAGCCAAGGCTGACTGAGTGTTTACGACTTTAATGGGGGAC
>Bacterial.MLST.Copy1.Probes_round_2_probe_50
GAAATGGATCCTGAGCAGTTGTGAGAAACTACAATGAATCCTGAGAATAGAAAAATGTATCAAGTTCAAATTGATGATGCAGCCAATGCTGACTGAGTGTTTACTACTTTAATGGGAGAC
>Bacterial.MLST.Copy1.Probes_round_2_probe_51
ATGAATATGAATAGTCTAGGGGCTTTTTTGACTTATTCAACAAATAACTCAGGCAAAGGTGAAAATCCCGACTTAGTTAGGGAAGCTGTAAAAATAGCCACTGAAAGAGGCTTAAATGTA
>Bacterial.MLST.Copy1.Probes_round_2_probe_52
ATGAATATGAATAGTCTAGGGGCTTTTTTGACTTATTCAACAAATAACTCAGGCAAAGGTGAAAATCCTGACTTAGTTAGGGAAGCTGTAAAAATTGCCACTGAAACAGGCTTAAATGTA
>Bacterial.MLST.Copy1.Probes_round_2_probe_53
ATGAATATGAATAGTCTAGGGGCTTTTTTGACTTATTCAACCAATAACTCAGGCAAAGGTGAAAATCCTGACTTAGTTAGGGAAGCTGTAAAAATTGCCACTGAAAGAGGCTTAAATGTA
>Bacterial.MLST.Copy1.Probes_round_2_probe_54
CGCCAAGATGACAAGCCTGAAACTGTGTTAGAGCGTTTAGCGATTTACCACAAACAAACCAAGCCGTTAATCGCCTACTACACCGCAGAAGCGGAAGCCGGCAACACTCGTTATGAGCGT
>Bacterial.MLST.Copy1.Probes_round_2_probe_55
CGCCAAGACGACAAACCTGAAACCGTGTTAGAGCGTTTAGCGATTTACCACAAACAAACCAAGCCGTTAATCACCTACTACACCGCAGAAGCAGAAGCAGGCAATACTCGTTATGAGCGT
>Bacterial.MLST.Copy1.Probes_round_2_probe_56
CGCCCAGATGATAAAGCAGAAACAGTATTAGAGCGTTTAGCAATTTACCACAAACAAACCAAGCCGTTAATTGCTTACTATACCGCAGAAGCAGAAGCCGGAAACACTCGTTACGAGCGT
>Bacterial.MLST.Copy1.Probes_round_2_probe_57
CGCCAAGATGACAAACCTGAAACAGTGTTAGAGCGTTTAGCGATTTACCACAAACAAACCAAGCCGTTAATCGCCTACTACACCGCAGAAGCAGAAGCCGGCAATACTCGTTATGAGCGT
>Bacterial.MLST.Copy1.Probes_round_2_probe_58
GATGGTTATGATCCAAATGCTATTTTTAACTTTCTATCACTTTTAGGTTGAACTAGTGCTGATAATTCAGAACTAATGAGCCATAATGAAATAATTACAAAGTTTGACCCTGCTAGATTA
>Bacterial.MLST.Copy1.Probes_round_2_probe_59
CGCCAAGATGACAAACCTGAAACAGTGTTAGAGCGTTTAGCGATTTACCACAAACAAACCAAGCCGTTAATCGCCTACTACACCGCAGAAGCGGAAGCTGGCAACACACGTTATGAGCGT
>Bacterial.MLST.Copy1.Probes_round_2_probe_60
CGCCAAGACGACAAACCTGAAACCGTGTTAGAACGTTTAGCGATTTACCACAAACAAACCAAGCCGTTAATCACCTACTACACCGCAGAAGCAGAAGCCGGCAATACTCGTTATGAGCGT
>Bacterial.MLST.Copy1.Probes_round_2_probe_61
CGCCAAGATGACAAACCAGAAACGGTATTAGAGCGTTTAGCGATTTACCACAAACAAACCAAGCCGTTAATCGCCTACTACACCGCAGAAGCGGAAGCCGGCAACACACGTTATGAACGT
>Bacterial.MLST.Copy1.Probes_round_2_probe_62
CGCCAAGACGACAAACCTGAAACCGTGTTAGAGCGTTTAGCGATTTACCACAAACAAACCAAGCCGTTAATTGCCTACTACACTGCAGAAGCAGAAGCCGGCAACACTCGTTATGAGCGT
>Bacterial.MLST.Copy1.Probes_round_2_probe_63
CGCCAAGACGACAAACCTGAAACCGTGTCAGAGCGTTTAGCGATTTACCACAAACAAACCAAGCCGTTAATCACCTACTACACCGCAGAAGCAGAAGCCGGCAATACTCGTTATGAGCGT
>Bacterial.MLST.Copy1.Probes_round_2_probe_64
CGCCAAGATGACAAACCGGAAACGGTATTAGAACGTTTAGCGATTTACCACAAACAAACCAAACCGTTAATCGCCTACTACACCGCAGAAGCGGAAACCGGCAACACACGTTATGAACGT
>Bacterial.MLST.Copy1.Probes_round_2_probe_65
CGCCAAGATGACAAGCCTGAAACCGTGTTAGAGCGTTTAGCGATTTACCACAAACAAACCAAGCCGTTAATCGCCTACTACACCGCAGAAGCGGAAGCCGGCAACACACGTTATGAACGT
>Bacterial.MLST.Copy1.Probes_round_2_probe_66
GCTGCTCACCAAGCAGCTAAAGCGAAAGGCATTGAAGCTCGTTTCGGTAATTTATTCTCAGCCGATTTATTCTACTCACCTGATGTCAAAATGTTTGATGTAATGGAAAAATACGGCATT
>Bacterial.MLST.Copy1.Probes_round_2_probe_67
GCTGCTCACCAAGCAGCCAAAGCAAAAGGCATTGAAGCTCGTTTCGGTAATTTATTCTCTGCGGATTTATTCTATTCACCGGATGTTGAAATGTTTGACGTAATGGAAAAATACGGCATT
>Bacterial.MLST.Copy1.Probes_round_2_probe_68
GCGGCACACCAAGCAGCCAAAGCAAAAGGCATTGAAGCTCGTTTCGGTAACTTATTCTCTGCGGATTTATTCTATTCACCGGATGTTGAAATGTTTGACGTAATGGAAAAATACGGCATT
>Bacterial.MLST.Copy1.Probes_round_2_probe_69
ACTCCTATGTTTGTTAACGGTGTAAACTTTGATACTTACGCTGGTCAAGACATCGTTTCTAACGCTTCATGTACTACAAACTGCTTAGCACCATTAGCAAAAGTTATCCATGAAAAATTT
>Bacterial.MLST.Copy1.Probes_round_2_probe_70
ACACCTATGTTTGTAAACGGTGTAAACTTTGATGCTTATGCAGGTCAAGACATCGTATCTAACGCTTCTTGTACCACAAACTGTTTAGCACCATTAGCGAAAGTGATTCACGAAAAATTC
>Bacterial.MLST.Copy1.Probes_round_2_probe_71
AAAGGTGATGCAACCTTATTTGCCCGTACTGATGCTGTACACGCTTGTTGGAAATTTGTGCAACCAATTTTAGGCTACAAAGCTAATCGTGGGCGTGTGTATGAATATGAATCCGGCACT
>Bacterial.MLST.Copy1.Probes_round_2_probe_72
AAAGGTGATGCAACCTTATTTGCCCGTACTGATGCCGTGCACGCTTGCTGGAAATTTGTGCAACCGATTTTAGACTACAAAGCTAATCGTGGACGTGTGTATGAATATGAATCCGGCACT
>Bacterial.MLST.Copy1.Probes_round_2_probe_73
AAAGGTGATGCAACCTTATTTGCCCGTACTGATGCTGTACACGCTTGCTGGAAGTTTGTGCAACCGATTTTAGACTACAAAGCTAATCGTGGACGTGTTTATGAATATGAATCGGGCACT
>Bacterial.MLST.Copy1.Probes_round_2_probe_74
AAAGGCGATGCAACCTTATTTGCCCGTACTGATGCCGTACACGCTTGTTGGAAATTTGTGCAACCGATTTTAGACTATAAAGCTAATCGTGGACGTGTGTATGAATATGAATCCGGCACT
>Bacterial.MLST.Copy1.Probes_round_2_probe_75
AAAGGAGATGCAACCTTATTTGCCCGTACCGATGCCGTACACGCTTGCTGGAAGTTTGTGCAACCGATTTTAGACTACAAAGCTAATCGTGGGCGTGTGTATGAATATGAATCGGGCACT
>Bacterial.MLST.Copy2.Probes_round_1_probe_1
GTATGAAAGAACGCCCAATACAACATTTAGTTGATGCATTATGTCAAGCTGGCGCAGAAATTCAGTATTTAGAACAAGAAGGTTACCCACCTATCGCCATTCGAAATACCGGACTCAAAG
>Bacterial.MLST.Copy2.Probes_round_1_probe_2
AATGGATGGTTTGAACCACTCTGGAACCGTAATTTCATTGATTATATTGAAATCACGGGCGCAGAATCTATCGGTGTAGAAGAGCGTGGTGGTTATTACGATGATTCTGGCGCAATGCGT
>Bacterial.MLST.Copy2.Probes_round_1_probe_3
CATTTGAATCTACATTTCGTGTCTAACGTAGATGGTACACATATTGCGGAGACCTTAAAGAAAGTTAATCCAGAAACCACGCTATTTTTGGTTGCGTCAAAAACCTTTACCACACAAGAA
>Bacterial.MLST.Copy2.Probes_round_1_probe_4
AAAGGGCAAAGCTTTGCCGGTAAAACGGTGTCTGTTTCAGGTTCGGGTAACGTGGCGCAATATGCCATTGAAAAAGCGCTGCAATTGGGGGCAAAAGTCGTAACTTGTTCTGACTCATCT
>Bacterial.MLST.Copy2.Probes_round_1_probe_5
ATTGGTTTATCTATTGCCCTTTCAATCGGTTTTGAGCATTTTGAAGCGCTTTTAGCGGGTGCACACGAAATGGATAAACATTTCCGTACCGCCCCAATTGAGCAAAATATTCCGACCACA
>Bacterial.MLST.Copy2.Probes_round_1_probe_6
TTGCGTGTTTACCGGTCGTGGCTTGTCATTCGGTGGCAGTTTAATTCGCCCAGAAGCAACCGGTTATGGTCTAGTCTATTTCGCCCAAGCGATGCTCGCTGAAAAAGGGCAAAGCTTTGC
>Bacterial.MLST.Copy2.Probes_round_1_probe_7
ATTCATTATTATTGGAAACTATTAATAATGAGACAAATTATGATTTTTCAAACATCCTTGTAAAACAAGATGATTTGGCAATTAGAGATTATTTTAAGGCATTTAGCGAAATAGTTGATT
>Bacterial.MLST.Copy2.Probes_round_1_probe_8
GTAATTATTATGACTGATGCTGATGTCGATGGAGCCCACATTAGAACCCTTTTATTAACCTTCTTCTACCGTTATTTTAGAAAACTAATTGAATATGGCTTTATTTATATTGCTCAACCT
>Bacterial.MLST.Copy2.Probes_round_1_probe_9
AAAAACCATGACTTTGCTGCGATCGCGGACTTTGACATGACAATGGCGGCAGTGCAAGCGGCAAAAGCAAAAGGCTTAAATGTCCATGTTGGTAACTTATTCTCTGCAGACTTATTCTAT
>Bacterial.MLST.Copy2.Probes_round_1_probe_10
TGTTGGCGCCGATACCGATGTGCCTGCGGGTGATATTGGTGTAGGAGGACGTGAAGTCGGCTATCTAGCAGGTTATATGAAAAAATTATCTAACCAAGCCGCTTGCGTGTTTACCGGTCG
>Bacterial.MLST.Copy2.Probes_round_1_probe_11
CATTCGTGAAGCCTCTGAAAACTTCGGTTGGAATATCAATTACGGAGCGACCGCACTTTTATGGCGTGAAGGTTGTATTATCCGTAGCCGTTTCTTAGGTAATATTCGTGATGCTTATGA
>Bacterial.MLST.Copy2.Probes_round_1_probe_12
TTTTGAATTTTTAAATGGAACTGAATATAGCCGTATTGTTAAATTAGGTAACCAACTACAGGGTTTATTAGAAAAAGGAGCTTATGTATCTCGTGGTGAACGTCAACAATCGGTTTCGTC
>Bacterial.MLST.Copy2.Probes_round_1_probe_13
ATTTCGCTGCACTTTCAACCAATGTAAAAGAAGTGGAGAAGTTTGGTATAGATACTCACAATATGTTTGAATTTTGGGATTGGGTAGGCGGTCGTTATTCTTTATGGTCTGCAATCGGAC
>Bacterial.MLST.Copy2.Probes_round_1_probe_14
CATTCACGTTAGGTGCATTAATTGCTATGTACGAACATAAAATTTTTGTACAAGGGGTAATTTTTAATATTTACAGTTTTGATCAATGGGGAGTTGAATTAGGTAAACAACTTGCTAACC
>Bacterial.MLST.Copy2.Probes_round_1_probe_15
AAAATTTTAAAATAGATAAATTTACAGATGGATGAAAACGCATTCCACCTTTAAACGGTCCAATCGCACTATTGAATTGAACTCGGAATGCTCGGTTTACTTGCACTTGACCTTTATCAT
>Bacterial.MLST.Copy2.Probes_round_1_probe_16
TGTTGCTTCCGGACGAATTAAACTGCCACCAAATGACAAACCTCGACCGGTAAACACGCAAGCTGCTTGGTTAGATAATTTTTTCATATATCCTGCAAGATAACCTACTTCTCGTCCACC
>Bacterial.MLST.Copy2.Probes_round_1_probe_17
ACTCGATTTAATGACTATTCGTTAAAATTTGCCGAACAAATTTTAGTGGATTATTCAAAAAATAATATTAATCAACAAACATTATCTTTATTACGTCAGTTAGCTAAAGAATGTGCTTTG
>Bacterial.MLST.Copy2.Probes_round_1_probe_18
TTGTGCAAATACACCGGTTTATGTAGATGGTAAAGATGTTATGCCGGAAGTAAATGCAGTGTTGGCGAAAATGAAATCTTTTTGTCAACGTGTTATTTCCGGTGATTGGAAAGGTTACAC
>Bacterial.MLST.Copy2.Probes_round_1_probe_19
TAGCAAAATCTATTGAGGTGGGTATCCCAATGCCTTGTATGGCAAGTGCGGTTACTTTCTTAGATGGTTATACTTCTGAGCGTGTGCCAGCAAACTTGTTACAAGCACAACGTGATTACT
>Bacterial.MLST.Copy2.Probes_round_1_probe_20
ATAAAAATCATTTAACCATGCACTTTGTTTCCAATGTTGATGGAACGCATATAGCGGAGACGTTGAAAAAAGTAAATCCGGAAACAACCTTATTTTTAGTTGCTTCAAAAACTTTCACAA
>Bacterial.MLST.Copy2.Probes_round_1_probe_21
GCGGGTGGTGGTTCAGCAACGTTATCCATGGCACAAGCCGCAGCACGTTTTGCACTTTCTTTAGTTAAAGGCTTAAATGGGGAAAATGTAGTTGAATGTACTTATGTGGAAGGTGATGGC
>Bacterial.MLST.Copy2.Probes_round_1_probe_22
CTCTTTGAAAGGAGCGGTAATATTGCAGCCTTTAGCACCTTGTGCAAAAAAATCGCTCAACTGTTGTTCAAATTTTTCTTCATCACCCAATATCGCTACATAATCTAAGTTTTGTCGAGT
>Bacterial.MLST.Copy2.Probes_round_1_probe_23
CTTTAGCTAACTGACGTAATAAAGATAATGTTTGTTGATTAATATTATTTTTTGAATAATCCACTAAAATTTGTTCGGCAAATTTTAACGAATAGTCATTAAATCGAGTCGGTTCTTGCT
>Bacterial.MLST.Copy2.Probes_round_1_probe_24
AATTTTTCTTGTGTAAAGCCTTCAGGATCATAAACATAGCCGGAGCTATCAGAACAAGTGACAACTTTTGCCCCTAACTGCAAGGCTTTTTCGATAGCATATTGAGCAACGTTACCTGAA
>Bacterial.MLST.Copy2.Probes_round_1_probe_25
GGTTATACTGGTAAAGCGATTACAGATGTGGTGAACATCGGAATTGGTGGGTCTGATTTAGGACCTTATATGGTAACAGAAGCCTTACGTCCTTATAAAAATCATTTGAATCTACATTTC
>Bacterial.MLST.Copy2.Probes_round_1_probe_26
AAAAATATGGCATTTTAGGTGTGGAAATGGAGGCTGCCGGCATTTATGGTGTAGCAGCTGAATTTAAAGCCAAAGCCTTAACAATCTGTACTGTTTCTGATCATATCCGTACGCATGAAC
>Bacterial.MLST.Copy2.Probes_round_1_probe_27
CCAATTCATCAAAAAATATTTTATTTTAGTGCGGAAAAAGACGATATTGGTGTAGAAGTAGCTTTACAGTGGAATGATAGTTATCAAGAAAATGTTTATTGTTTCACTAATAATATTCCA
>Bacterial.MLST.Copy2.Probes_round_1_probe_28
AACGGAATAGCATTAGAAAAACTTATTTCGGAATATAATTCAGTACAAAAGATGATTAGCCGTTTATCTTTTCATTATCCAGAAATATTATTGAAATCATTAATTTATCAAAAAGCATTA
>Bacterial.MLST.Copy2.Probes_round_1_probe_29
GATATTCAAATTCACCGTTTCTTTGATGAACACCAAATTTATCGTATTGACCACTATCTTGGTAAAGAAACGGTTCAAAATCTGCTTGTGTTGCGTTTTTCTAATGGATGGTTTGAACCA
>Bacterial.MLST.Copy2.Probes_round_1_probe_30
CTGTACGCTTTTGGCCTAGTCCCACTATTTTTACTAATATTGATTTTGAATACGAAATTTTGGCAAAACGTTTACGTGAACTTTCATTTTTAAATTCAGGTGTATCAATAAAATTATTGG
>Bacterial.MLST.Copy2.Probes_round_1_probe_31
TGCATGCTGGTGGAAAATTTGATGATAACTCCTACAAAGTTTCAGGAGGATTGCATGGAGTAGGGATTTCTGTTGTGAATGCCTTGTCGGATAAATTACAACTCACTATTCGCCGTCAAG
>Bacterial.MLST.Copy2.Probes_round_1_probe_32
GCGATATTGGGTGATGAAGAAAAATTTGAACAACAGTTGAGCGATTTTTTTGCACAAGGTGCTAAAGGCTGCAATATTACCGCTCCTTTCAAAGAGCGAGCATTTAAATTGGCACAACAA
>Bacterial.MLST.Copy2.Probes_round_1_probe_33
CCACGTAAAGTAATGTTGATGGTACGTGCGGGGGAAGTGGTGGATCAATTTATTGAGGCATTACTACCGCACTTAGAACAAGGCGACATCATTATTGATGGCGGTAACTCAAACTATCCC
>Bacterial.MLST.Copy2.Probes_round_1_probe_34
TCTTAAAAGATGGCTTAGGTTTAAGCTATGATGAAATGCAACAGATCTTTGCTGAGTGGAAGAAAACTGAGCTTGATAGCTATCTAATTGATATTACAACAGATATTCTTGGATATAAAG
>Bacterial.MLST.Copy2.Probes_round_1_probe_35
GAAAATTAGCTGATTGTCAGGAACGTGATCCTGCTTTATCTGAATTATATCTTGTAGAGGGTGATTCAGCGGGAGGTTCTGCTAAACAAGGACGTAATCGTCAAAATCAGGCTATTTTGC
>Bacterial.MLST.Copy2.Probes_round_1_probe_36
GTACATTGTTATTGACTTTCTTTTATCGTCAATTACCGGAATTAATTGAACGTGGTCATGTTTATATTGCACAACCTCCTTTATATAAAGTGAAAAAAGGTAAACAAGAGCAATACATTA
>Bacterial.MLST.Copy2.Probes_round_1_probe_37
TTGTAATGAAAATTATTGAAGCTGCTCGGGCAAGAGAAGCCGCTCGCAAAGCTCGTGAAATGACACGTAGAAAAGGTGCTTTGGATATAGCAGGTCTTCCAGGAAAATTAGCTGATTGTC
>Bacterial.MLST.Copy2.Probes_round_1_probe_38
GCTGTGATTGGGTAGGTAAAGAAGGTTCAGGACATTTTGTGAAAATGGTGCATAACGGTATCGAATATGGTGATATGCAGTTAATTTGTGAAGCCTATCAGTTCTTAAAAGATGGCTTAG
>Bacterial.MLST.Copy2.Probes_round_1_probe_39
AAAGACAAAAAGGATATAGCAACTTCAGGTGATGATGCGAGAGAAGGGTTGGTTGCTATTGTTTCTGTTAAAGTACCGGATCCAAAATTTTCTTCACAAACAAAAGATAAACTTGTGTCT
>Bacterial.MLST.Copy2.Probes_round_1_probe_40
TCATGCAGATAACTCTGTCTCTGTGCAAGATGATGGACGTGGTATTCCTGTTGATATTCATCCTGAAGAAGGTGTTTCAGCAGCACAGGTTATTATGACAGTATTGCATGCTGGTGGAAA
>Bacterial.MLST.Copy2.Probes_round_1_probe_41
ATGATCAGAAACAGTACAGATTGTTAAGGCTTTGGCTTTAAATTCAGCTGCTACACCATAAATGCCGGCAGCCTCCATTTCCACACCTAAAATGCCATATTTTTCCATGACATCAAACAT
>Bacterial.MLST.Copy2.Probes_round_1_probe_42
GACTATCGGCAAAGTGGAAGGCGATAAAAACGTTTGGATTGAAGCTGTGCGTAAAGCATTATTGGCATCAAAAATCATTTCTTATGCTCAAGGCTTTATGCTCATTCGTGAAGCCTCTGA
>Bacterial.MLST.Copy2.Probes_round_1_probe_43
AAGATAAACTTGTGTCTTCTGAAGTAAGAGCTCCAGTCGAGTCTGTTATGAGTGATTATTTACAAGAATTTTTGGAAGAAAATCCAAATGATGCCAAAATTATTGTAATGAAAATTATTG
>Bacterial.MLST.Copy2.Probes_round_1_probe_44
CACTTGGTTGTGGTATAGGCAGAGATGAATATAATCCTGATAAATTACGTTATCATAGTATTATTATTATGACCGATGCAGATGTAGATGGTTCTCATATTCGTACATTGTTATTGACTT
>Bacterial.MLST.Copy2.Probes_round_1_probe_45
TTTTGAAGCAACTAAAAATAAGGTTGTTTCCGGATTTACTTTTTTCAACGTCTCCGCTATATGCGTTCCATCAACATTGGAAACAAAGTGCATGGTTAAATGATTTTTATAGGGACGTAA
>Bacterial.MLST.Copy2.Probes_round_1_probe_46
ATTATCAGCAAATAATGTTCCATCAGCTAATTTTTTTAAGGTGTTACAAGACTCCGCACTTAAACAACGCTTGCTATGTTGTTGTGCCAATTTAAATGCTCGCTCTTTGAAAGGAGCGGT
>Bacterial.MLST.Copy2.Probes_round_1_probe_47
GATGACGGTACAGGCTTACACCATATGGTTTTTGAAGTTGTAGATAATGCAATTGATGAAGCTTTAGCAGGTTATTGTAAAGATATTATTGTTACTATTCATGCAGATAACTCTGTCTCT
>Bacterial.MLST.Copy2.Probes_round_1_probe_48
CAAACCGGAAGTTGCAACGCCACCGGCATTTGCCGCCTTACCAGGTCCAAATAAAACGCCTGCTTCCAAGAATGCGTCGGTAGCTTCAATTGTTGTTGGCATATTGGCACCTTCTGCAAC
>Bacterial.MLST.Copy2.Probes_round_1_probe_49
GCACCTTCTGCAACAAGTTGAACCCCGTTGGCGATCAATTGTTGTGCATCGGATAATTCCAATTCATTTTGGGTTGCACAAGGTAGTGCAATATCCGCTTTCACTCCCCAAGGACGAGCT
>Bacterial.MLST.Copy2.Probes_round_1_probe_50
GGGATTATTACTAATCCAGTGAATACGACAGTAGCAATTGCGGCTGAAGTATTGAAAAAAGCGGGTGTTTACGATAAGCGTAAATTATTCGGTGTAACCACATTAGATATTATTCGTTCT
>Bacterial.MLST.Copy2.Probes_round_1_probe_51
CCAATGGAACAAAATATTCCGATTACGTTAGCGTTAATTGGTATTTGGAACTGTAATTTCTTAGGTGCTGAAACTGAAGCGATGTTACCTTATGACCAATATTTACATCGTTTTGCAGCT
>Bacterial.MLST.Copy2.Probes_round_1_probe_52
GTATTTTTTACAATTTGCATGAATATCCAACATAATACGGTGTAATTTTTCGTCAACTTCCTCAGCTGTCCAGTATAAACGTTGTGAGCTTTGTGCCATTTCCAAACCGGAAGTTGCAAC
>Bacterial.MLST.Copy2.Probes_round_1_probe_53
ACTCCCCAAGGACGAGCTCCCTCCACGTATTGCAAACCAAATTGTTCAGCGTAATCTTTAACACGACCACGTTTTACATTTTTAATATCTAAAAGTGCGGTCAATTTTTCTTGTGTAAAG
>Bacterial.MLST.Copy2.Probes_round_1_probe_54
GCACTTGACCTTTATCATCTGTCCAAGCGACACGAAATTGAAATGCACGTTCCGGCTCAACTAAACGCTCCAATAAAGCTTCAGAGCGATATTTTGGATTTTTCTCTAAAAATGGCCAAA
>Bacterial.MLST.Copy2.Probes_round_1_probe_55
CAGACCATAAAGAATAACGACCGCCTACCCAATCCCAAAATTCAAACATATTGTGAGTATCTATACCAAACTTCTCCACTTCTTTTACATTGGTTGAAAGTGCAGCGAAATGCTTAGCTA
>Bacterial.MLST.Copy2.Probes_round_1_probe_56
ATTATGAATAAATTTGGCATTCCACAAATTTCAACGGGTGATATGTTGCGTGGTGCAATCAAAGCAGGGACAGACTTAGGTAAACAAGCAAAAACCTTAATGGATGCGGGTCAATTAGTG
>Bacterial.MLST.Copy2.Probes_round_1_probe_57
CTTAATGGATGCGGGTCAATTAGTGCCAGATGATTTAATCATTTCATTAGTGAAAGAACGTGTTGCACAAGCCGATTGTGCCAAAGGTTTCTTATTAGACGGCTTCCCACGCACCATTCC
>Bacterial.MLST.Copy2.Probes_round_1_probe_58
AACAAGAGCAATACATTAAAGATGATGAAGAAATGCAACAGTTTGAGTTAAATTTGGCATTAGAAGGATCCTCTCTTTATGTAAATGAAAATGCTCCTGCAATGAACGGAATAGCATTAG
>Bacterial.MLST.Copy2.Probes_round_1_probe_59
TTATTTGGGGAGAACCTGGCACTAACGGTCAGCACGCATTCTATCAATTAATTCATCAAGGGACGAAGATTATTCCTTGTGATTTTATTGCCCCAGCACAAACCCATAATGTGTTGTCAG
>Bacterial.MLST.Copy2.Probes_round_1_probe_60
ATATTCTTGGATATAAAGATGCGGACGGCGAGCCGTTAGTCGAAAAAATTCTTGATACTGCAGGGCAAAAAGGAACAGGTAAATGGACAGGGATCAACGCCTTAGATTTCGGAATTCCAT
>Bacterial.MLST.Copy2.Probes_round_1_probe_61
TGGTCTGCAATCGGACTTTCTATTGCACTTTCTATTGGGTTTGACAATTTTGAGCAACTATTAGCTGGTGCACATGAAATGGATAAACATTTCCGCACCGCACCAATGGAACAAAATATT
>Bacterial.MLST.Copy2.Probes_round_1_probe_62
TAGGTGGACGAGAAGTAGGTTATCTTGCAGGATATATGAAAAAATTATCTAACCAAGCAGCTTGCGTGTTTACCGGTCGAGGTTTGTCATTTGGTGGCAGTTTAATTCGTCCGGAAGCAA
>Bacterial.MLST.Copy2.Probes_round_1_probe_63
TGCTTGTGCCATGCCAAAATCCGCAATGGCAGCGAAATCGTTATCTTTGAAGCGAATACGATTTACTTTTGAGTCGGTACAAGCACCAAGACCAATAATGACATCACGAATTTTGACATC
>Bacterial.MLST.Copy2.Probes_round_1_probe_64
TTACATCGTTTTGCAGCTTATTTCCAACAGGGTAATATGGAATCTAACGGTAAATATGTAGATCGCAGTGGTCAAGTGATTAATAATTATCAAACTGGTCCTATTATTTGGGGAGAACCT
>Bacterial.MLST.Copy2.Probes_round_1_probe_65
TCTGCAGACTTATTCTATACACCAGATGTGGAAATGTTTGATGTAATGGAAAAATACGGCATCTTAGGTGTTGAAATGGAAGCTGCGGGAATTTATGGTGTGGCCGCAGAATTTGGTGCC
>Bacterial.MLST.Copy2.Probes_round_1_probe_66
TCAACAATCGGTTTCGTCTTTTGAACAAGCTATCGAATGGCTGACGAAAGAATCTCGCCGAGGTCTGATTATTCAACGCTATAAAGGGCTAGGAGAAATGAATTCAGATCAGTTATTTGA
>Bacterial.MLST.Copy2.Probes_round_1_probe_67
GATGATAAAGGTCAAGTGCAAGTAAACCGAGCATTCCGAGTTCAATTCAATAGTGCGATTGGACCGTTTAAAGGTGGAATGCGTTTTCATCCATCTGTAAATTTATCTATTTTAAAATTT
>Bacterial.MLST.Copy2.Probes_round_1_probe_68
GATATTATTCGTTCTGAAACCTTTGTATCAGAATTGAAAAATTTAGAGCCAGCGCGCACGACAGTGCCTGTGATTGGTGGGCATTCTGGTGTCACCATTCTTCCATTACTTTCTCAAGTC
>Bacterial.MLST.Copy2.Probes_round_1_probe_69
GCGTTGCAACTTCCGGTTTGGAAATGGCACAAAGCTCACAACGTTTATACTGGACAGCTGAGGAAGTTGACGAAAAATTACACCGTATTATGTTGGATATTCATGCAAATTGTAAAAAAT
>Bacterial.MLST.Copy2.Probes_round_1_probe_70
GGATGGTGCCGGTTTAGTGAGCGATTTACAACGTTTAAATTGGCTCAAACCAAACCAAAGAATATTGATTTTAGGTGCAGGCGGTGCAACAAAAGGAGTTTTATTGCCTTTATTACAAGC
>Bacterial.MLST.Copy2.Probes_round_1_probe_71
GGTTCAGGTAACGTTGCTCAATATGCTATCGAAAAAGCCTTGCAGTTAGGGGCAAAAGTTGTCACTTGTTCTGATAGCTCCGGCTATGTTTATGATCCTGAAGGCTTTACACAAGAAAAA
>Bacterial.MLST.Copy2.Probes_round_1_probe_72
ACAACTTGCCTCTGCCGTTTATGATATGCAATACAGCAAAGAAAGCGACACGCCTTTTATTGCATTGTGTAAAAAACAGGGGGTAACCAAAATTAGCGATGGCTTCGGTATGCTGGTTGG
>Bacterial.MLST.Copy2.Probes_round_1_probe_73
GGAGCTCGTCCTTGGGGAGTGAAAGCGGATATTGCACTACCTTGTGCAACCCAAAATGAATTGGAATTATCCGATGCACAACAATTGATCGCCAACGGGGTTCAACTTGTTGCAGAAGGT
>Bacterial.MLST.Copy2.Probes_round_1_probe_74
TGCTTGGGTTCACGGGAACCTACAAAGGTCGCAAAATTTCTGTTATGGGACATGGTATGGGGATCCCATCTTGTTCGATTTACACAAAAGAATTAATTACCGAATATGGCGTGAAGAAAA
>Bacterial.MLST.Copy2.Probes_round_1_probe_75
TTGTTGCAGAAGGTGCCAATATGCCAACAACAATTGAAGCTACCGACGCATTCTTGGAAGCAGGCGTTTTATTTGGACCTGGTAAGGCGGCAAATGCCGGTGGCGTTGCAACTTCCGGTT
>Bacterial.MLST.Copy2.Probes_round_1_probe_76
ATTTGGCCATTTTTAGAGAAAAATCCAAAATATCGCTCTGAAGCTTTATTGGAGCGTTTAGTTGAGCCGGAACGTGCATTTCAATTTCGTGTCGCTTGGACAGATGATAAAGGTCAAGTG
>Bacterial.MLST.Copy2.Probes_round_1_probe_77
GGCTTTACACAAGAAAAATTGACCGCACTTTTAGATATTAAAAATGTAAAACGTGGTCGTGTTAAAGATTACGCTGAACAATTTGGTTTGCAATACGTGGAGGGAGCTCGTCCTTGGGGA
>Bacterial.MLST.Copy2.Probes_round_1_probe_78
GCATCTTTAATCGATACTTTTAACATTGTACGCTTATTTGGATCCATAGTTGTTTCAAATAACTGATCTGAATTCATTTCTCCTAGCCCTTTATAGCGTTGAATAATCAGACCTCGGCGA
>Bacterial.MLST.Copy2.Probes_round_1_probe_79
GATCTTTGAAAGAGGATACGCAGCGAGCAAATACCGATTCTGTAATTAAAGTTAATGGAATTCCGAAATCTAAGGCGTTGATCCCTGTCCATTTACCTGTTCCTTTTTGCCCTGCAGTAT
>Bacterial.MLST.Copy2.Probes_round_1_probe_80
CCTGAAAGAGTTCTTTCTAATGCAGAAATAATCTCGCTTATAACTGCTTTGGGTACAGGATTAAACGAAACATTTGACATCAACAAGCTTAGATACCATAAGGTAATTATTATGACTGAT
>Bacterial.MLST.Copy2.Probes_round_1_probe_81
ACGATGTAAATATTGGTCATAAGGTAACATCGCTTCAGTTTCAGCACCTAAGAAATTACAGTTCCAAATACCAATTAACGCTAACGTAATCGGAATATTTTGTTCCATTGGTGCGGTGCG
>Bacterial.MLST.Copy2.Probes_round_1_probe_82
TCCAATCACCGGAAATAACACGTTGACAAAAAGATTTCATTTTCGCCAACACTGCATTTACTTCCGGCATAACATCTTTACCATCTACATAAACCGGTGTATTTGCACAATTACGAAGTG
>Bacterial.MLST.Copy2.Probes_round_1_probe_83
AGATGACGTGACTGGCGAAGACTTAATCATCCGTGCCGATGATAAACCTGAAACTGTATTAGATCGCTTAAAAGTGTATCACTCCACCACGAAACCATTAGTGGACTACTACCAAGCAGA
>Bacterial.MLST.Copy2.Probes_round_1_probe_84
ATTTATATTGCTCAACCTCCGCTTTATAAAATTCAACAAAATAAATATATCACCTATGCATACAATGATTCTCAAAAGGATTCTATTCTCCAAGAATTAAATCAGGATTCTAAAATAACA
>Bacterial.MLST.Copy2.Probes_round_1_probe_85
ACCAAAGTAATCACGTTGTGCTTGTAACAAGTTTGCTGGCACACGCTCAGAAGTATAACCATCTAAGAAAGTAACCGCACTTGCCATACAAGGCATTGGGATACCCACCTCAATAGATTT
>Bacterial.MLST.Copy2.Probes_round_1_probe_86
TTCCATTGGTGCGGTGCGGAAATGTTTATCCATTTCATGTGCACCAGCTAATAGTTGCTCAAAATTGTCAAACCCAATAGAAAGTGCAATAGAAAGTCCGATTGCAGACCATAAAGAATA
>Bacterial.MLST.Copy2.Probes_round_1_probe_87
GGCTTCATAAGCATCACGAATATTACCTAAGAAACGGCTACGGATAATACAACCTTCACGCCATAAAAGTGCGGTCGCTCCGTAATTGATATTCCAACCGAAGTTTTCAGAGGCTTCACG
>Bacterial.MLST.Copy2.Probes_round_1_probe_88
AATCATTTTGACAATGCCGATATCGTTATGTTTGATGACTTTCAAAGTTACGGAATAGGCAATAAAAAAGCAACCATTGAACTAATTTTTAATATTTTAGACAGCAGGATAAACCAAAAA
>Bacterial.MLST.Copy2.Probes_round_1_probe_89
GGTCATAATAATAATACTATGATAACGTAATTTATCAGGATTATATTCATCTCTGCCTATACCACAACCAAGTGCGGTTATTAAAGTTCCCACTTCTTGAGAAGATAACATTTTATCAAA
>Bacterial.MLST.Copy2.Probes_round_1_probe_90
TTATCCAATCGTGCACTCTTACTTTCCGCATTAGCTAAAGGAAAAACAACATTAACCAATCTGTTAGATAGTGATGATGTGCGCCATATGTTAAATGCGTTAAAAGAACTTGGCGTGACT
>Bacterial.MLST.Copy2.Probes_round_1_probe_91
ATCCTCCTGAAACTTTGTAGGAGTTATCATCAAATTTTCCACCAGCATGCAATACTGTCATAATAACCTGTGCTGCTGAAACACCTTCTTCAGGATGAATATCAACAGGAATACCACGTC
>Bacterial.MLST.Copy2.Probes_round_1_probe_92
CGTGTTGGTTCTTGCGGTGCTGTCCGTATGGATGTCAAATTACGTGATGTGGTGATTGGATTTGGTGCCTGTACCGATTCCAAAGTCAACCGTATCCGTTTTAAAAACCATGACTTTGCT
>Bacterial.MLST.Copy2.Probes_round_1_probe_93
CACGGGAACCTATAAAGGCCGCAAAATTTCTGTTATGGGACATGGTATGGGGATCCCATCTTGTTCGATTTACACAAAAGAATTGATTACGGAATATGGCGTGAAGAAAATTATCCGTGT
>Bacterial.MLST.Copy2.Probes_round_1_probe_94
CTCAGTTTTCTTCCACTCAGCAAAGATCTGTTGCATTTCATCATAGCTTAAACCTAAGCCATCTTTTAAGAACTGATAGGCTTCACAAATTAACTGCATATCACCATATTCGATACCGTT
>Bacterial.MLST.Copy2.Probes_round_1_probe_95
CCCGCTGAATCACCCTCTACAAGATATAATTCAGATAAAGCAGGATCACGTTCCTGACAATCAGCTAATTTTCCTGGAAGACCTGCTATATCCAAAGCACCTTTTCTACGTGTCATTTCA
>Bacterial.MLST.Copy2.Probes_round_1_probe_96
GTACTTTAACAGAAACAATAGCAACCAACCCTTCTCTCGCATCATCACCTGAAGTTGCTATATCCTTTTTGTCTTTTTTATTCGAATTTTCTTCTACATATTTGTTTAAAACCCTAGTTA
>Bacterial.MLST.Copy2.Probes_round_1_probe_97
GTCATTATTGGTCTTGGTGCTTGTACCGACTCAAAAGTAAATCGTATTCGCTTCAAAGATAACGATTTCGCTGCCATTGCGGATTTTGGCATGGCACAAGCAGCCGTACAGGCTGCAAAA
>Bacterial.MLST.Copy2.Probes_round_1_probe_98
ATAATCAGACCTCGGCGAGATTCTTTCGTCAGCCATTCGATAGCTTGTTCAAAAGACGAAACCGATTGTTGACGTTCACCACGAGATACATAAGCTCCTTTTTCTAATAAACCCTGTAGT
>Bacterial.MLST.Copy2.Probes_round_1_probe_99
GGATTCTAAAATAACAATTCAACGTTACAAAGGTTTGGGAGAAATGGATCCTGAGCAATTGTGAGAAACTACAATGAATCCTGAGAATAGAAAAATGTATCAAGTTCAAATTGATGATGC
>Bacterial.MLST.Copy2.Probes_round_1_probe_100
GCAGGATAAACCAAAAAAGAACCACAATAATTTGTTCCGACCGGCCTATATATTCATTACAAAATTCATTTGATGCTAGATTGATAAGCCGTCTTTCAATGGGATTACAACTTTCAATTG
>Bacterial.MLST.Copy2.Probes_round_1_probe_101
AGGATCCTTCTAATGCCAAATTTAACTCAAACTGTTGCATTTCTTCATCATCTTTAATGTATTGCTCTTGTTTACCTTTTTTCACTTTATATAAAGGAGGTTGTGCAATATAAACATGAC
>Bacterial.MLST.Copy2.Probes_round_1_probe_102
AGATAACATTTTATCAAATCGAGCTTTTTCTACATTAAGTATTTTTCCTTTTAATGGCAAAATAGCCTGATTTTGACGATTACGTCCTTGTTTAGCAGAACCTCCCGCTGAATCACCCTC
>Bacterial.MLST.Copy2.Probes_round_1_probe_103
CAACAGGAATACCACGTCCATCATCTTGCACAGAGACAGAGTTATCTGCATGAATAGTAACAATAATATCTTTACAATAACCTGCTAAAGCTTCATCAATTGCATTATCTACAACTTCAA
>Bacterial.MLST.Copy2.Probes_round_1_probe_104
ATTTATCAAAAAGCATTAACTAATGAAATGATGACTGATGAAAGTGCGGTTGATTTTTGGGCTAAATCTTTAGTTAATATTTTAACTGACAAAAAAATAAGTGGTAGTAGTTACAAATAT
>Bacterial.MLST.Copy2.Probes_round_1_probe_105
TAAATCAGATGCGGAAGTCATGCGTTTTTGTCAAGCATTAATGGCTGAATTATATCGTCATGTCGGTGCAGATACCGATGTACCGGCAGGTGATATCGGTGTAGGTGGACGAGAAGTAGG
>Bacterial.MLST.Copy2.Probes_round_1_probe_106
CCAAATAATAGGACCAGTTTGATAATTATTAATCACTTGACCACTGCGATCTACATATTTACCGTTAGATTCCATATTACCCTGTTGGAAATAAGCTGCAAAACGATGTAAATATTGGTC
>Bacterial.MLST.Copy2.Probes_round_1_probe_107
TATTCAAAATCAATATTAGTAAAAATAGTGGGACTAGGCCAAAAGCGTACAGTTGTACCTGTTTTTTCCGTTTCACCAATAACGGATAAAGGTTCCTGTGGATCACCTAAATGGTAAAAT
>Bacterial.MLST.Copy2.Probes_round_1_probe_108
GCGGTAGTAATGCCTCAATAAATTGATCCACCACTTCCCCCGCACGTACCATCAACATTACTTTACGTGGCTTTTCCAATTTACCGGCAAGTTCTTCCAATGAATAGGCTCCGATGATGT
>Bacterial.MLST.Copy2.Probes_round_1_probe_109
TTGCCTTTATTACAAGCTCAACAAAATATCTTAATTACCAACCGCACTTTTAGTAGAGCTGAAGACTTAGCACATAAATTCAATCAATTTGGCACTATTGAGGCGTTGGATCTGAAACAT
>Bacterial.MLST.Copy2.Probes_round_1_probe_110
GATTTCCGCTATTCTGATTTAAGTTCATCATCAAGCTTACTCACCGCTTATGAACGCTTACTATTAGACGCACTTAAAGGTGATGCAACCTTATTTGCCCGTACTGATGCTGTACACGCT
>Bacterial.MLST.Copy2.Probes_round_1_probe_111
GAATGTCTTGCTGCGCACGGACTGAATACCGAAGAATTTGGTTGGAAGCGGTTAATTGTGGAAAAACCGTTTGGTTATGATATCCGCACCGCAAAAGAACTCGATATTCAAATTCACCGT
>Bacterial.MLST.Copy2.Probes_round_1_probe_112
GAATACGCGAAACAATTCGGTTTAAAATACGTAGCAGGCAAAACGCCTTGGGAAGTCAAAGTTGATATTGCGCTACCTTGTGCGACACAAAACGAATTAGACTTAGCGTCTGCTAATACC
>Bacterial.MLST.Copy2.Probes_round_1_probe_113
TTGTTTACCTAATTCAACTCCCCATTGATCAAAACTGTAAATATTAAAAATTACCCCTTGTACAAAAATTTTATGTTCGTACATAGCAATTAATGCACCTAACGTGAATGGCGTAATTTT
>Bacterial.MLST.Copy2.Probes_round_1_probe_114
ATGGGGGGCGGCAAAGGCGGTTCCGATTTCGATCCTAAAGGAAAATCTGACGGTGAAGTCATGCGTTTCTGCCAAGCTTTAATGGCAGAATTATACCGTCATGTTGGCGCCGATACCGAT
>Bacterial.MLST.Copy2.Probes_round_1_probe_115
CATTATGGGTTTGTGCTGGGGCAATAAAATCACAAGGAATAATCTTCGTCCCTTGATGAATTAATTGATAGAATGCGTGCTGACCGTTAGTGCCAGGTTCTCCCCAAATAATAGGACCAG
>Bacterial.MLST.Copy2.Probes_round_1_probe_116
TTAAAACCCTAGTTAATGCACCACGAAAACCGGCTAAATGAGTACCTCCGTCTCGTTGTGGAATATTATTAGTGAAACAATAAACATTTTCTTGATAACTATCATTCCACTGTAAAGCTA
>Bacterial.MLST.Copy2.Probes_round_1_probe_117
TTCTACGTGTCATTTCACGAGCTTTGCGAGCGGCTTCTCTTGCCCGAGCAGCTTCAATAATTTTCATTACAATAATTTTGGCATCATTTGGATTTTCTTCCAAAAATTCTTGTAAATAAT
>Bacterial.MLST.Copy2.Probes_round_1_probe_118
TCACCTAAATGGTAAAATTGTTCATGCACTTTTCCTTGACGGCGAATAGTGAGTTGTAATTTATCCGACAAGGCATTCACAACAGAAATCCCTACTCCATGCAATCCTCCTGAAACTTTG
>Bacterial.MLST.Copy2.Probes_round_1_probe_119
CAATAAAGCGAATACCTTTCTCAGCTAAGGCTTTTACACGACGATTTGTATCGGGATAGTTTGAGTTACCGCCATCAATAATGATGTCGCCTTGTTCTAAGTGCGGTAGTAATGCCTCAA
>Bacterial.MLST.Copy2.Probes_round_1_probe_120
GTTGGATCTGAAACATATTCCGATACAAACATTTGATTTAATCATCAATGCTACATCAACAGGATTACAAGGTAAAACTATTGATATTAATCCTCAGATTTTACAACTTGCCTCTGCCGT
>Bacterial.MLST.Copy2.Probes_round_1_probe_121
AAAGAACTTGGTGTGACTTATCAACTGTCAGAAGACAAATCCGTCTGTGAAATTGAAGGTTTAGGACGTGCTTTTGAATGGCAAAGTGGCTTAGCTTTATTTTTGGGCAATGCAGGGACT
>Bacterial.MLST.Copy2.Probes_round_1_probe_122
ATCTATTTTAAAATTTTTAGGCTTTGAGCAAATTTTCAAAAATGCTTTAACTACCTTACCAATGGGGGGTGGTAAAGGTGGTTCCGATTTTGATCCTAAGGGTAAATCAGATGCGGAAGT
>Bacterial.MLST.Copy2.Probes_round_1_probe_123
CCATTACTTTCTCAAGTCCAATACGCAGAGTGGAATGACGCGGAAATTGCACCATTAACAAAACGTATTCAAAATGCGGGTACCGAAGTGGTCGAAGCAAAAGCGGGTGGCGGTTCAGCA
>Bacterial.MLST.Copy2.Probes_round_1_probe_124
GTGCAATATAAACATGACCACGTTCAATTAATTCCGGTAATTGACGATAAAAGAAAGTCAATAACAATGTACGAATATGAGAACCATCTACATCTGCATCGGTCATAATAATAATACTAT
>Bacterial.MLST.Copy2.Probes_round_1_probe_125
AAAAGATAAACGGCTAATCATCTTTTGTACTGAATTATATTCCGAAATAAGTTTTTCTAATGCTATTCCGTTCATTGCAGGAGCATTTTCATTTACATAAAGAGAGGATCCTTCTAATGC
>Bacterial.MLST.Copy2.Probes_round_1_probe_126
TAATTCGTCCGGAAGCAACAGGTTATGGTTTAGTTTATTTTGCTCAAGCTATGCTTGCTGAAAAAGGACAATCTTTCGCAGGGAAAACAGTAGTGGTTTCCGGTTCAGGTAACGTTGCTC
>Bacterial.MLST.Copy2.Probes_round_1_probe_127
AAAGAACTTGGCGTGACTTATCAACTGTCAGAAGACAAATCCGTCTGTGAAATTGAAGGTTTAGGACGTGCTTTTGAATGGCAAAGTGGCTTAGCTTTATTTTTGGGCAATGCAGGGACT
>Bacterial.MLST.Copy2.Probes_round_1_probe_128
ACGAATAATTATAACTACTTCATATAAATGACGTTCATTGTTAAAAACAATACGATATTTGTAACTACTACCACTTATTTTTTTGTCAGTTAAAATATTAACTAAAGATTTAGCCCAAAA
>Bacterial.MLST.Copy2.Probes_round_1_probe_129
ATTGGTTTATCTATTGCCCTTTCAATCGGTTTTGAGCATTTTGAAGCGCTTTTAGCTGGTGCACACGAAATGGATAAACATTTCCGTACCGCCCCAATTGAGCAAAATATTCCGACCACA
>Bacterial.MLST.Copy2.Probes_round_1_probe_130
GATATTATTCGTTCTGAAACCTTTGTGTCAGAATTGAAAAATTTAGAGCCAGCGCGCACGACAGTGCCTGTGATTGGTGGGCATTCTGGTGTCACCATTCTTCCATTACTTTCTCAAGTC
>Bacterial.MLST.Copy2.Probes_round_1_probe_131
CTTTTTGCCCTGCAGTATCAAGAATTTTTTCGACTAACGGCTCGCCGTCCGCATCTTTATATCCAAGAATATCTGTTGTAATATCAATTAGATAGCTATCAAGCTCAGTTTTCTTCCACT
>Bacterial.MLST.Copy2.Probes_round_1_probe_132
GAATTTGGCCATCTAACTGTTATTACAAATATGGAAGGCAAAAAGCTTTCGAAAAGAGATACATCATTAAAACAATTTATTGAAGATTACAAAAATGATGGTTATGATCCAAATGCTATT
>Bacterial.MLST.Copy2.Probes_round_1_probe_133
AAAAAAGATGTTACAGTTAAATACATAAATGCTAATTCTTTTACAAGGGATATATCATACTTTCTACAAGAAAATGATCAACGTAAGTTAAAACAAATAAGAAATCATTTTGACAATGCC
>Bacterial.MLST.Copy2.Probes_round_1_probe_134
ACCTTTGCCACACAAGAAACTATGACCAATGCGCATTCTGCGCGTAATTGGTTCTTAGCCACGGCAAAAGACGAAAGTCATGTGGCAAAACACTTTGCAGCACTGTCCACAAACAGTAAA
>Bacterial.MLST.Copy2.Probes_round_1_probe_135
TTGGGCAATGCAGGGACTGCGATGCGTCCCTTGACTGCCGCGCTTTGTTTATCGACACCGAACAAGGAAGGCAAAAATGAAATAGTCTTGACTGGCGAACCTCGTATGAAAGAACGCCCA
>Bacterial.MLST.Copy2.Probes_round_1_probe_136
TTAATGCCGGGTGACCCATTACGTGCCAAATACATCGCAGAAACCTTCTTACAAGATGTGAAAGAAATCACGAATGTCCGTAATATGCTTGGGTTCACGGGAACCTATAAAGGCCGCAAA
>Bacterial.MLST.Copy2.Probes_round_1_probe_137
TGCTCCATTTATGCCAAAGAATTGATCACAGAATATGGCGTAAAAAAAATTATTCGTGTCGGTTCTTGTGGTGCAGTCAACATGGATGTCAAAATTCGTGATGTCATTATTGGTCTTGGT
>Bacterial.MLST.Copy2.Probes_round_1_probe_138
GCCGTACAGGCTGCAAAAAATAAAGGAATTGATGTAAAAGTAGGTAACTTGTTTTCCGCCGACTTATTTTATACACCAGACCTGGAAATGTTTGATGTCATGGAAAAATATGGCATTTTA
>Bacterial.MLST.Copy2.Probes_round_1_probe_139
TTGCACAATTACGAAGTGCGGTATGTAATACAGCACGATTTTCTGTACGATTAATTTTTTCACCATTAAACATTGATTCAGTTGCTTCATTCAAAGCACATTCTTTAGCTAACTGACGTA
>Bacterial.MLST.Copy2.Probes_round_1_probe_140
TTGTTCTGACTCATCTGGTTATGTTTATGATGAAGCCGGTTTCACAACAGAAAAATTGGCTGCATTAATGGAATTGAAAAACGAAAAACGCGGTCGTGTGGAAGAATACGCGAAACAATT
>Bacterial.MLST.Copy2.Probes_round_1_probe_141
GGATTCTAAAATAACAATTCAACGTTACAAAGGTTTGGGAGAAATGGATCCTGAGCAGTTGTGAGAAACTACAATGAATCCTGAGAATAGAAAAATGTATCAAGTTCAAATTGATGATGC
>Bacterial.MLST.Copy2.Probes_round_1_probe_142
TTTATTCAAGCAGGGAAGTCCTTAGATGAAGTGAAAAATATTGTACCGTTTAAAATTTTTACCGGTAATAAACCGACAAACAGCATTTTAGTGCAAAAAATTACGCCATTCACGTTAGGT
>Bacterial.MLST.Copy2.Probes_round_1_probe_143
AATGGCGTAATTTTTTGCACTAAAATGCTGTTTGTCGGTTTATTACCGGTAAAAATTTTAAACGGTACAATATTTTTCACTTCATCTAAGGACTTCCCTGCTTGAATAAATTCAGCTTCA
>Bacterial.MLST.Copy2.Probes_round_1_probe_144
GAATAAATTCAGCTTCAACTTCTTGTTTTGTTTTACCAAAAGCGAGTGCTTCTGTTTGTGCAAAGAAATTTGAAAGCAATTTATTATGATGATCTGACAACACATTATGGGTTTGTGCTG
>Bacterial.MLST.Copy2.Probes_round_1_probe_145
CTAATAAACCCTGTAGTTGGTTACCTAATTTAACAATACGGCTATATTCAGTTCCATTTAAAAATTCAAAATTCAAAAAATAATTTTTTTCTATACCATGGGTACGAATAATTATAACTA
>Bacterial.MLST.Copy2.Probes_round_1_probe_146
CGTGTCGGCTCGTGCGGTGCGGTACGTAATGATGTCAAAGTGCGTGATATTGTCATCGGTGTTGGGGCTTGTACCGATTCTAAAGTAAACCGTATTCGCTTCCGTGATAACGATTTTGCG
>Bacterial.MLST.Copy2.Probes_round_1_probe_147
AAATTCTTGTAAATAATCACTCATAACAGACTCGACTGGAGCTCTTACTTCAGAAGACACAAGTTTATCTTTTGTTTGTGAAGAAAATTTTGGATCCGGTACTTTAACAGAAACAATAGC
>Bacterial.MLST.Copy2.Probes_round_1_probe_148
ATTTTTATAGGGACGTAATGCTTCCGTTACCATATAAGGGCCTAAATCCGAGCCACCGATACCGATATTCACCACATCGGTAATCGCTTTACCGGTGTAACCTTTCCAATCACCGGAAAT
>Bacterial.MLST.Copy2.Probes_round_1_probe_149
CCAGGAATTAAAACTATTTCTAGTGTTATAGTTATGCATAAAGATGATGAGCAACTTATTTTTACAGATCCATCAACAGTGCAAAAACCTAGTGCAGAACAATTAGTTGACATTGCTGCC
>Bacterial.MLST.Copy2.Probes_round_1_probe_150
CGTGATAACGATTTTGCGGCGATTGCTGATTTTGATATGACATTAGCTGCTCACCAAGCAGCTAAAGCGAAAGGCATTGAAGCTCGTTTCGGTAATTTATTCTCAGCCGATTTATTCTAC
>Bacterial.MLST.Copy2.Probes_round_1_probe_151
ACCTACTTCTCGTCCACCTACACCGATATCACCTGCCGGTACATCGGTATCTGCACCGACATGACGATATAATTCAGCCATTAATGCTTGACAAAAACGCATGACTTCCGCATCTGATTT
>Bacterial.MLST.Copy2.Probes_round_1_probe_152
CCGTTCTATGTGCGAACCGGTAAACGCTTACCAACCCGTGTGACGGAAATCGTAATTCATTTTAAAACTACACCACACCCGGTATTTAGCCAAAATGCTCCGGAAAATAAATTGATTATT
>Bacterial.MLST.Copy2.Probes_round_1_probe_153
TAAAGATTTAGCCCAAAAATCAACCGCACTTTCATCAGTCATCATTTCATTAGTTAATGCTTTTTGATAAATTAATGATTTCAATAATATTTCTGGATAATGAAAAGATAAACGGCTAAT
>Bacterial.MLST.Copy2.Probes_round_1_probe_154
GGTAACTCAAACTATCCCGATACAAATCGTCGTGTAAAAGCCTTAGCTGAGAAAGGTATTCGCTTTATTGGCTCGGGAGTTTCAGGCGGTGAAGAAGGTGCTCGCCACGGACCATCTATT
>Bacterial.MLST.Copy2.Probes_round_1_probe_155
AATGCACAAGAGGTAACAAATATCCGTAATATGCTCGGCTATACAGGTACTTACAAAGGACGAAAAATATCAGTGATGGGACATGGAATGGGTATTCCGTCTTGCTCCATTTATGCCAAA
>Bacterial.MLST.Copy2.Probes_round_1_probe_156
GCATTATCTACAACTTCAAAAACCATATGGTGTAAGCCTGTACCGTCATCAGTATCACCAATATACATTCCAGGTCGTGTACGTACTGCTTCAAGCCCTTTTAAAACTTTAATGCTTCCT
>Bacterial.MLST.Copy2.Probes_round_1_probe_157
AGTCTTGTAACACCTTAAAAAAATTAGCTGATGGAACATTATTTGCTGATAATACGGATGGTGCCGGTTTAGTGAGCGATTTACAACGTTTAAATTGGCTCAAACCAAACCAAAGAATAC
>Bacterial.MLST.Copy2.Probes_round_1_probe_158
CAGCGAAATGCTTAGCTACTTGGCTTTCATCTTGTGCAGCTGCTAAAAACCATTTACGTGCAGAAATCGCATTAGTCATAGTTTCCTGTGTTGTGAAAGTTTTTGAAGCAACTAAAAATA
>Bacterial.MLST.Copy2.Probes_round_1_probe_159
GCATAAAGCCTTGAGCATAAGAAATGATTTTTGATGCCAATAATGCTTTACGCACAGCTTCAATCCAAACGTTTTTATCGCCTTCCACTTTGCCGATAGTCTTGTTGAAGAGTTTAGATG
>Bacterial.MLST.Copy2.Probes_round_1_probe_160
ATTCAGATCAGTTATTTGAAACAACTATGGATCCAAATAAGCGTACAATGTTAAAAGTATCGATTAAAGATGCTGTTGCAGCGGATCAATTATTTACCACTTTAATGGGAGATGAAGTAG
>Bacterial.MLST.Copy2.Probes_round_1_probe_161
ACCTTTACCACACAAGAAACTATGACCAATGCGCATTCTGCGCGTAATTGGTTCTTAGCCACGGCAAAAGACGAAAGTCATGTGGCAAAACACTTTGCAGCACTGTCCACAAACAGTAAA
>Bacterial.MLST.Copy2.Probes_round_1_probe_162
ACCTACTTCTCGTCCACCTACACCGATATCACCTGCCGGTACATCGGTATCTGCACCGACATGACGATATAATTCAGCCATTAATGCTTGACAAAAACGCATGACTTCCGCATCTGACTT
>Bacterial.MLST.Copy2.Probes_round_1_probe_163
CTTGTAAAATTGGTTTTACATATTGCCATGCTTCTTCATTGCCACCTGGCATAATAGATGGTCCGTGGCGAGCACCTTCTTCACCGCCTGAAACTCCCGAGCCAATAAAGCGAATACCTT
>Bacterial.MLST.Copy2.Probes_round_1_probe_164
AAAGGTCGCCGCATTTCAGTAATGGGGCACGGTATGGGGATTCCATCTTGCTCGATTTACGCTAAAGAATTAATTACTGAATATGGCGTGAAGAAAATTATCCGTGTCGGCTCGTGCGGT
>Bacterial.MLST.Copy2.Probes_round_1_probe_165
ATGTCAGAAAATACAACTGAAAATTATGGTGCAGGAAGCATTAAAGTTTTAAAAGGGCTTGAAGCAGTACGTACACGACCTGGAATGTATATTGGTGATACTGATGACGGTACAGGCTTA
>Bacterial.MLST.Copy2.Probes_round_1_probe_166
TTATATTTTTATCTCGTTTCCACTAAATAAAGGGTCAATTTCCGGCATTACGCCACGCCATAAATAAAATGCGTGAGCAGCTTGCCCAACCAGCATACCGAAGCCATCGCTAATTTTGGT
>Bacterial.MLST.Copy2.Probes_round_1_probe_167
ATTCGTGATGCTTATGAAGCCAATCCGGATCTGATTTTCTTAGGGTCAGATCCATACTTTAAAGGCATTTTAGAAAATGCGTTAAGTGATTGGCGTAAAGTGGTAGCAAAATCTATTGAG
>Bacterial.MLST.Copy2.Probes_round_1_probe_168
ATTGGTGCAAAACCAGCAATTAAAACTATTTCTAGTGTTATAGTTATGCATAAAGATGATGAGCAACTTATTTTTACAGATCCATCAACAGTACAAAAACCTAGTGCAGAACAATTAGTT
>Bacterial.MLST.Copy2.Probes_round_1_probe_169
CGTACTACTTCAAAAGTGGATGAGTTTTTAGCAGGTGCGGCGAAAGGCACGAACATCATCGGAGCCTATTCATTGGAAGAACTTGCCGGTAAATTGGAAAAGCCACGTAAAGTAATGTTG
>Bacterial.MLST.Copy2.Probes_round_1_probe_170
CCATATTCGATACCGTTATGCACCATTTTCACAAAATGTCCTGAACCTTCTTTACCTACCCAATCACAGCAAGGTTCGCCTTTGTCGGTTTTGGCTGAAATGGCTTGTAAAATTGGTTTT
>Bacterial.MLST.Copy2.Probes_round_1_probe_171
ACTAAAAAATTCTTTTCTGATGTATTGGTTGAGAAATTTTCTAGCAATATTGAGCAATACTGCTCAATATTAGGCCCATCTTTTGCTACTGAAGTATTTGAAAATGCACTAACAATGATT
>Bacterial.MLST.Copy2.Probes_round_1_probe_172
GCCTGATGAAGTGATCGTAGAACGTATGAGTGGTCGTCGTGTACACCAAGCCTCAGGTCGTACTTATCACGTCGTTTACAACCCACCAAAAGTAGAAGGGAAAGATGACGTGACTGGCGA
>Bacterial.MLST.Copy2.Probes_round_1_probe_173
TGTGCCAAAGGTTTCTTATTAGACGGCTTCCCACGCACCATTCCACAAGCGGATGCGTTAAAAACAGTCGGTATCCAAATTGACTACGTTTTAGAGTTTGATGTGCCTGATGAAGTGATC
>Bacterial.MLST.Copy2.Probes_round_1_probe_174
GGTCGCCGTGTACACCAAGCCTCAGGTCGTACTTATCACGTCGTTTACAACCCACCAAAAGTAGAAGGGAAAGATGACGTGACTGGCGAAGACTTAATCATCCGTGCCGATGATAAACCG
>Bacterial.MLST.Copy2.Probes_round_1_probe_175
GCTTCAATGGTGCCAAAATGATTGAATTTATGTGCTAAGTCTTCAGCTCTACTAAAAGTGCGGTTGGTAATTAAGATATTTTGTTGAGCTTGTAATAAAGGCAATAAAACTCCTTTTGTG
>Bacterial.MLST.Copy2.Probes_round_1_probe_176
AACGGTAAAGCCGTCGCTGAATTTGGTATTGATACCAATAATATGTTTGAATTTTGGGATTGGGTAGGGGGTCGTTATTCATTATGGTCAGCGATTGGTTTATCTATTGCCCTTTCAATC
>Bacterial.MLST.Copy2.Probes_round_1_probe_177
GAGGGTAATTCAGCTGGCGGTTCAGCAAAAATGGGTAGGGACAGAAATGTTCAAGCCATTCTGCCACTAAGGGGTAAGGTTATTAATGCTGAAAAGGTTTCGCCTGAAAGAGTTCTTTCT
>Bacterial.MLST.Copy2.Probes_round_1_probe_178
ATAAAACTCCTTTTGTTGCACCGCCTGCACCTAAAATCAATATTCTTTGGTTTGGTTTGAGCCAATTTAAACGTTGTAAATCGCTCACTAAACCGGCACCATCCGTATTATCAGCAAATA
>Bacterial.MLST.Copy2.Probes_round_1_probe_179
AAAATCAGGCTATTTTGCCATTAAAAGGAAAAATACTTAATGTAGAAAAAGCTCGATTTGATAAAATGTTATCTTCTCAAGAAGTGGGAACTTTAATAACCGCACTTGGTTGTGGTATAG
>Bacterial.MLST.Copy2.Probes_round_1_probe_180
AGATTTCGGAATTCCATTAACTTTAATTACAGAATCGGTATTTGCTCGCTGCGTATCCTCTTTCAAAGATCAACGTGTGGCGGCATCTAAACTCTTCAACAAGACTATCGGCAAAGTGGA
>Bacterial.MLST.Copy2.Probes_round_1_probe_181
TAAAATCTGAGGATCAATATCAATAGTTTTACCTTGTAATCCTGTTGATGTAGCATTGATGATTAAATCAAATGTTTGTATCGGAATATGTTCCAGATCCAACGCTTCAATGGTGCCAAA
>Bacterial.MLST.Copy2.Probes_round_1_probe_182
TCACTATTCGCCGTCAAGGAAAAGTGCATGAACAATTTTACCATTTAGGTGATCCACAGGAACCTTTATCCGTTATTGGTGAAACGGAAAAAACAGGTACAACTGTACGCTTTTGGCCTA
>Bacterial.MLST.Copy2.Probes_round_1_probe_183
GCCATCGCTAATTTTGGTTACCCCTTGTTTTTTACACAATGCAATAAAAGGCGTGTCGCTTTCTTTGCTGTATTGCATATCATAAACGGCAGAGGCAAGTTGTAAAATCTGAGGATCAAT
>Bacterial.MLST.Copy2.Probes_round_1_probe_184
ATCACGAATTTTGACATCCATGTTGACCGCACCACAAGAACCGACACGAATAATTTTTTTTACGCCATATTCTGTGATCAATTCTTTAGCATAAATGGAGCAAGATGGAATTCCCATTCC
>Bacterial.MLST.Copy2.Probes_round_1_probe_185
ATCAATAAAATTATTGGATAAGCGGAATAATCGTCAAGATCATTTTCACTACGAGGGCGGTATTAAGGCTTTTGTTGAATACTTAAATAAAAATAAGACACCAATTCATCAAAAAATATT
>Bacterial.MLST.Copy2.Probes_round_1_probe_186
AATAGGCTCCGATGATGTTCGTGCCTTTCGCCGCACCTGCTAAAAACTCATCCACTTTTGAAGTAGTACGGTTATACGCCACGACTTTAAAGCCGTTGTCGTTCATATTCAAAATTAAAT
>Bacterial.MLST.Copy2.Probes_round_1_probe_187
AGACGGAATACCCATTCCATGTCCCATCACTGATATTTTTCGTCCTTTGTAAGTACCTGTGTAACCAAGCATATTACGGACATTTGTTACTTCTTGTGCATTTTCTAAAAATGTTTCTGC
>Bacterial.MLST.Copy2.Probes_round_1_probe_188
AGATTTCGGAATTCCATTAACTTTAATTACAGAATCGGTATTTGCTCGCTGCGTATCCTCTTTCAAAGATCAACGTGTGGCGGTATCTAAACTCTTCAACAAGACTATCGGCAAAGTGGA
>Bacterial.MLST.Copy2.Probes_round_1_probe_189
TAGTGAAAATGATCTTGACGATTATTCCGCTTATCCAATAATTTTATTGATACACCTGAATTTAAAAATGAAAGTTCACGTAAACGTTTTGCCAAAATTTCGTATTCAAAATCAATATTA
>Bacterial.MLST.Copy2.Probes_round_1_probe_190
GAAAATAAATTGATTATTCGTGTGCAACCGGACGAAGGCATTTCAATGCGTTTCGGCTTGAAAAAACCGGGAGCAGGCTTTGAAGCGAAAGAAGTCTCAATGGATTTCCGCTATTCTGAT
>Bacterial.MLST.Copy2.Probes_round_1_probe_191
GAAATACCGGACTCAAAGGCGGACGAGTACAAATTGATGGGTCAGTTTCTTCTCAATTTTTGACCGCACTTTTAATGGCTGCCCCGATGGCAGAGGCGGATACGGAAATTGAAATCATCG
>Bacterial.MLST.Copy2.Probes_round_1_probe_192
AAAATCAGGCTATTTTGCCATTAAAAGGAAAAATACTTAATGTAGAAAAAGCTCGCTTTGATAAAATGTTATCTTCTCAAGAAGTGGGAACTTTAATAACCGCACTTGGTTGTGGTATAG
>Bacterial.MLST.Copy2.Probes_round_1_probe_193
GCCACGGACCATCTATTATGCCAGGTGGCAATGAAGAAGCATGGCAATATGTCAAACCAATTTTACAAGCAATTTCAGCCAAAACTGACAAAGGTGAACCTTGCTGTGATTGGGTAGGTA
>Bacterial.MLST.Copy2.Probes_round_1_probe_194
ATCACGAATTTTGACATCCATGTTGACTGCACCACAAGAACCGACACGAATAATTTTTTTTACGCCATATTCTGTGATCAATTCTTTGGCATAAATGGAGCAAGACGGAATACCCATTCC
>Bacterial.MLST.Copy2.Probes_round_1_probe_195
GGTAACTCAAACTATCCCGATACAAATCGTCGTGTAAAAGCCTTAGCTGAAAAAGGTATTCGCTTTATTGGCTCGGGAGTTTCAGGCGGTGAAGAAGGTGCTCGCCACGGACCATCTATT
>Bacterial.MLST.Copy2.Probes_round_1_probe_196
TCACTATTCGCCGTCAAGGAAAAGTGCATGAACAATTTTACCATTTAGGTGATCCTCAGGAACCTTTATCCGTTATTGGTGAAACGGAAAAAACAGGTACAACTGTACGCTTTTGGCCTA
>Bacterial.MLST.Copy2.Probes_round_1_probe_197
ATTGGAAAGGTTACACCGGTAAAGCGATTACCGATGTGGTGAATATCGGTATCGGCGGCTCGGATTTAGGCCCTTATATGGTAACGGAAGCATTACGTCCCTATAAAAATCATTTAACCA
>Bacterial.MLST.Copy2.Probes_round_1_probe_198
GCCGATGTGGTCGTTATTTCTGCTGGTGTTGCCCGTAAGCCGGGGATGACACGTGCCGATTTATTCAATACGAATGCCACTATCGTGCATAACTTAGTCGAAAAAGCAGCGAAAGTTTGC
>Bacterial.MLST.Copy2.Probes_round_1_probe_199
GAAATACCGGACTCAAAGGCGGACGAATACAAATTGATGGGTCAGTTTCTTCTCAATTTTTGACCGCACTTTTAATGGCTGCCCCGATGGCAGAGGCGGATACGGAAATTGAAATCATCG
>Bacterial.MLST.Copy2.Probes_round_1_probe_200
CCATAATGTGTTGTCAGATCATCATAATAAATTGCTTTCAAATTTCTTTGCACAAACAGAAGCACTCGCTTTTGGTAAAACAAAACAAGAAGTTGAAGCTGAATTTATTCAAGCAGGGAA
>Bacterial.MLST.Copy2.Probes_round_1_probe_201
TTGAGCAACGTTACCTGAACCGGAAACCACTACTGTTTTCCCTGCGAAAGATTGTCCTTTTTCAGCAAGCATAGCTTGAGCAAAATAAACTAAACCATAACCTGTTGCTTCCGGACGAAT
>Bacterial.MLST.Copy2.Probes_round_1_probe_202
ATTCAGATCAGTTATTTGAAACAACTATGGATCCAAATAAGCGTACAATGTTAAAAGTATCGATTAAAGATGCTGTTGCAGCAGATCAATTATTTACCACTTTAATGGGAGATGAAGTAG
>Bacterial.MLST.Copy2.Probes_round_1_probe_203
AGCTAAAGAATGTGCTTTGAATGAAGCAACTGAATCAATGTTTAATGGTGAAAAAATTAATCGTACAGAAAATCGTGCTGTATTACATACCGCACTTCGTAATTGTGCAAATACACCGGT
>Bacterial.MLST.Copy2.Probes_round_1_probe_204
AATGGATGGTTTGAACCACTCTGGAACCGTAATTTCATTGATTATATTGAAATCACGGGTGCAGAATCTATCGGTGTAGAAGAGCGTGGTGGTTATTACGATGATTCTGGCGCAATGCGT
>Bacterial.MLST.Copy2.Probes_round_1_probe_205
ATGACAAAAATAAACTTTTCGGTGTTACAACATTAGATGTTATTCGAGCGAATACCTTTGTGGCTGAAGCGAAAGACGTGAATGTGAAATATGTAAGAGTGCCTGTGATTGGCGGACATT
>Bacterial.MLST.Copy2.Probes_round_1_probe_206
TCTCTAAAAATGGCCAAATGGAAGTGAATACTTCACGTACTGCTTGCAAAAATTCTGGTTGATGACCGTCACGTTGTTCTACTTTTGCTAAAAAATCTTCTAACGATACGATTGCTGACA
>Bacterial.MLST.Copy2.Probes_round_1_probe_207
GCCTCAATAGTGCCAAATTGATTGAATTTATGTGCTAAGTCTTCAGCTCTACTAAAAGTGCGGTTGGTAATTAAGATATTTTGTTGAGCTTGTAATAAAGGCAATAAAACTCCTTTTGTT
>Bacterial.MLST.Copy2.Probes_round_1_probe_208
TCCATGACATCAAACATTTCCAGGTCTGGTGTATAAAATAAGTCGGCGGAAAACAAGTTACCTACTTTTACATCAATTCCTTTATTTTTTGCAGCCTGTACGGCTGCTTGTGCCATGCCA
>Bacterial.MLST.Copy2.Probes_round_1_probe_209
ATGTCAGCAATCGTATCGTTAGAAGATTTTTTAGCAAAAGTAGAACAACGTGACGGTCATCAACCAGAATTTTTGCAAGCAGTACGTGAAGTATTCACTTCCATTTGGCCATTTTTAGAG
>Bacterial.MLST.Copy2.Probes_round_1_probe_210
TTTGATGCCAATAATGCTTTACGCACAGCTTCAATCCAAACGTTTTTATCGCCTTCCACTTTGCCGATAGTCTTGTTGAAGAGTTTAGATACCGCCACACGTTGATCTTTGAAAGAGGAT
>Bacterial.MLST.Copy2.Probes_round_1_probe_211
AATGGATGGTTTGAACCACTCTGGAACCGTAATTTTATTGATTATATTGAAATCACGGGCGCAGAATCTATCGGTGTAGAAGAGCGTGGTGGTTATTACGATGATTCTGGCGCAATGCGT
>Bacterial.MLST.Copy2.Probes_round_1_probe_212
AGTTAGTAGAACTGGTGTTAGACACAAAGCAATTAATGTTGCCAATTCTAAAGAAATTTTAAAATACTGAAATCCAGATTATATGTGTGTAGCAATTGACGAAGTCAATTTTATGGATGA
>Bacterial.MLST.Copy2.Probes_round_1_probe_213
TAAAATCTGAGGATTAATATCAATAGTTTTACCTTGTAATCCTGTTGATGTAGCATTGATGATTAAATCAAATGTTTGTATCGGAATATGTTTCAGATCCAACGCCTCAATAGTGCCAAA
>Bacterial.MLST.Copy2.Probes_round_1_probe_214
GCCATCGCTAATTTTGGTTACCCCCTGTTTTTTACACAATGCAATAAAAGGCGTGTCGCTTTCTTTGCTGTATTGCATATCATAAACGGCAGAGGCAAGTTGTAAAATCTGAGGATTAAT
>Bacterial.MLST.Copy2.Probes_round_1_probe_215
ACTAATAATATTCCACAACGAGACGGAGGTACTCATTTAGCCGGTTTTCGTGGTGCATTAACTAGGGTTTTAAACAAATATGTAGAAGAAAATTCGAATAAAAAAGACAAAAAGGATATA
>Bacterial.MLST.Copy2.Probes_round_1_probe_216
CCATAATGTGTTGTCAGATCATCATAATAAATTGCTTTCAAATTTCTTTGCACAAACAGAAGCACTCGCTTTTGGTAAAACACAACAAGAAGTTGAAGCTGAATTTATTCAAGCAGGAAA
>Bacterial.MLST.Copy2.Probes_round_1_probe_217
CATTCCACTGTAAAGCTACTTCTACACCAATATCGTCTTTTTCCGCACTAAAATAAAATATTTTTTGATGAATTGGTGTCTTATTTTTATTTAAGTATTCAACAAAAGCCTTAATACCGC
>Bacterial.MLST.Copy2.Probes_round_1_probe_218
CCTGAAAGAGTTCTTTCTAATGCAGAAATAATCTCGCTTATAACTGCTTTGGGTACAGGACTAAACGAAACATTTGACATCAACAAGCTTAGATACCATAAGGTAATTATTATGACTGAT
>Bacterial.MLST.Copy2.Probes_round_1_probe_219
AAAGAGCTTGGCGTGACTTATCAACTGTCAGAAGACAAATCCGTCTGTGAAATTGAAGGCTTAGGACGTGCTTTTGAATGGCAAAGTGGCTTAGCTTTATTTTTGGGCAATGCAGGGACT
>Bacterial.MLST.Copy2.Probes_round_1_probe_220
CCTTACTATGGCGCTATGATGATCAAATTAAAGGATGTTGATAGTGCTGTTGGTGGCTTAATTTATTCAACTGCCGATATCTTACGTGCTGCTTTTAAATGCATTGGTGCAAAACCAGCA
>Bacterial.MLST.Copy2.Probes_round_1_probe_221
ACTAATAATATTCCACAACGAGACGGAGGTACTCATTTAGCTGGTTTTCGTGGTGCATTAACTAGGGTTTTAAACAAATATGTAGAAGAAAATTCGAATAAAAAAGACAAAAAGGATATA
>Bacterial.MLST.Copy2.Probes_round_1_probe_222
GTTGATTATATGGCTTATATGCTGAAATATGATTCAACTCACGGTCGTTTTGACGGTACTGTTGAAGTTAAAGACGGTCAATTAGTAGTTAACGGTAAAGCGATCCGCGTAACAGCTGAG
>Bacterial.MLST.Copy2.Probes_round_1_probe_223
TGGCGAACCTCGTATGAAAGAACGCCCAATACAACATTTAGTTGATGCATTATGTCAAGCTGGCGCAGAAATTCAGTATTTAGAACAAGAAGGTTACCCACCTATCGCCATTCGAAATAT
>Bacterial.MLST.Copy2.Probes_round_1_probe_224
TTCGATCCTAAAGGAAAATCTGACGGTGAAGTCATGCGTTTTTGCCAAGCGTTAATGGCAGAATTATACCGTCATGTTGGCGCCGATACCGATGTGCCTGCGGGTGATATTGGTGTAGGG
>Bacterial.MLST.Copy2.Probes_round_1_probe_225
TTATAGTGAGTCCCCCAACAAAACAGATTCTAATGCAATTTCGATCATTTCATTGAAAGTTAATTGTCGCTCTTCTGCACTGGTTTGTTCATGCGTACGGATATGATCAGAAACAGTACA
>Bacterial.MLST.Copy2.Probes_round_1_probe_226
GACGGCTTCCCACGCACTATTCCACAAGCGGATGCGTTAAAAACAGTCGGTATCCAAATTGACTACGTTTTAGAGTTTGATGTGCCTGATGAAGTGATCGTAGAACGTATGAGTGGTCGC
>Bacterial.MLST.Copy2.Probes_round_1_probe_227
ATCCGCGTAACAGCTGAGCGTGACCCAGCTAACTTAAAATGGAATGAGATCGGTGTTGATATCGCAGTTGAAGCAACAGGTTTATTCTTAGATGATGAAACTGCTCGCAAACACATCACC
>Bacterial.MLST.Copy2.Probes_round_1_probe_228
AATAAAACTCCTTTTGTGGCACCGCCTGCGCCTAAAATCAGTATTCTTTGGTTTGGTTTGAGCCAATTTAAACGTTGTAAATCGCTCACTAAACCGGCACCATCCGTATTATCAGCAAAT
>Bacterial.MLST.Copy2.Probes_round_1_probe_229
AGACGGAATACCCATTCCATGTCCCATCACTGATATTTTTCGTCCTTTGTAAGTACCTGTATAGCCGAGCATATTACGGATATTTGTTACCTCTTGTGCATTTTCTAAAAAGGTTTCTGC
>Bacterial.MLST.Copy2.Probes_round_1_probe_230
TTACTTCCGTTACTTAAAGCGGGGTTAGAGATTACTCTATATAACCGCACGCAGGAGAAAGCGGTCGTTTTAGCCGAAAAATTTGCAAAATTTGGCAAAATTCAGACCGCTTGTTTAAGC
>Bacterial.MLST.Copy2.Probes_round_1_probe_231
ACCACAAAAGGTCATCACGGAATTTTAAACAGTGAACAAACAATAGAATTTAAAAAGGCAATTGGATTAGAAAATAAAGCACCTTTTGAATATGATTCTGATGTATATGAATATGGCAGA
>Bacterial.MLST.Copy2.Probes_round_1_probe_232
ACCTTTACCACACAAGAAACTATGACCAATGCGCATTCTGCGCGTAATTGGTTCTTAACCACGGCAAAAGACGAAAGTCATGTGGCAAAACACTTTGCAGCACTGTCCACAAACAGTAAA
>Bacterial.MLST.Copy2.Probes_round_1_probe_233
GGCTTCCCACGCACTATCCCACAAGCCGATGCATTAAAAACAGTCGGTATCCAAATTGACTACGTTTTAGAGTTTGATGTGCCTGATGAAGTGATCGTAGAACGTATGAGTGGTCGCCGT
>Bacterial.MLST.Copy2.Probes_round_1_probe_234
TTGCTTCAAAAACTTTCACAACACAGGAAACTATGACTAATGCGATTTCTGCACGTAAATGGTTTTTAGCAGCTGCACAAGATGAAAGCCAAGTAGCTAAGCATTTCGCTGCACTTTCAA
>Bacterial.MLST.Copy2.Probes_round_1_probe_235
GATAATGGGCGTGGAATGCCTGTCGATATTCACCCGACAGAAAAAGTATCCGGTGTTGAAGTTATTTTAACTAAACTTCACGCTGGCGGAAAATTTTCCAATAAGCACTATGAATTTGCA
>Bacterial.MLST.Copy2.Probes_round_1_probe_236
ATCAATAAAATTATTGGATAAGCGGAATGATCGTCAAGATCATTTTCACTACGAGGGCGGTATTAAGGCTTTTGTTGAATACTTAAATAAAAATAAGACACCAATTCATCAAAAAATATT
>Bacterial.MLST.Copy2.Probes_round_1_probe_237
CGTCATGTTGGCGCCGATACCGATGTGCCTGCGGGTGATATTGGTGTAGGAGGACGTGAAGTCGGCTATCTAGCAGGTTATATGAAAAAATTATCTAACCAAGCCGCTTGCGTGTTTACT
>Bacterial.MLST.Copy2.Probes_round_1_probe_238
GCCACGGACCATCTATTATGCCAGGTGGCAATGAAGAAGCATGGCAATATGTAAAACCAATTTTACAAGCCATTTCAGCCAAAACCGACAAAGGCGAACCTTGCTGTGATTGGGTAGGTA
>Bacterial.MLST.Copy2.Probes_round_1_probe_239
ATTTATATTGCTCAACCTCCGCTTTATAAAATTCAACAAAATAAATATATTGCCTATGCATACAATGACTCTCAAAAGGATTCTATTCTCCAAGAATTAAATCAGGATTCTAAAATAACA
>Bacterial.MLST.Copy2.Probes_round_1_probe_240
ATTTATCAAAAAGCATTAACTAATGAAATGATGATTGATGAAAGTGCGGTTGATTTTTGGGCTAAATCTTTAGTTAATATTTTAACTGACAAAAAAATAAGTGGTAGTAGTTACAAATAT
>Bacterial.MLST.Copy2.Probes_round_1_probe_241
ATTGGAAAGGTTACACCGGTAAAGCGATTACCGATGTGGTGAATATCGGTATCGGTGGCTCGGATTTAGGCCCTTATATGGTAACGGAAGCATTACGTCCCTATAAAAATCATTTAACCA
>Bacterial.MLST.Copy2.Probes_round_1_probe_242
GGTAGTAGTTACAAATATCGTATTGTTTTTAACAATGAACGTCATTTATATGAAGTAGTTATAATTATTCGTACCCATGGTATAGAAAAAAATTATTTTTTGAATTTTGAATTTTTAAAT
>Bacterial.MLST.Copy2.Probes_round_1_probe_243
AAAACCTTAATGGATGCGGGTCAATTAGTGCCAGATGATTTAATCATTTCATTAGTGAAAGAACGTGTTGCACAAGCCGATTGTGCCAAAGGTTTCTTATTAGACGGTTTCCCACGCACC
>Bacterial.MLST.Copy2.Probes_round_1_probe_244
TCAGATAAGGCATTTACTACAGAAATACCCACACCATGCAAACCACCTGCAAATTCATAGTGCTTATTGGAAAATTTTCCGCCAGCGTGAAGTTTAGTTAAAATAACTTCAACACCGGAT
>Bacterial.MLST.Copy2.Probes_round_1_probe_245
CTGTCCACAAACAGTAAAGCCGTTGCTGAATTTGGTATTGATACTAATAATATGTTTGAATTTTGGGATTGGGTAGGGGGTCGTTATTCATTATGGTCAGCGATTGGTTTATCTATTGCC
>Bacterial.MLST.Copy2.Probes_round_1_probe_246
ATGGATAAATACGCAGTTTGGGGGAATCCCATTGCTCAAAGTAGATCTCCTCAACTTCATCGATATTTTGCGAAGCAGACTCGACAAAACTTAGATTATGTAGCGATATTGGGTGATGAA
>Bacterial.MLST.Copy2.Probes_round_1_probe_247
CGGGAACCTATAAAGGCCGCAAGATTTCTGTTATGGGACATGGTATGGGGATCCCATCTTGTTCAATTTACACAAAAGAATTGATTACGGAATATGGCGTGAAGAAAATTATCCGTGTTG
>Bacterial.MLST.Copy2.Probes_round_1_probe_248
ACCACAAAAGGTCATCACGGAATTTTAAACAGTGAACAAACAATAGAATTTAAAAAGGCAATTGGATTAGAAAATAAAGCGCCTTTTGAATATGATTCTGATGTATATGAATATGGAAGA
>Bacterial.MLST.Copy2.Probes_round_1_probe_249
TTGTTCTGACTCATCTGGTTATGTTTATGATGAAGCCGGTTTCACAACAGAAAAATTGGCTGCATTAATGGAATTGAAAAACGAAAAACGCGGTCGAGTGGAAGAATACGCGAAACAATT
>Bacterial.MLST.Copy2.Probes_round_1_probe_250
CTGTCCACAAACAGTAAAGCCGTTGCTGAATTTGGTATTGATACCAATAATATGTTTGAATTTTGGGATTGGGTAGGGGGGCGTTATTCATTATGGTCAGCGATTGGTTTATCTATTGCC
>Bacterial.MLST.Copy2.Probes_round_1_probe_251
CCCACCTCAATAGATTTTGCTACCACTTTACGCCAATCACTTAACGCATTTTCTAAAATGCCTTTAAAGTATGGATCTGACCCTAAGAAAATCAGGTCCGGATTGGCTTCATAAGCATCA
>Bacterial.MLST.Copy2.Probes_round_1_probe_252
TTCCATGACATCAAACATTTCTGGGTCTGGCGTATAAAATAAGTCGGCGGAAAACAAGTTACCTACTTTTACATCAATTCCTTTATTTTTTGCAGCCTGTACGGCTGCTTGTGCCATGCC
>Bacterial.MLST.Copy2.Probes_round_1_probe_253
CTAGTGCAGAACAATTAGTTGACATTGCTGCTAATGCAATTAGTTTTGCTAATATGATGAATATGAATAGTCTAGGGGCTTTTTTGACTTATTCAACCAATAACTCAGGCAAAGGTGAAA
>Bacterial.MLST.Copy2.Probes_round_1_probe_254
AGGTTTCTTATTAGACGGCTTCCCACGCACCATTCCACAAGCGGATGCATTAAAAACAGTCGGTATCCAAATTGACTACGTTTTAGAGTTTGATGTGCCTGATGAAGTGATCGTAGAACG
>Bacterial.MLST.Copy2.Probes_round_1_probe_255
CCCACCTCAATAGATTTTGCTACCACTTTACGCCAATCACTTAACGCATTTTCTAAAATGCCTTTAAAGTATGGATCTGACCCTAAGAAAATCAGATCCGGATTGGCTTCATAAGCATCA
>Bacterial.MLST.Copy2.Probes_round_1_probe_256
CTGTCCACAAACAGTAAAGCCGTTGCTGAATTTGGTATTGATACCAATAATATGTTTGAATTTTGGGATTGGGTAGGGGGTCGTTATTCATTATGGTCAGCGATTGGTTTATCTATTGCC
>Bacterial.MLST.Copy2.Probes_round_1_probe_257
TGTATATGAATATGGAAGAACTATAATGGCTAATAAGGCAAAAAGCTATGAAGAATGATTAGTTGAGTTAGATAATCATAAAAAACAATTTCCATGAATTCATTCATTATTATTGGAAAC
>Bacterial.MLST.Copy2.Probes_round_1_probe_258
TATGTGGAAGGTGATGGCAAATATGCCCGTTTCTTTGCTCAGCCTGTTCGTTTAGGTAAAGAAGGGGTTGAAGAAATCCTGCCATTAGGACCATTGAGTGCATTTGAACAACACGCATTA
>Bacterial.MLST.Copy2.Probes_round_1_probe_259
TTGTTCTGACTCATCTGGTTATGTTTATGATGAAGCCGGTTTCACAACAGAAAAATTAGCTGCATTAATGGAATTGAAAAACGAAAAACGCGGTCGTGTGGAAGAATACGCGAAACAATT
>Bacterial.MLST.Copy2.Probes_round_1_probe_260
GAAATAGTTAGTAGAACTGGTGCTAGACACAAAGCAATTAATGTTGCCAATTCTAAAGAAATTTTAAAATACTGAAATCCAGATTATATGTGTGTAGCAATTGATGAAGTCAATTTTATG
>Bacterial.MLST.Copy2.Probes_round_1_probe_261
GACTTCCGCATCTGATTTACCCTTAGGATCAAAATCGGAACCACCTTTACCACCCCCCATTGGTAAGGTAGTTAAAGCATTTTTGAAAATTTGCTCAAAGCCTAAAAATTTTAAAATAGA
>Bacterial.MLST.Copy2.Probes_round_1_probe_262
GATCGTAGAACGTATGAGTGGTCGCCGTGTACACCAAGCCTCAGGTCGTACTTATCACGTCGTTTACAACCCACCAAAAGTAGAAGGGAAAGATGACGTGACTGGCGAAGATTTGATCAT
>Bacterial.MLST.Copy2.Probes_round_1_probe_263
CCATTACTTTCTCAAGTCCAATACGCAGAGTGGAATGAAGCGGAAATTGCACCATTAACAAAACGTATTCAAAATGCGGGTACCGAAGTGGTCGAAGCAAAAGCGGGTGGTGGTTCAGCA
>Bacterial.MLST.Copy2.Probes_round_1_probe_264
CGCACTACGTCAAAAGTGGACGAATTTTTAGCAGGTGCGGCGAAAGGCACGAACATCATCGGAGCCTATTCATTGGAAGAACTTGCCGGTAAATTGGAAAAGCCACGTAAAGTAATGTTG
>Bacterial.MLST.Copy2.Probes_round_1_probe_265
GCGGGTGGCGGTTCAGCAACGTTATCCATGGCACAAGCCGCAGCACGTTTTGCACTTTCTTTAGTTAAAGGCTTAAATGGGGAAAATGTAGTTGAATGTACTTATGTGGAAGGTGATGGC
>Bacterial.MLST.Copy2.Probes_round_1_probe_266
CGTGTTGGTTCTTGCGGTGCTGTCCGTATGGATGTCAAATTACGTGATGTGGTGATTGGATTTGGTGCCTGTACTGATTCCAAAGTCAACCGTATCCGTTTTAAAAACCATGACTTTGCT
>Bacterial.MLST.Copy2.Probes_round_1_probe_267
AAAATGGGCAGGGACAGAAATATTCAAGCCATTCTGCCACTAAGGGGTAAAGTTATTAATGCTGAAAAGGTTTCGCCTGAAAGAGTTCTTTCTAATGCAGAAATAATCTCGCTTATAACC
>Bacterial.MLST.Copy2.Probes_round_1_probe_268
ACCGACGGGGCCGGTTTAGTTTCTGATTTGGAACGGCTAGGTTGGTTACAAAAAGGGCATAAAACCTTAATTCTTGGAGCAGGTGGAGCAACCAAAGGCGTATTACTTCCGTTACTTAAA
>Bacterial.MLST.Copy2.Probes_round_1_probe_269
ATTTATATTGCTCAACCTCCGCTTTATAAAATTCAACAAAATAAATATATTGCCTATGCATACAATGATTCTCAAAAGGATTCTATTCTCCAAGAATTAAATCAGGATTCTAAAATAACA
>Bacterial.MLST.Copy2.Probes_round_1_probe_270
AATTTGGTCATCTAACTGTTATTACAAATATGGAAGGCAAAAAACTTTCAAAAAGAGATACATCATTAAAACAATTTATTGAAGATTACAAAAATGATGGTTATGATCCAAATGCTATTT
>Bacterial.MLST.Copy2.Probes_round_1_probe_271
TTATCCAATCGCGCACTCTTACTTTCCGCATTAGCTAAAGGAAAAACAACATTAACCAATCTGTTAGACAGTGATGATGTGCGCCATATGTTAAATGCGTTAAAAGAACTTGGTGTGACT
>Bacterial.MLST.Copy2.Probes_round_1_probe_272
GTGCCGGCTTACTTGGAAGAAAAAGGCGTGCCGGCTGATTCCAACACTGAAACCTTTATGGCGGTAAAATGTGAAATCGATAACTGGCGTTGGGCAGGTGTGCCGTTCTATGTGCGAACC
>Bacterial.MLST.Copy2.Probes_round_1_probe_273
TTACCACACAAGAAACCATGACCAATGCGCATTCTGCGCGTAATTGGTTCTTAGCTGTGGCAAAGGACGAAAGTCATGTGGCAAAACACTTTGCAGCACTGTCCACAAACGGTAAAGCCG
>Bacterial.MLST.Copy2.Probes_round_1_probe_274
ATGACGCCACATATTAACGCACCAGCCGGTGCATTTGCCGATGTTGTTTTAATGCCGGGAGATCCATTACGTGCAAAATATATTGCAGAAACCTTTTTAGAAAATGCACAAGAGGTAACA
>Bacterial.MLST.Copy2.Probes_round_1_probe_275
TGGCGCAGAAATTCAGTATTTAGAACAAGAAGGTTACCCACCTATCGCCATTCGAAATACCGGACTCAAAGGCGGACGAATACAAATTGATGGGTCAGTTTCTTCTCAATTTTTGACCGC
>Bacterial.MLST.Copy2.Probes_round_1_probe_276
ATGTCACAAAAAGGCGATATCGGCGTGATTGGACTCGCCGTAATGGGTCAAAATTTAATTTTGAATATGAACGACAACGGCTTTAAAGTCGTGGCGTATAACCGTACTACTTCAAAAGTG
>Bacterial.MLST.Copy2.Probes_round_1_probe_277
TTGGGCAATGCAGGGACGGCGATGCGTCCCTTGACTGCCGCGCTTTGTTTATCGACACCGAACAGGGAAGGCAAAAATGAAATCGTCTTGACTGGCGAACCTCGTATGAAAGAACGCCCA
>Bacterial.MLST.Copy2.Probes_round_1_probe_278
AAGCACAACGTGATTACTTTGGTGCTCATACCTACGAACGCACTGACAAACCTCGTGGCGAGTTTTTCCACACTAACTGGACAGGACGTGGTGGCAATACTGCATCAACGACTTATGATG
>Bacterial.MLST.Copy2.Probes_round_1_probe_279
TTAGTAAACACCTTGTGCTAACATTGCATCAGCTACTTTAACAAAGCCTGCAACGTTTGCACCTACAACATAGTTAATATTTTTTTGCCCTTCGACAGTACCGTATTTTTTACAATTTGC
>Bacterial.MLST.Copy2.Probes_round_1_probe_280
TTCTTAGCCACGGCAAAAGACGAAAGTCATGTGGCAAAACACTTTGCAGCACTGTCCACAAACAGTAAAGCCGTTGCTGAATTTGGTATTGATACCAATAATATGTTTGAATTTTGGGAT
>Bacterial.MLST.Copy2.Probes_round_1_probe_281
CATGTTGGTAACTTATTCTCTGCAGACTTATTCTATACACCAGATGTGGAAATGTTTGATGTAATGGAAAAATACGGCATCTTAGGTGTTGAAATGGAAGCTGCGGGAATTTATGGTGTA
>Bacterial.MLST.Copy2.Probes_round_1_probe_282
AAAGAACTTGGCGTGACTTATCAACTGTCAGAAGACAAATCCGTCTGTGAAATTGAAGGTTTAGGACGTGCTTTTGAATGGCAAAGTGGCTTAGCTTTATTTTTGGGCAATGCAGGGACG
>Bacterial.MLST.Copy2.Probes_round_1_probe_283
TTTATTCAAGCAGGAAAGTCCTTAGATGAAGTGAAAAATATTGTACCGTTTAAAATTTTTACCGGTAATAAACCGACAAACAGCATTTTAGTGCAAAAAATTACGCCATTCACGTTAGGT
>Bacterial.MLST.Copy2.Probes_round_1_probe_284
TATGGCAGAACTATAATGGCTAATAAAGCAAAAAGTTACGATGAGTGATTAGTTGAGTTAGATAATCATAAAAAACAATTTCCATGAATTCATTCATTATTATTGGAAACTATTAATAAC
>Bacterial.MLST.Copy2.Probes_round_1_probe_285
TTACACAAAAGAATTAATTACCGAATATGGCGTGAAGAAAATTATCCGTGTCGGTTCTTGCGGTGCTGTCCGTATGGATGTCAAATTACGTGATGTGGTGATTGGATTTGGTGCCTGTAC
>Bacterial.MLST.Copy2.Probes_round_1_probe_286
CGTGTTGGTTCTTGCGGTGCTGTCCGTATGGACGTCAAATTACGTGATGTGGTGATTGGATTTGGTGCCTGTACCGATTCCAAAGTCAACCGTATCCGTTTTAAAAACCATGACTTTGCT
>Bacterial.MLST.Copy2.Probes_round_1_probe_287
TAACCAAGCCGCTTGCGTGTTTACCGGTCGTGGCTTGTCATTCGGTGGCAGTTTAATTCGCCCAGAAGCAACCGGTTATGGTCTAGTCTATTTCGCCCAAGCGATGCTCGCTGAAAAAGA
>Bacterial.MLST.Copy2.Probes_round_1_probe_288
TTAACGCCAACCTTTAAACTGATTAATTAAACCATTGGTTGAACTGTCGTGACTATTGATTTGCTCATCTCCAACCAGTTCCGGCAAAATGCGGTTAGCAAGTTGTTTACCTAATTCAAC
>Bacterial.MLST.Copy2.Probes_round_1_probe_289
ATGCAAATTGTAAAAAATACGGTACTGTCGAAGGGCAAGAAAATATTAACTATGTTGTAGGTGCAAACGTTGCAGGCTTTGTTAAAGTAGCTGATGCAATGTTAGCACAAGGTGTTTACT
>Bacterial.MLST.Copy2.Probes_round_1_probe_290
CACGGGAACCTATAAAGGCCGCAAAATTTCTGTTATGGGACATGGTATGGGGATCCCATCTTGTTCAATTTACACAAAAGAATTGATTACGGAATATGGCGTGAAGAAAATTATCCGTGT
>Bacterial.MLST.Copy2.Probes_round_1_probe_291
GTCTTTATGGTGTGATTCCAGAATGTCTTGCTGCGCACGGACTGAATACCGAAGAATTTGGTTGGAAGCGGTTAATTGTGGAAAAACCGTTTGGTTATGATATCCGCACGGCAAAAGAAT
>Bacterial.MLST.Copy2.Probes_round_1_probe_292
GACGATTATGATATGGAAATTACTCACGTATTAAGAGGCGAAGAACACATTACAAATACACCTAGACAACTCTCGATTTATAATGCTCTTGGGTGAAAATCTCCTGAATTTGGCCATCTA
>Bacterial.MLST.Copy2.Probes_round_1_probe_293
TTAAATATCTAAATTAGCTCTTAGTGCATTCATTTCAATAAATTCACGACGAGGTTCTACTTCATCTCCCATTAAAGTGGTAAATAATTGATCTGCTGCAACAGCATCTTTAATCGATAC
>Bacterial.MLST.Copy2.Probes_round_1_probe_294
ATGTCACAAAAAGGTGATATAGGCGTGATTGGACTCGCCGTAATGGGTCAAAATTTAATTTTGAATATGAACGATAACGGCTTTAAAGTCGTGGCGTATAACCGCACTACGTCAAAAGTG
>Bacterial.MLST.Copy2.Probes_round_1_probe_295
TCATCATTGATGGCGGTAACTCAAACTATCCGGACACCAACCGCCGTGTGAAAGCGTTAGCGGAAAAAGGCATTCGCTTTATCGGCTCAGGTGTATCGGGCGGCGAAGAGGGTGCTCGTC
>Bacterial.MLST.Copy2.Probes_round_1_probe_296
GATTACAACTTTCAATTGATGAACCGCAAAAAGCAGACTTGCTGAAAATATTAGATTATATGATTAACATAAACAAGATGACGCCTGAACTATGAGAAGACGACGCAAAAATTTTTATTG
>Bacterial.MLST.Copy2.Probes_round_1_probe_297
AAAGTCGTAACTTGTTCTGACTCATCTGGTTATGTTTATGATGAAGCCGGTTTCACAACAGAAAAATTGGCTGCATTAATGGAATTGAAAAACGAAAAACGCGGTCGTGTAGAAGAATAT
>Bacterial.MLST.Copy2.Probes_round_1_probe_298
CGGGAACCTATAAAGGCCGCAAAATTTCTGTTATGGGACATGGTATGGGGATCCCATCTTGTTCGATTTACACAAAAGAATTGATTACGGAATACGGCGTGAAGAAAATTATCCGTGTTG
>Bacterial.MLST.Copy2.Probes_round_1_probe_299
GTTCCATCAAGCGCTATTGATAGTGTTTTAGGTCAAATTAGAGACGTGTTAGGAACACAAAAAATCAAAGTCATAAATGTTGCTAAAGGAATTGATTCAAAGACTAAAAAATTCTTTTCT
>Bacterial.MLST.Copy2.Probes_round_1_probe_300
ATTGGTTTATCTATTGCCCTTTCAATCGGTTTTGAACATTTTGAAGCGCTTTTAGCTGGTGCACACGAAATGGATAAACATTTCCGTACTGCCCCAATTGAGCAAAATATTCCGACCACA
>Bacterial.MLST.Copy2.Probes_round_1_probe_301
AGATGGAATTCCCATTCCATGTCCCATCACTGATATTTTTCGTCCTTTGTAAGTACCTGTGTAACCAAGCATATTACGGACATTTGTTACTTCTTGTGCATTTTCTAAAAATGTTTCTGC
>Bacterial.MLST.Copy2.Probes_round_1_probe_302
GATATTGTTAGGGGCAAAATTAGTTTTAACTCAAATGATATTGGAGACTGAGTTATTCAAAAATCTGATGGCTATCCAACATATAATTTTGCAGTTGTAGTAGACGATCATGATATGGAA
>Bacterial.MLST.Copy2.Probes_round_1_probe_303
GTATGAAAGAACGCCCAATACAACATTTAGTTGATGCATTATGTCAAGCTGGCGCAGAAATTCAGTATTTAGAACAAGAAGGCTACCCACCTATCGCCATTCGAAATACCGGACTCAAAG
>Bacterial.MLST.Copy2.Probes_round_1_probe_304
AAATAGTTAGTAGAACTGGTGCTAGACACAAAGCAATTAATGTTGCCAATTCTAAAGAAATTTTAAAATACTGAAATCCAGATTATATGTGTGTAGCAATTGACGAAGTCAATTTTATGG
>Bacterial.MLST.Copy2.Probes_round_1_probe_305
GTTCCATCAAGCGCTATTGATAGTGTTTTAGGCAAAATTAGTGACGTGTTAGGAACACAAAAAATCAAAGTCATAAATGTTGCTAAGGGAATTGATTCAAAGACTAAAAAATTCTTTTCT
>Bacterial.MLST.Copy2.Probes_round_1_probe_306
ACTAAAAAATTCTTTTCTGATGTCTTGGTTGAGAAATTTTCTAGCAATATTGAGCACTACTGCTCAATATTAGGCCCATCTTTTGCTACTGAAGTATTTGAAAATGCACTAACAATGATT
>Bacterial.MLST.Copy2.Probes_round_1_probe_307
ATGCAAAATATTAATCCAACTCAAACTAATGCGTGGAAAGCTTTAGAGCAACATCAAAAAGACTTAAATCAAGTTACTATTCAACAACTTTTTGAGCAAGAACCGACTCGATTTAATGAC
>Bacterial.MLST.Copy2.Probes_round_1_probe_308
TTCTTTAGTTAAAGGCTTAAATGGGGAAAATGTAGTTGAATGTACTTATGTGGAAGGTGATGGCAAATATGCCCGTTTCTTTGCTCAGCCTGTTCGTTTAGGTAAAGAAGGGGTGGAAGA
>Bacterial.MLST.Copy2.Probes_round_1_probe_309
GAACGTATGAGTGGTCGCCGTGTACACCAAGCCTCAGGTCGTACTTATCACGTCGTTTACAACCCACCAAAAGTAGAAGGGAAAGATGACGTGACTGGCGAAAACTTAATCATCCGTGCC
>Bacterial.MLST.Copy2.Probes_round_1_probe_310
TTGGTTGCGTCAAAAACCTTTACCACACAAGAAACTATGACCAATGCGCATTCTGCGCGTAATTGGTTCTTAGCCACGGCAAAAGACGAAAGTCATGTGGCAAAACACTTTGCAGCACTA
>Bacterial.MLST.Copy2.Probes_round_1_probe_311
AAAGCAGCGAAAGTTTGCCCTAAAGCTTGCATTGCAATTATTACTAACCCGGTAAACACCATTATTCCGATTGCGGCAGAAGTATTGAAAAAAGCCGGTGTGTATGACAAAAATAAACTT
>Bacterial.MLST.Copy2.Probes_round_1_probe_312
TTGTTCTGACTCATCTGGTTATGTTTATGATGAAGCCGGTTTCACAACAGAAAAATTAGCTGCATTAATGGAATTGAAAAACGAAAAACGCGGTCGAGTGGAAGAATACGCGAAACAATT
>Bacterial.MLST.Copy2.Probes_round_1_probe_313
AACCAAGCCGCTTGCGTGTTTACCGGTCGTGGCTTGTCATTCGGTGGCAGTTTAATTCGCCCAGAAGCAACCGGTTATGGTCTAGTCTATTTCGCCCAAGCGATGCTCGCTGAAAAAGGT
>Bacterial.MLST.Copy2.Probes_round_1_probe_314
GAAATACCGGACTCAAAGGCGGACGAATACAAATTGATGGGTCAGTTTCTTCTCAATTTTTGACCGCACTTTTAATGGCAGCCCCGATGGCAGAGGCGGATACGGAAATTGAAATCATCG
>Bacterial.MLST.Copy2.Probes_round_1_probe_315
TCTAAATATTTTGGCAATAGAAGATTTAACAATCCTGAAAATATTAAAGCCACGTTAGACTTAAAAGATGCATTAAGTAAACTTGATTTTATGATACTTGCTGTTCCATCAAGCGCTATT
>Bacterial.MLST.Copy2.Probes_round_1_probe_316
GCTGGCGCAGAAATTCAGTATTTAGAACAAGAAGGTTACCCACCTATCGCCATTCGAAATACCGGACTCAAAGGCGGACGAGTACAAATTGATGGGTCAGTTTCTTCTCAATTTTTGACC
>Bacterial.MLST.Copy2.Probes_round_1_probe_317
CATTCATTATTATTAGAAACTATTAATAATGAGACAAATTATGACTTTTCAAACATCCTTGTAAAACAGGATGATTTGGCAATTAGGGATTATTTTAAGGCATTTAGCGAAATAGTGGAT
>Bacterial.MLST.Copy2.Probes_round_1_probe_318
TGTCTGTTTCAGGTTCGGGTAACGTGGCGCAATATGCCATTGAAAAAGCGCTTCAATTGGGGGCGAAAGTCGTCACGTGTTCTGACTCATCTGGTTATGTTTATGATGAAGCCGGTTTCA
>Bacterial.MLST.Copy2.Probes_round_1_probe_319
AATCATTTTGACAATGCCGATATCGTTATGTTTGATGACTTTCAAAGTTACGGAATAGGTAATAAAAAAGCAACAATTGAACTAATTTTTAATATTTTAGACAGCAGAATAAACCAGAAA
>Bacterial.MLST.Copy2.Probes_round_1_probe_320
ATGTTTATGATGAAGCCGGTTTCACAACAGAAAAATTGGCGGCATTAATGGAATTAAAAAACGAAAAGCGCGGTCGTGTTGAAGAATACGCTAAACAATTCGGTTTAAAATACGTGGCAG
>Bacterial.MLST.Copy2.Probes_round_1_probe_321
GATATCGTTAGGGGCAAAATTAGTTTTAACTCAAATGATATTGGAGACTGAGTTATTCAAAAATCTGATGGTTATCCAACATATAATTTTGCAGTTGTAATAGACGATCATGATATGGAA
>Bacterial.MLST.Copy2.Probes_round_1_probe_322
AAGTTAATTCCTCGTCTTGATGACTTACATGATAAATATCAAACTTGTGGTAACACGCTTTACTATTTATCCACGCCGCCAAGCCTTTATGGTGTGATTCCAGAATGTCTTGCTGCGCAC
>Bacterial.MLST.Copy2.Probes_round_1_probe_323
ATGCAAAATATTAATCCAACTCAAACTAATGCGTGGAAAGCTTTAGAGCAACATCAAAAAGACTTAGATCAAGTTACTATTCAACAACTTTTTGAGCAAGAACCGACTCGATTTAATGAC
>Bacterial.MLST.Copy2.Probes_round_1_probe_324
TACAACCCACCAAAAGTAGAAGGGAAAGATGACGTGACTGGCGAAGACTTAATCATCCGTGCCGATGATAAACCTGAAACTGTATTAGATCGCTTAAAAGTGTATCACTCCACCACGAAG
>Bacterial.MLST.Copy2.Probes_round_1_probe_325
CCATTACTTTCTCAAGTCCAATACGCAGAGTGGAATGACGCGGAAATTGCACCATTAACAAAACGTATTCAAAATGCGGGTACCGAAGTGGTCGAAGCAAAAGCGGGTGGTGGTTCAGCA
>Bacterial.MLST.Copy2.Probes_round_1_probe_326
ACTAAAAAATTCTTTTCTGATGTCTTGGTTGAGAAATTTTCTAGCAATATTGAGCACTACTGCTCAATATTGGGCCCATCTTTTGCTACTGAAGTATTTGAAAATGCATTAACAATGATT
>Bacterial.MLST.Copy2.Probes_round_1_probe_327
ACCGCTTGTTTAAGCGATTTGGCAAACCAACGGTTTAATTTAATCGTCAATGCCACCTCTCTCGGTCTGCAAGGCAAATATGTTGAATTGCCTGAATCTGTTATAGCATCGGCGAATATT
>Bacterial.MLST.Copy2.Probes_round_1_probe_328
ATCCGCGTAACAGCTGAGCGTGACCCGGCTAACTTAAAATGGAATGAGATCGGTGTTGATATCGCAGTTGAAGCAACAGGTTTATTCTTAGATGATGAAACTGCTCGCAAACACATCACC
>Bacterial.MLST.Copy2.Probes_round_1_probe_329
GAATACGCGAAACAATTCGGTTTAAAATACGTAGCAGGCAAAACGCCTTGGGAAGTCAAAGTTGATATTGCACTGCCTTGTGCGACACAAAACGAATTAGACTTAGCGTCTGCTAATACC
>Bacterial.MLST.Copy2.Probes_round_1_probe_330
ATTGGTTTATCTATTGCCCTTTCAATCGGTTTTGAGCATTTTGAAGCGCTTTTAGCGGGTGCACACGAAATGGATAAACATTTCCGTACTGCCCCAATTGAGCAAAATATTCCGACCACA
>Bacterial.MLST.Copy2.Probes_round_1_probe_331
AGGACCTTATATGGTAACAGAAGCCTTACGTCCTTATAAAAATCATTTGAATCTACATTTCGTGTCTAACGTAGATGGTACACATATTGCGGAGACCTTAAAGAAAGTTAATCTAGAAAC
>Bacterial.MLST.Copy2.Probes_round_1_probe_332
AAAAACGAAAAACGCGGTCGTGTGGAAGAATACGCGAAACAATTCGGTTTAAAATACGTAGCAGGCAAAACGCCTTGGGAAGTCAAAGTTGATATTGCACTGCCTTGTGCGACACAAAAT
>Bacterial.MLST.Copy2.Probes_round_1_probe_333
GAGGGTAATTCAGCTGGCGGTTCAGCAAAAATGGGTAGGGACAGAAATGTTCAGGCCATTCTGCCACTAAGAGGTAAAGTTATTAATGCTGAAAAGGTTTCGCCTGAAAGAGTTCTTTCT
>Bacterial.MLST.Copy2.Probes_round_1_probe_334
GTCAAAAACCTTTACCACACAAGAAACTATGACCAATGCGCATTCTGCGCGTAATTGGTTCTTAGCCACGGCAAAAGACGAAAGTCATGTGGCAAAACACTTTGCAGCACTGTCCACAAG
>Bacterial.MLST.Copy2.Probes_round_1_probe_335
TTATACATCATAAGTCGTTGATGCAGTATTGCCACCTCGTCCTGTCCAGTTAGTGTGGAAAAACTCGCCACGAGGTTTGTCAGTGCGTTCGTAGGTGTGAGCACCAAAGTAATCACGTTG
>Bacterial.MLST.Copy2.Probes_round_1_probe_336
CGTGAAGAAAATTATCCGTGTTGGTTCTTGCGGTGCTGTCCGTATGGATGTCAAATTACGTGATGTGGTGATTGGATTTGGTGCCTGTACCGATTCCAAAGTTAACCGTATCCGTTTTAA
>Bacterial.MLST.Copy2.Probes_round_1_probe_337
GAAATAGTTAGTAGAACTGGTGCTAGACACAAAGCAATTAATGTTGCTAATTCTAAAGAAATTTTAAAATACTGAAATCCAGATTATATGTGTGTAGCAATTGACGAAGTCAATTTTATG
>Bacterial.MLST.Copy2.Probes_round_1_probe_338
AATAGTTAGTAGAACTCGTGCTAGACACAAAGCAATTAATGTTGCCAATTCTAAAGAAATTTTAAAATACTGAAATCCAGATTATATGTGTGTAGCAATTGACGAAGTCAATTTTATGGA
>Bacterial.MLST.Copy2.Probes_round_1_probe_339
CCGTTCTATGTGCGAACCGGTAAACGCTTACCAACCCGTGTGACGGAAATCGTAATTCATTTTAAAACTACACCACACCCGGTATTTAGCCAAAATGCCCCAGAGAATAAACTGATTATC
>Bacterial.MLST.Copy2.Probes_round_1_probe_340
CTATCTACAAACAGTAAAGCCGTCGCTGAATTTGGTATTGATACCAATAATATGTTTGAATTTTGGGATTGGGTAGGGGGTCGTTATTCATTATGGTCAGCGATTGGTTTATCTATTGCC
>Bacterial.MLST.Copy2.Probes_round_1_probe_341
TCTGCAGACTTATTCTATACACCAGATGTGGAAATGTTTGATGTAATGGAAAAATACGGCATCTTAGGCGTTGAAATGGAAGCTGCGGGAATTTATGGCGTGGCAGCAGAATTTGGTGCC
>Bacterial.MLST.Copy2.Probes_round_1_probe_342
GTCCATGTGGGTAACTTATTCTCTGCAGATTTATTCTATACACCAGATGTGGAAATGTTTGATGTAATGGAAAAATACGGCATCTTAGGCGTTGAAATGGAAGCTGCGGGAATTTATGGT
>Bacterial.MLST.Copy2.Probes_round_1_probe_343
TGTACTTATGTGGAAGGTGATGGCAAATATGCCCGTTTCTTTGCTCAGCCTGTTCGTTTAGGTAAAGAAGGGGTTGAAGAAATCCTGCCATTAGGACCATTGAGTGCATTTGAACAACAG
>Bacterial.MLST.Copy2.Probes_round_1_probe_344
GAATTTGGCCATCTAACTGTTATTACAAATATGGAAGGCAAAAAACTTTCAAAAAGAGATACATCATTAAAACAATTTATTGAAGATTACAAAAATGATGGTTATGATCCAAATGCTATT
>Bacterial.MLST.Copy2.Probes_round_1_probe_345
TAATGGATGCGGGTCAATTAGTGCCAGATGATTTAATCATTTCATTAGTGAAAGAACGTGTTGCTCAAGCCGATTGTGCCAAAGGTTTCTTATTAGACGGCTTCCCACGCACTATCCCAC
>Bacterial.MLST.Copy2.Probes_round_1_probe_346
GTATATGAATATGGCAGAACTATAATGGCTAATAAAGCAAAAAGCTATGAAGAATGATTAGTTGAGTTAGATAATCATAAAAAACAATTTCCATGAATTCATTCATTATTATTAGAAACT
>Bacterial.MLST.Copy2.Probes_round_1_probe_347
GCAGAATAAACCAGAAAAGAACCACAATAATTTGTTCCGACCGGCCTATATATTCTTTACAAAATTCATTTGATGCTAGATTGATAAGCCGTCTTTCAATGGGTTTACAACTTTCAATTG
>Bacterial.MLST.Copy2.Probes_round_1_probe_348
CCGCGTAAAGTGATGCTGATGGTGCGTGCCGGCGAGGTGGTGGATCAGTTTATTGATGCGTTACTGCCACATTTAGAAGAAGGTGACATCATCATTGATGGCGGTAACTCAAACTATCCT
>Bacterial.MLST.Copy2.Probes_round_1_probe_349
GAGTGTCTTGCTGCGCACGGACTGAATACCGAAGAATTTGGTTGGAAGCGGTTAATTGTGGAAAAACCGTTTGGTTATGATATCCGTACGGCAAAAGAACTCGATATTCAAATTCACCGT
>Bacterial.MLST.Copy2.Probes_round_1_probe_350
GCTCGCAAACACATCACCGCAGGTGCGAAGAAAGTTGTTTTAACCGGTCCGTCTAAAGATGCAACACCTATGTTCGTAAACGGCGTAAACTTTGATACTTACGCAGGTCAAGACATCGTG
>Bacterial.MLST.Copy2.Probes_round_1_probe_351
AATGGATGGTTTGAACCACTCTGGAACCGTAATTTCATTGATTATATTGAAATAACGGGCGCAGAATCTATCGGTGTAGAAGAGCGTGGTGGTTATTACGATGATTCTGGCGCAATGCGT
>Bacterial.MLST.Copy2.Probes_round_1_probe_352
ATTACAACTTTCAATTGATGAACCACAAAAAGCAGACTTGCTGAAAATATTAGATTATATGATTAACATAAACAAGATGACGCCTGAACTATGAGAAGACGACGCAAAAATTTTTATTGT
>Bacterial.MLST.Copy2.Probes_round_1_probe_353
GAACTCGATATTCAAATTCACCGTTTCTTTGATGAACACCAAATTTATCGTATTGACCACTATCTTGGTAAAGAAACAGTTCAAAATCTGCTCGTGTTGCGTTTTTCTAATGGATGGTTT
>Bacterial.MLST.Copy2.Probes_round_1_probe_354
TTAGTAAACACCTTGTGCTAACATTGCATCAGCTACTTTAACAAAGCCTGCAACGTTTGCACCTACAACATAGTTAATATTTTCTTGCCCTTCGACAGTACCGTATTTTTTACAATTTGC
>Bacterial.MLST.Copy2.Probes_round_1_probe_355
CAGGTGTAAAAATTGATTTAGTGCTAGAGTTTGATGTAGCTGATGAAGTCATTGTTGAGCGTATGAGCGGTCGTCGTGTTCACCAACCTTCAGGACGGACTTACCACGTGGTTTACAATC
>Bacterial.MLST.Copy2.Probes_round_1_probe_356
AATGCACAAGAAGTAACAAATGTCCGTAATATGCTTGGTTACACAGGTACTTACAAAGGACGAAAAATATCAGTGATGGGACATGGAATGGGAATTCCATCTTGCTCCATTTATGCTAAA
>Bacterial.MLST.Copy2.Probes_round_1_probe_357
AATGCAGAACAATTAGTTGACATTGCAACCAATGCAATTAGTTTTGCTAATATGATGAATATGAATAGTCTAGGGGCTTTTTTGACTTATTCAACCAATAACTCAGGCAAAGGTGAAAAT
>Bacterial.MLST.Copy2.Probes_round_1_probe_358
CCGGGCGATCCGCTTCGTGCTAAATATATCGCTGAAACCTTTTTAGAAGATGCAAAAGAAGTGACCAATGTTCGCAATATGTTAGGCTACACCGGCACTTATAAAGGTCGCCGCATTTCA
>Bacterial.MLST.Copy2.Probes_round_1_probe_359
GAGAATAAACTGATTATCCGTGTGCAACCGGACGAAGGCATTTCAATGCGTTTCGGCTTGAAAAAACCGGGAGCAGGCTTTGAGGCGAAAGAAGTCTCAATGGATTTCCGCTATTCCGAT
>Bacterial.MLST.Copy2.Probes_round_1_probe_360
CTAATAAACCCTGTAGTTGGTTACCTAATTTAACAATACGGCTATATTCAGTTCCATTTAAAAATTCAAAATTCAAAAAATAATTTTTTTCTATACCATGGGTACGAATAATGATAACTA
>Bacterial.MLST.Copy2.Probes_round_1_probe_361
AAAAACCATGACTTTGCTGCGATCGCGGACTTTGACATGACAATGGCGGCTGTGCAAGCGGCAAAAGCAAAAGGCTTAAATGTCCATGTTGGTAACTTATTCTCTGCAGACTTATTCTAT
>Bacterial.MLST.Copy2.Probes_round_1_probe_362
GTCGTAACTTGTTCTGACTCATCTGGTTATGTTTATGATGAAGCCGGTTTCACAACAGAAAAATTGGCTGCATTAATGGAATTGAAAAACGAAAAACGCGGTCGTGTGGAAGAATACGCT
>Bacterial.MLST.Copy2.Probes_round_1_probe_363
TTGGAAACTATTAATAACGAGACAAATTATGATTTTTCAAACATCCTTGTAAAACAGGATGATTTGGCAATTAGGGATTATTTTAAGGCATTTAGCGAAATAGTTGATTTTTCATATCCA
>Bacterial.MLST.Copy2.Probes_round_1_probe_364
GATATTCAAATTCACCGTTTCTTTGATGAACACCAAATTTATCGTATTGACCACTATTTAGGGAAAGAAACAGTTCAAAATCTGCTTGTGTTGCGTTTTTCTAATGGATGGTTTGAACCA
>Bacterial.MLST.Copy2.Probes_round_1_probe_365
CGTGAAGAAAATTATTCGTGTTGGTTCTTGCGGTGCTGTCCGTATGGATGTCAAATTACGTGATGTAGTGATTGGATTTGGTGCCTGTACCGATTCCAAAGTCAACCGTATCCGTTTTAA
>Bacterial.MLST.Copy2.Probes_round_1_probe_366
ATTGGTGCAAAACCAGGAATTAAAACTATTTCTAGTGTTATAGTTATGCATAAAGATGATGAGCAACTTATTTTTACAGATCCATCAACAGTGCAAAAACCTAATGCAGAACAATTAGTT
>Bacterial.MLST.Copy2.Probes_round_1_probe_367
GGTGATATTGGTGTAGGGGGGCGTGAAGTTGGCTATCTAGCGGGTTATATGAAAAAATTATCTAACCAAGCCGCTTGCGTGTTTACCGGTCGTGGCTTGTCATTCGGAGGTAGTTTGATT
>Bacterial.MLST.Copy2.Probes_round_1_probe_368
GTCGCCTTAGTAAAAGATCGTATTGCTCAACCGGATTGTGCTAATGGCTTCTTATTAGACGGTTTCCCACGCACCATTCCGCAAGCTGATGCGTTAAAAGAGTCAGGTGTAAAAATTGAT
>Bacterial.MLST.Copy2.Probes_round_1_probe_369
TTGGGCAATGCAGGGACGGCGATGCGTCCCTTGACTGCCGCGCTTTGTTTATCGACACCGAACAAGGAAGGCAAAAATGAAATAGTCTTGACTGGCGAACCTCGTATGAAAGAACGCCCA
>Bacterial.MLST.Copy2.Probes_round_1_probe_370
ACTCCTAGACAACTCTCGATTTATAATGCTCTTGGGTGAAAATCTCCTGAATTTGGCCATCTAACTGTTATTACAAATATGGAAGGCAAAAAGCTTTCGAAAAGAGATACATCATTAAAG
>Bacterial.MLST.Copy2.Probes_round_1_probe_371
ATGTCATTATTGGTCTTGGTGCTTGTACCGACTCAAAAGTAAATCGTATTCGCTTCAAAGATAACGATTTCGCTGCCATTGCGGATTTTGGCATGGCACGAGCAGCCGTACAGGCTGCAA
>Bacterial.MLST.Copy2.Probes_round_1_probe_372
GATTTCCGCTATTCCGATTTAAGTTCATCATCAAGCTTACTCACCGCTTATGAACGCTTACTATTAGACGCACTTAAAGGTGATGCAACCTTATTTGCCCGTACTGATGCCGTGCACGCT
>Bacterial.MLST.Copy2.Probes_round_1_probe_373
GAATGTCTTGCTGCGCACGGACTGAATACCGAAGAATTTGGTTGGAAGCGGTTAATTGTGGAAAAACCGTTTGGTTATGATATCCGCACGGCAAAAGAACTCGATATTCAAATTCACCGT
>Bacterial.MLST.Copy2.Probes_round_1_probe_374
AAGCACAACGTGATTACTTTGGTGCTCACACCTACGAACGCACTGACAAACCTCGTGGCGAGTTTTTCCACACTAACTGGACAGGACGAGGTGGCAATACTGCATCAACGACTTATGATG
>Bacterial.MLST.Copy2.Probes_round_1_probe_375
GTAATTATTATGACTGATGCTGATGTCGATGGAGCCCACATTAGAACACTTTTATTAACCTTCTTCTACCGTTATTTTAGAAAACTAATTGAATATGGCTTTATTTATATTGCTCAACCT
>Bacterial.MLST.Copy2.Probes_round_1_probe_376
AAAGAACTTGGCGTGACTTATCAACTCTCAGAAGACAAATCCGTCTGTGAAATTGAAGGCTTAGGACGTGCTTTTGAATGGCAAAGTGGCTTAGCTTTATTTTTGGGCAATGCAGGGACG
>Bacterial.MLST.Copy2.Probes_round_1_probe_377
TGGATGCGGGTCAATTAGTGCCAGATGATTTAATCATTTCATTAGTGAAAGAACGTGTTGCACAAGCCGATTGTGCCAAAGGTTTCTTATTAGACGGCTTCCCACGCACTATTCCACAAG
>Bacterial.MLST.Copy2.Probes_round_1_probe_378
TATATGAATATGGCAGAATTATAATTGCTAATAAGGCAAAAAGCTACGAAGAATGATTAGTTGAGTTAGATAATCATAAAAAACAATTTCCGTGAATTCATTCATTATTATTAGAAACTA
>Bacterial.MLST.Copy2.Probes_round_1_probe_379
CGAAGTTGGAAAAACCGCGTAAAGTGATGCTAATGGTGCGTGCCGGTGAGGTGGTGGATCAGTTTATCGAGGCTCTTCTGCCACATTTAGAAGAAGGCGACATCATCATTGATGGCGGTA
>Bacterial.MLST.Copy2.Probes_round_1_probe_380
TACCACGTGGTGTACAATCCACCGAAAGTGGAAGGCAAAGATGATGTGACTGGTGAGGATTTAATTATCCGCCAAGATGACAAACCTGAAACGGTATTAGAGCGTTTAGCGATTTACCAC
>Bacterial.MLST.Copy2.Probes_round_1_probe_381
TATGTGGAAGGTGATGGCAAATATGCCCGTTTCTTTGCTCAGCCTGTTCGTTTAGGTAAAGAAGGCGTTGAAGAAATTCTACCATTAGGGCCATTGAGTGCATTTGAACAACACGCATTA
>Bacterial.MLST.Copy2.Probes_round_1_probe_382
CAGGTGTAAAAATTGATTTAGTGTTAGAGTTTGATGTAGCTGATGAAGTCATTGTTGAGCGTATGAGTGGTCGTCGTGTTCACCAACCTTCAGGGCGTACTTACCACGTGGTGTACAATC
>Bacterial.MLST.Copy2.Probes_round_1_probe_383
AACACCATTATTCCGATTGCAGCAGAAGTATTGAAAAAAGCCGGTGTGTATGACAAAAATAAACTTTTCGGTGTTACAACATTAGATGTTATTCGAGCGAATACCTTTGTGGCTGAAGCC
>Bacterial.MLST.Copy2.Probes_round_1_probe_384
AAAGTTTGCCCGAAAGCTTGCATTGCAATTATTACTAACCCGGTAAACACCATTATTCCGATTGCAGCAGAAGTATTGAAAAAAGCCGGCGTATATGACAAAAATAAACTTTTCGGTGTC
>Bacterial.MLST.Copy2.Probes_round_1_probe_385
AACTTAATCATCCGTGCCGATGATAAACCTGAAACTGTATTAGATCGCTTAAAAGTGTATCACTCCACCACGAAGCCATTAGTGGACTACTACCAAGCAGAAGCGAAAGCGGGTAACACC
>Bacterial.MLST.Copy2.Probes_round_1_probe_386
GACGATCATGATATGGAAATTACTCACGTATTAAGAGGCGAAGAACACATTACAAATACACCTAGACAACTCTCGATTTATAATGCTCTTGGGTGAAAATCTCCTGAATTTGGTCATCTA
>Bacterial.MLST.Copy2.Probes_round_1_probe_387
TCTGCAGACTTATTCTATACACCAGATGTGGAAATGTTTGATGTAATGGAAAAATATGGCATCTTAGGTGTTGAAATGGAAGCTGCGGGAATTTATGGTGTGGCCGCAGAATTTGGTGCC
>Bacterial.MLST.Copy2.Probes_round_1_probe_388
TGTTCGATTTACACAAAAGAATTAATTACCGAATATGGCGTGAAGAAAATTATCCGTGTCGGTTCTTGCGGTGCTGTCCGTATGGATGTCAAATTACGTGATGTAGTGATTGGATTTGGT
>Bacterial.MLST.Copy2.Probes_round_1_probe_389
GATATTGTTAGGGGCGAAATTAGTTTTAACTCAAATGATATTGGAGACTGAGTTATTCAAAAATCTGATGGCTATCCAACATATAATTTTGCAGTTGTAGTAGACGATCATGATATGGAA
>Bacterial.MLST.Copy2.Probes_round_1_probe_390
TCAATCGGTTTTGAACATTTTGAAGCGCTTTTAGCGGGTGCACACGAAATGGATAAACATTTCCGTACCGCCCCAATTGAGCAAAATATTCCGACCACATTAGCGTTAATTGGTTTGTGG
>Bacterial.MLST.Copy2.Probes_round_1_probe_391
GATTACAACTTTCAATTGATGAACCGCAAAAAGCAGATTTGCTAAAAATATTAGATTATATGATTAACATAAACAAAATGACGCCCGAACTATGAGAAGACGACGCAAAAATTTTTATTG
>Bacterial.MLST.Copy2.Probes_round_1_probe_392
ATTTTTCCCCGTAATGGGAGAATTGCTTGATGTTCACGGTTGCGAGCTTGTTTGGCTGAGCCACCGGCAGAATCTCCTTCTACTAAAAAAAGCTCCGTTTTACTTAAATCTTGTTCACTA
>Bacterial.MLST.Copy2.Probes_round_1_probe_393
TTATCCAATCGCGCACTCTTACTTTCCGCATTAGCTAAAGGAAAAACAACATTAACCAATCTGTTAGATAGTGATGATGTGCGCCATATGTTAAATGCGTTAAAAGAACTTGGCGTGACT
>Bacterial.MLST.Copy2.Probes_round_1_probe_394
AGCAGAATAAACCAGAAAAGAACCACAATAATTTGTTCCGACCGGCCTATATATTCTTTACAAAATTCATTTGATGCTAGATTGATAAGTCGTCTTTCAATGGGGTTACAGCTTTCAATT
>Bacterial.MLST.Copy2.Probes_round_1_probe_395
GTGGTGGCGTACAACCGCACTACTTCAAAAGTGGATGAGTTCTTAGAAGGTGCGGCGAAAGGCACGAACATTATCGGTGCTTACTCGTTAGAAGATTTAGCGGCGAAGTTGGAAAAACCG
>Bacterial.MLST.Copy2.Probes_round_1_probe_396
CCCGGAAAATTAGCGGATTGTAGTGAACAAGATTTAAGTAAAACGGAGCTTTTTTTAGTAGAAGGAGATTCTGCCGGTGGCTCAGCCAAACAAGCTCGCAACCGTGAACATCAAGCAATT
>Bacterial.MLST.Copy2.Probes_round_1_probe_397
AAGTTAATTCCTCGTCTTGATGACTTACATGATAAATATCAAACTTGTGGTAACACACTTTACTATTTATCTACCCCACCAAGTCTTTATGGTGTGATTCCAGAATGTCTTGCTGCGCAC
>Bacterial.MLST.Copy2.Probes_round_1_probe_398
CCGGGCGATCCGCTTCGTGCTAAATATATCGCTGAAACCTTTTTAGAAGATGCAAAAGAAGTAACTAATGTTCGCAATATGTTAGGCTATACCGGCACTTATAAAGGTCGTCGTATTTCA
>Bacterial.MLST.Copy2.Probes_round_1_probe_399
GTTGCCTTAGTAAAAGACCGTATCGCTCAACCTGATTGTGCGAACGGTTTCTTATTAGACGGTTTCCCACGCACCATTCCGCAAGCTGATGCGTTAAAAGAGGCTGGCGTAAAAATTGAT
>Bacterial.MLST.Copy2.Probes_round_1_probe_400
TTAGGCGCAGGCGGTGCCACAAAAGGAGTTTTATTGCCTTTATTACAAGCTCAACAAAATATCTTAATTACCAACCGCACTTTTAGTAGAGCTGAAGACTTAGCACATAAATTCAATCAT
>Bacterial.MLST.Copy2.Probes_round_1_probe_401
AAAGAACTTGGCGTGACTTATCAACTGTCAGAAGACAAATCCATCTGTGAAATTGAAGGTTTAGGACGTGCTTTTGAATGGCAAAGTGGCTTAGCTTTATTTTTGGGCAATGCAGGGACT
>Bacterial.MLST.Copy2.Probes_round_1_probe_402
TAACCGTATCCGTTTTAAAAACCATGACTTTGCTGCGATCGCGGACTTCGACATGACAATGGCGGCAGTACAAGCGGCAAAAGCAAAAGGCTTAAATGTCCATGTGGGTAACTTATTCTC
>Bacterial.MLST.Copy2.Probes_round_1_probe_403
GCGCGCACGACAGTGCCTGTGATTGGTGGGCATTCTGGTGTCACCATTCTTCCATTACTTTCTCAAGTCCAATACGCAGAGTGGAATGACGCGGAAATTGCACCATTAACAAAACGTATT
>Bacterial.MLST.Copy2.Probes_round_1_probe_404
AGTTGACATTGCTGCCAATGCAATTAGTTTTGCTAATATGATGAATATGAATAGTCTAGGGGCTTTTTTGACTTATTCAACAAATAACTCAGGCAAAGGTGAAAATCCTGACTTAGTTAG
>Bacterial.MLST.Copy2.Probes_round_1_probe_405
GCTGGCGTAAAAATTGATTTAGTACTTGAGTTTGATGTAGCCGATGAAGTGATTGTTGAGCGTATGAGCGGTCGTCGTGTTCACCAACCATCAGGGCGTACTTACCACGTGGTGTACAAT
>Bacterial.MLST.Copy2.Probes_round_1_probe_406
GTTTACAACTTTCAATTGATGAACCGCAAAAAGCAGACTTGCTGAAAATATTAGATTATATGATTGACATAAACAAGATGACGCCTGAACTATGAGAAGACGACGCAAAAAATTTTATTG
>Bacterial.MLST.Copy2.Probes_round_1_probe_407
TTGTTCTGACTCATCTGGTTATGTTTATGATGAAGCCGGTTTCACAACAGAAAAATTGGCTGCATTAATGGAATTGAAAAACGAAAAACGCGGTCGTGTAGAAGAATACGCGAAACAATT
>Bacterial.MLST.Copy2.Probes_round_1_probe_408
GTCGCCTTAGTAAAAGATCGTATTGCTCAACCGGATTGTGCGAACGGCTTCTTATTAGACGGTTTCCCACGCACCATTCCACAAGCGGATGCGTTAAAAGAGTCAGGTGTAAAAATTGAT
>Bacterial.MLST.Copy2.Probes_round_1_probe_409
GAAATACCGGACTCAAAGGTGGACGAATACAAATTGATGGGTCCGTTTCTTCTCAATTTTTGACCGCACTTTTAATGGCTGCCCCGATGGCAGAGGCGGATACGGAAATTGAAATCATCG
>Bacterial.MLST.Copy2.Probes_round_1_probe_410
TTATCCAATCGCGCACTCTTACTTTCCGCATTAGCTAAAGGAAAAACAACATTAACCAATCTGTTAGACAGTGATGATGTGCGCCATATGTTAAATGCGTTAAAAGAGCTTGGCGTGACT
>Bacterial.MLST.Copy2.Probes_round_1_probe_411
CGTAGAACGTATGAGTGGTCGCCGTGTACACCAAGCCTCAGGTCGTACTTATCACGTCGTTTACAACCCACCAAAAGTAGAAGGGAAAGATGATGTGACTGGCGAAGACTTAATCATCCG
>Bacterial.MLST.Copy2.Probes_round_1_probe_412
TCTAAATATTTTGGCAATAGAAGATTCAACAATCCTGAAAATATTAAAGCTACGTTAGACTTAAAAGATGCATTAAGTGAACTTGATTTTATGATACTTGCTGTTCCATCAAGCGCTATT
>Bacterial.MLST.Copy2.Probes_round_1_probe_413
TTATCCAATCGCGCACTCTTACTTTCCGCATTAGCTAAAGGAAAAACAACATTAACCAATCTGTTAGATAGTGATGATGTGCGCCATATGTTAAATGCGTTAAAAGAACTTGGTGTGACT
>Bacterial.MLST.Copy2.Probes_round_1_probe_414
CATTTGAATCTACATTTCGTGTCTAACGTAGATGGTACACATATTGCGGAGACCTTAAAGAAAGTCAATCCAGAAACTACGCTATTCTTGGTCGCCTCAAAAACCTTTACTACACAAGAA
>Bacterial.MLST.Copy2.Probes_round_1_probe_415
AGATGACGTGACTGGCGAAGACTTAATCATCCGTGCCGATGATAAACCTGAAACTGTATTAGATCGCTTAAAAGTGTATCACTCCACCACTAAACCATTAGTGGACTACTACCAAGCAGA
>Bacterial.MLST.Copy2.Probes_round_1_probe_416
AAGTTAATTCCTCGTCTTGATGATTTACATGATAAATATCAAACCTGTGGTAACACGCTTTACTATTTATCCACGCCGCCAAGTCTTTATGGTGTGATTCCAGAATGTCTTGCTGCGCAC
>Bacterial.MLST.Copy2.Probes_round_1_probe_417
ATGGCGTGAAGAAAATTATCCGTGTTGGTTCTTGCGGTGCTGTCCGTATGGATGTCAAATTACGTGATGTGGTGATTGGATTTGGTGCCTGTACCGATTCTAAAGTCAACCGTATCCGTT
>Bacterial.MLST.Copy2.Probes_round_1_probe_418
AGTTGACATTGCTGCCAATGCAATTAGTTTTGCTAATATGATGAATATGAATAGTCTAGGGGCTTTTTTGACTTATTCAACAAATAACTCAGGCAAAGGTGAAAATCCCGACTTAGTTAG
>Bacterial.MLST.Copy2.Probes_round_1_probe_419
GATCCATCAACAGTACAAAAACCTAGTGCAGAACAATTAGTTGACATTGCTGCTAATGCAATTAGTTTTGCTAATATGATGAATATGAATAGTCTAGGGGCTTTTTTGACTTATTCAACG
>Bacterial.MLST.Copy2.Probes_round_1_probe_420
CCATTGAACTAATTTTTAATATTTTAGACAGCAGGATAAACCAAAAAAGAACCACAATAATTTGTTCCGACCGGCCTATATATTCATTACAAAATTCATTTGATGATAGATTGATAAGCC
>Bacterial.MLST.Copy2.Probes_round_1_probe_421
CCTAGTGCAGAACAATTAGTTGACATTGCTGCTAATGCAATTAGTTTTGCTAATATGATGAATATGAATAGTCTAGGGGCTTTTTTGACTTATTCAACAAATAACTCAGGCAAAGGTGAA
>Bacterial.MLST.Copy2.Probes_round_1_probe_422
ACCGGCGATATGTTCCGTGCGGCGATTAAAGAAGGCACTGAGCTTGGTAAACAAGCAAAAGCATTGATGGACGAAGGTAAATTAGTGCCGGATGAATTAACGGTTGCCTTAGTAAAAGAC
>Bacterial.MLST.Copy2.Probes_round_1_probe_423
GCTCGCAAACACATCACCGCAGGTGCGAAGAAAGTTGTTTTAACCGGTCCGTCTAAAGATGCAACACCTATGTTCGTAAACGGTGTAAACTTCGATACTTATGCAGGTCAAGACATCGTA
>Bacterial.MLST.Copy2.Probes_round_1_probe_424
TCATTATTATTAGAAACTATTAATAACGAGACAAATTATGATTTTTCAAACATCCTTGTAAAACAGGATGATTTGGCAATTAGGGACTATTTTAAGGCATTTAGCGAAATAGTTGATTTT
>Bacterial.MLST.Copy2.Probes_round_1_probe_425
ATTAACCAATCTGTTAGATAGTGATGATGTGCGCCATATGTTAAATGCGTTAAAAGAACTTGGCGTGACTTATCAACTGTCAGAAGACAAATCCGTCTGTGAAATTGAAGGTTTAGGACG
>Bacterial.MLST.Copy2.Probes_round_1_probe_426
AAGTTAATTCCTCGTCTTGATGATTTACATGATAAATATCAAACCTGTGGTAACACACTTTACTATTTATCCACGCCGCCAAGTCTTTATGGTGTGATTCCAGAATGTCTTGCTGCGCAC
>Bacterial.MLST.Copy2.Probes_round_1_probe_427
TTCGGAGGTAGTTTGATTCGTCCAGAAGCAACCGGTTATGGTCTAGTCTATTTCGCCCAAGCGATGCTTGCTGAAAAAGGGCAAAGCTTTGCTGGTAAAACGGTGTCTGTTTCAGGTTCG
>Bacterial.MLST.Copy2.Probes_round_1_probe_428
ACCGGTGATATGTTCCGTGCGGCAATTAAAGAAGGCACTGAACTTGGCAAACAAGCAAAAGCATTAATGGACGAAGGCAAATTAGTGCCGGATGAATTAACGGTAGCCTTAGTAAAAGAT
>Bacterial.MLST.Copy2.Probes_round_1_probe_429
GTGGTGGCGTACAACCGCACCACTTCAAAAGTGGACGAGTTCTTAGAAGGTGCAGCGAAAGGCACTAACATTATCGGTGCTTACTCATTAGAAGATTTAGCGGCGAAGTTAGAAAAACCG
>Bacterial.MLST.Copy2.Probes_round_1_probe_430
AAGAAAATTATCCGTGTCGGTTCTTGCGGTGCTGTCCGTATGGATGTCAAATTACGTGATGTGGTGATTGGATTTGGTGCCTGTACCGATTCCAAAGTTAACCGTATCCGTTTTAAAAAC
>Bacterial.MLST.Copy2.Probes_round_1_probe_431
CTGTCCACAAACAGTAAAGCCGTCGCTGAATTTGGTATTGATACCAATAATATGTTTGAATTTTGGGATTGGGTAGGGGGTCGTTATTCATTATGGTCAGCGATTGGTTTATCTATTGCC
>Bacterial.MLST.Copy2.Probes_round_1_probe_432
AAGGTAAAACTATTGATATTGATCCTCAGATTTTACAACTTGCCTCTGCCGTTTATGATATGCAATACAGCAAAGAAAGCGACACGCCTTTTATTGCATTGTGTAAAAAACAAGGGGTAA
>Bacterial.MLST.Copy2.Probes_round_1_probe_433
GTTCCATCAAGCGCTATTGATAGTGTTTTAGGCAAAATTGGAGACGTGTTAGGAACACAAAAAATTAAAGTCATAAATGTTGCTAAAGGAATTGATTCAAAGACTAAAAAATTCTTTTCT
>Bacterial.MLST.Copy2.Probes_round_1_probe_434
ACCACAAAAGGTCATCACGGAATTTTAAACAGTGAACAAACAATAAAATTTAAAAAGGCAATTGGATTAGGAAATAAAGCACCTTTTGAATATGATTCTGATGTATATGAATATGGCAGA
>Bacterial.MLST.Copy2.Probes_round_1_probe_435
TTATACATCATAAGTCGTTGATGCAGTATTGCCACCACGTCCTGTCCAGTTAGTGTGGAAAAACTCGCCACGAGGTTTGTCAGTGCGTTCGTAGGTATGAGCACCAAAGTAATCACGTTG
>Bacterial.MLST.Copy2.Probes_round_1_probe_436
GTGCCGGCTTACTTGGAAGAAAAAGGCGTGCCGGCTGATTCCAACACTGAAACCTTTATGGCGGTAAAATGTAAAATCGATAACTGGCGTTGGGCAGGTGTGCCGTTCTATGTGCGAACC
>Bacterial.MLST.Copy2.Probes_round_1_probe_437
GGGATTATTACTAATCCAGTGAATACGACAGTAGCTATTGCGGCTGAAGTATTGAAAAAAGCAGGTGTTTACGATAAGCGTAAATTATTCGGTGTAACCACATTAGATATTATTCGTTCT
>Bacterial.MLST.Copy2.Probes_round_1_probe_438
CCATGTGGGTAACTTATTCTCTGCAGATTTATTCTATACACCAGATGTGGAAATGTTTGATGTAATGGAAAAATACGGCATCTTAGGCGTTGAAATGGAAGCTGCGGGAATTTATGGCGT
>Bacterial.MLST.Copy2.Probes_round_1_probe_439
TTAAATATCTAAATTAGCTCTTAGTGCATTCATTTCAATAAATTCACGTCGAGGTTCTACTTCATCTCCCATTAAAGTGGTAAATAATTGATCCGCTGCAACAGCATCTTTAATCGATAC
>Bacterial.MLST.Copy2.Probes_round_1_probe_440
AAGCGCTGCAATTGGGGGCAAAAGTCGTAACTTGTTCTGACTCATCTGGTTATGTTTATGATGAAGCCGGTTTCACAACAGAAAAATTGGCTACATTAATGGAATTGAAAAACGAAAAAC
>Bacterial.MLST.Copy2.Probes_round_1_probe_441
TGTAAAATTGGTTTGACATATTGCCATGCTTCTTCATTGCCACCTGGCATAATAGATGGTCCGTGGCGAGCACCTTCTTCACCGCCTGAAACTCCCGAGCCAATAAAGCGAATACCTTTT
>Bacterial.MLST.Copy2.Probes_round_1_probe_442
TCTAAATATTTTGGCAATAGAAGATTTAACAATCCTGAAAATATTAAAGCCACGTTAGACTTAAAAGATGCATTAAGCGAACTTGATTTAATGATACTTGCTGTTCCATCAAGCGCTATT
>Bacterial.MLST.Copy2.Probes_round_1_probe_443
GGGATTATTACTAATCCTGTGAATACGACAGTAGCAATTGCGGCTGAAGTATTGAAAAAAGCGGGTGTTTACGATAAGCGTAAATTATTCGGTGTAACCACATTAGATATTATTCGTTCT
>Bacterial.MLST.Copy2.Probes_round_1_probe_444
ATTAGATATTATTCGTTCTGAAACCTTTGTGTCAGAATTGAAAAATTTAGAGCCAGCACGCACGACTGTGCCTGTGATTGGTGGGCATTCTGGTGTCACCATTCTTCCATTACTTTCTCA
>Bacterial.MLST.Copy2.Probes_round_1_probe_445
AATTGAAGGCTTAGGACGTGCTTTTGAATGGCAAAGTGGCTTAGCTTTATTTTTGGGCAATGCAGGGACGGCGATGCGTCCCTTGACTGCCGCGCTTTGTTTATCGACACCGAACAAGGA
>Bacterial.MLST.Copy2.Probes_round_1_probe_446
TGAATGGCGTAATTTTTTGCACTAAAATGCTGTTTGTCGGTTTATTACCGGTAAAAATTTTAAACGGTACAATATTTTTCACTTCATCTAAGGACTTTCCTGCTTGAATAAATTCAGCTT
>Bacterial.MLST.Copy2.Probes_round_1_probe_447
GCCAAGCCTTTATGGCGTGATTCCAGAATGCCTTGCGGCACATGGGTTAAATACTGAAGAGTTTGGCTGGAAGCGGTTAATTGTGGAAAAACCGTTTGGTTATGATATCCGCACGGCAAA
>Bacterial.MLST.Copy2.Probes_round_1_probe_448
AAAGGTCGTCGTATTTCAGTAATGGGGCATGGTATGGGGATTCCATCTTGTTCTATTTATGCTAAAGAGCTAATTACTGAATATGGTGTAAAGAAAATTATCCGAGTCGGCTCGTGTGGT
>Bacterial.MLST.Copy2.Probes_round_1_probe_449
GCCGTACAGGCTGCAAAAAATAAAGGAATTGATGTAAAAGTAGGTAACTTGTTTTCCGCCGACTTATTTTATACGCCAGACCCAGAAATGTTTGATGTCATGGAAAAATATGGCATTTTA
>Bacterial.MLST.Copy2.Probes_round_1_probe_450
AAAGGACGAAAGTCATGTGGCAAAACACTTTGCAGCACTGTCCACAAACGGTAAAGCCGTTGCTGAATTTGGTATTGATACCAATAATATGTTTGAATTTTGGGATTGGGTAGGGGGGCG
>Bacterial.MLST.Copy2.Probes_round_1_probe_451
TATTCAAAATCAATATTAGTAAAAATAGTGGGACTAGGCCAAAAGCGTACAGTTGTACCTGTTTTTTCCGTTTCACCAATAACGGATAAAGGTTCCTGAGGATCACCTAAATGGTAAAAT
>Bacterial.MLST.Copy2.Probes_round_1_probe_452
GAATGCCTTGCGGCACATGGGTTAAATACTGAAGAGTTTGGCTGGAAGCGGTTAATTGTGGAAAAACCGTTTGGTTATGATATACGCACGGCAAAAGAACTCGATATTCAAATTCACCGT
>Bacterial.MLST.Copy2.Probes_round_1_probe_453
AGAATACGCTAAACAATTCGGTTTAAAATACGTGGCAGGCAAAACGCCTTGGGAAGTCAAAGTGGATATTGCATTACCTTGTGCCACACAAAACGAACTCGATTTAGATGCTGCCAAAAC
>Bacterial.MLST.Copy2.Probes_round_1_probe_454
CTAAAGATTTAGCCCAAAAATCAACCGCACTTTCATCAATCATCATTTCATTAGTTAATGCTTTTTGATAAATTAATGATTTCAATAATATTTCTGGATAATGAAAAGATAAACGGCTAA
>Bacterial.MLST.Copy2.Probes_round_1_probe_455
CGTGATAACGATTTCGCAGCGATTGCCGACTTTGATATGACATTAGCGGCACACCAAGCAGCCAAAGCAAAAGGCATTGAAGCTCGTTTCGGTAACTTATTCTCTGCGGATTTATTCTAT
>Bacterial.MLST.Copy2.Probes_round_1_probe_456
CCATTACTTTCTCAAGTCCAATACGCAGAGTGGAATGAAGCGGAAATTGCACCATTAACAAAACGTATTCAAAATGCGGGTACCGAAGTGGTCGAAGCAAAAGCGGGTGGCGGTTCAGCA
>Bacterial.MLST.Copy2.Probes_round_1_probe_457
ATATGTTAAATGCGTTAAAAGAACTTGGTGTGACTTATCAACTGTCAGAAGACAAATCCGTCTGTGAAATTGAAGGTTTAGGACGTGCTTTTGAATGGCAAAGTGGCTTAGCTTTATTTC
>Bacterial.MLST.Copy2.Probes_round_1_probe_458
GATATTCAAATTCACCGTTTCTTTGATGAACACCAAATTTATCGTATTGACCACTATCTTGGTAAAGAAACGGTTCAAAATCTGCTCGTGTTGCGTTTTTCTAATGGATGGTTTGAACCA
>Bacterial.MLST.Copy2.Probes_round_1_probe_459
GACGGCTTCCCACGCACCATTCCACAAGCGGATGCATTAAAAACAGTCGGTATCCAAATTGACTATGTTTTAGAGTTTGATGTGCCTGATGAAGTGATCGTAGAACGTATGAGTGGTCGC
>Bacterial.MLST.Copy2.Probes_round_1_probe_460
TCATTGATGGCGGTAACTCAAACTATCCGGACACCAACCGCCGTGTGAAAGCCTTAGCGGAAAAAGGCATTCGCTTTATCGGTTCAGGGGTGTCGGGCGGTGAAGAAGGTGCAAGACACG
>Bacterial.MLST.Copy2.Probes_round_1_probe_461
GGTTATACGGGTAAAGCGATTACCGATGTGGTGAACATCGGAATTGGTGGATCTGATTTAGGACCTTATATGGTAACAGAAGCCTTACGTCCTTATAAAAATCATTTGAATTTACATTTT
>Bacterial.MLST.Copy2.Probes_round_1_probe_462
TGAAATTGAAGGTTTAGGACGTGCTTTTGAATGGCAAAGTGGCTTAGCTTTATTTTTGGGCAATGCAGGGACGGCGATGCGTCCCTTGACTGCCGCGCTTTGTTTATCGACACCGAACAG
>Bacterial.MLST.Copy2.Probes_round_1_probe_463
GTATGAAAGAACGCCCAATACAACATTTAGTTGAAGCATTATGTCAAGCTGGCGCAGAAATTCAGTATTTAGAACAAGAAGGTTACCCACCTATCGCCATTCGAAATACAGGACTCAAAG
>Bacterial.MLST.Copy2.Probes_round_1_probe_464
GAACGTATGAGTGGTCGCAGTGTACACCAAGCCTCAGGTCGTACTTATCACGTCGTTTACAACCCACCAAAAGTAGAAGGGAAAGATGACGTGACTGGCGAAAACTTAATCATCCGTGCC
>Bacterial.MLST.Copy2.Probes_round_1_probe_465
TGGATGCGGGTCAATTAGTGCCAGATGATTTAATCATTTCATTAGTGAAAGAACGTGTTGCACAAGCCGATTGTGCCAAAGGTTTCTTACTAGACGGCTTCCCACGCACCATTCCACAAG
>Bacterial.MLST.Copy2.Probes_round_1_probe_466
AGAGCCTTTAAATTGGCAGATGAATTTAGCGAAACCGCTTTGTTGGCACAGGCGTGTAATACGCTTAAACGCTTAGAAGATGGACGGTTATATGCCGATAATACTGACGGGGCCGGTTTA
>Bacterial.MLST.Copy2.Probes_round_1_probe_467
TCGCCCAAGCGATGCTCGCTGAAAAAGGGCAAAGCTTTGCCGGTAAAACGGTGTCTGTTTCAGGTTCGGGTAACGTGGCGCAATATGCCATTGAAAAAGCGCTGCAATTGGGGGCAAAAA
>Bacterial.MLST.Copy2.Probes_round_1_probe_468
AGAGCCTTTAAATTGGCAGATGAATTTAGCGAAACCGCTTTGTTGGCACAGGCGTGTAATACGCTTAAACGCTTAGAAGATGGACGGTTATATGCCGATAATACCGACGGGGCCGGTTTA
>Bacterial.MLST.Copy2.Probes_round_1_probe_469
AACGCCCAATACAACATTTAGTTGAAGCATTATGTCAAGCTGGCGCAGAAATTCAGTATTTAGAACAAGAAGGTTACCCACCTATCGCCATTCGAAATACCGGACTCAAAGGCGGACGAA
>Bacterial.MLST.Copy2.Probes_round_1_probe_470
TACTTTAACAGAAACAATAGCAACCAACCCTTCTCTCGCATCATCACCTGAAGTTGCTATATCCTTTTTGTCTTTTTTATTCGAATTTTCTTCTACATATTTGTTTAAAATCCTAGTTAA
>Bacterial.MLST.Copy2.Probes_round_1_probe_471
GGTGATATTGGTGTAGGGGGGCGTGAAGTTGGCTATCTAGCGGGTTATATGAAAAAATTATCTAACCAAGCCGCTTGCGTGTTTACCGGTCGTGGCTTGTCATTCGGAGGTAGTTTAATT
>Bacterial.MLST.Copy2.Probes_round_1_probe_472
TGCCAAAGGTTTCTTATTAGACGGTTTCCCACGCACCATTCCACAAGCCGATGCATTAAAAACAGTCGGTATCCAAATTGACTACGTTTTAGAGTTTGATGTGCCTGATGAAGTGATCGT
>Bacterial.MLST.Copy2.Probes_round_1_probe_473
AGAGCCTTTAAATTGGCAGATGAATTTAGCGAAACCGCTTTGTTGGCACAGGCGTGTAATACGCTTAAACGCTTAGAAGATGGACGGTTATATGCCGATAATACCGACGGGGCAGGTTTA
>Bacterial.MLST.Copy2.Probes_round_1_probe_474
TGAAGAAGGTGCAAGACACGGACCTTCAATTATGCCGGGTGGTGATGAATCTGCGTGGCAATATGTGAAGCCGATTTTCCAAGCCATTTCAGCCAAAACAGAACAAGGTGAGCCTTGCTG
>Bacterial.MLST.Copy2.Probes_round_1_probe_475
TCTAAATATTTTGGCAATAGAAGGTTTAACAATCCTGAAAATATTAAAGCCACGTTAGACTTAAAAGATGCATTATGCGAACTTGATTTAATGATACTTGCTGTTCCATCAAGCGCTATT
>Bacterial.MLST.Copy2.Probes_round_1_probe_476
GGAAAAACTGAGGAGCTATTAAAAAGAATAAACATACTTAAAATTGCAGGAATAAATTCTTTAGTTATAAAGCCTAAATTTGACACAAGATTTTCTGAAGATGAAATAGTTAGTAGAACT
>Bacterial.MLST.Copy2.Probes_round_1_probe_477
TATGTGGAAGGTGATGGCAAATATGCCCGTTTCTTTGCTCAGCCTGTTCGTTTAGGTAAAGAAGGTGTTGAAGAAATCCTGCCATTAGGACCATTGAGTGCATTTGAACAACATGCATTA
>Bacterial.MLST.Copy2.Probes_round_1_probe_478
AACTGAGGAGCTATTAAAGAGAATAAACATACTTAAAATTGCAGGAATAAATTCTTTAGTTATAAAACCTAAATTTGACACAAGATTTTCTAAAGATGAAATAGTTAGTAGAACTGGTGC
>Bacterial.MLST.Copy2.Probes_round_1_probe_479
ATGACGCCACATATTAACGCACCAGCCGGTGCATTTGCCGATGTTGTTTTAATGCCGGGAGATCCGTTGCGTGCAAAATATATCGCAGAAACATTTTTAGAAAATGCACAAGAAGTAACA
>Bacterial.MLST.Copy2.Probes_round_1_probe_480
GAGATACATCATTAAAGCAATTTATTGAAGATTACAAAAATGATGGTTATGATCCAAATGCTATTTTTAACTTTCTATCACTTTTAGGTTGAACTAGTGCTGATAATTCAGAACTAATGA
>Bacterial.MLST.Copy2.Probes_round_1_probe_481
GCGGTAGTAATGCCTCAATAAATTGATCCACCACTTCCCCCGCACGTACCATCAACATTACTTTACGTGGCTTTTCCAATTTACCGGCAAGTTCTTCCAATGAATAGGCTCCGATAATGT
>Bacterial.MLST.Copy2.Probes_round_1_probe_482
TCCATGACATCAAACATTTCCAGGTCTGGTGTATAAAATAAATCGGCGGAAAACAAGTTACCTACTTTTACATCAATTCCTTTATTTTTTGCAGCCTGTACGGCTGCTCGTGCCATGCCA
>Bacterial.MLST.Copy2.Probes_round_1_probe_483
TTGTTTACCTAATTCAACTCCCCATTGATCAAAACTGTAAATATTAAAAATCACCCCTTGTACAAAAATTTTATGTTCGTACATAGCAATTAATGCACCTAACGTGAATGGTGTAATTTT
>Bacterial.MLST.Copy2.Probes_round_1_probe_484
GTACAAGCGGCAAAAGCAAAAGGCTTAAATGTCCATGTGGGTAACTTATTCTCTGCAGATTTATTCTATACACCAGATGTGGAAATGTTTGATGTAATGGAAAAATACGGCATCTTAGGT
>Bacterial.MLST.Copy2.Probes_round_1_probe_485
CCTTACTATGGCGCTATGATGATCAAATTAAAGGATGTTGATAGTGCTGTTGGTGGCTTAATTTATTCAACTGCTGATATCTTACGTGCTGCTTTTAAATGTATTGGTGCAAAACCAGGA
>Bacterial.MLST.Copy2.Probes_round_1_probe_486
GGTAAAGGCGGTTCCGATTTCGATCCTAAAGGAAAATCTGACGGTGAAGTCATGCGTTTCTGCCAAGCTTTAATGGCAGAATTATACCGTCATGTTGGCGCCGATACCGATGTGCCTGCG
>Bacterial.MLST.Copy2.Probes_round_1_probe_487
ATCTATTTTAAAATTTTTAGGCTTTGAGCAAATTTTCAAAAATGCTTTAACTACCTTACCGATGGGGGGAGGTAAAGGTGGTTCCGATTTTGATCCTAAGGGTAAGTCAGATGCGGAAGT
>Bacterial.MLST.Copy2.Probes_round_1_probe_488
TTGAATTTACATTTTGTTTCTAATGTAGATGGTACGCATATTGCGGAAACCTTAAAGAAAGTCAATCCAGAAACTACGCTATTCTTGGTTGCGTCAAAAACCTTTACCACACAAGAAACC
>Bacterial.MLST.Copy2.Probes_round_1_probe_489
ATTTATCAAAAAGCATTAACTAATGAAATGATGATTGATGAAAGTGTGGTTGATTTTTGGGCTAAATCTTTAGTTAATATTTTAACTGACAAAAAAATAAGCGGTAGTAGTTACAAATAT
>Bacterial.MLST.Copy2.Probes_round_1_probe_490
GTACGAATAATGATAACTACTTCATATAAATGACGTTCATTGTTAAAAACAATACGATATTTGTAACTACTACCACTTATTTTTTTGTCAGTTAAAATATTAACTAAAGATTTAGCCCAA
>Bacterial.MLST.Copy2.Probes_round_1_probe_491
TGGGCAATGCAGGGACTGCGATGCGTCCCTTGACTGCCGCGCTTTGTTTATCAACACCGAACAAGGAAGGCAAAAATGAAATAGTCTTGACTGGTGAACCTCGTATGAAAGAACGCCCAA
>Bacterial.MLST.Copy2.Probes_round_1_probe_492
ATTGGTTTATCTATTGCCCTTTCAATCGGTTTTGAACATTTTGAAGCGCTTTTAGCGGGTGCACACGAAATGGATAAACATTTCCGTACTGCCCCAATTGAGCAAAATATTCCGACCACA
>Bacterial.MLST.Copy2.Probes_round_1_probe_493
GCGAAGAGGGTGCTCGTCACGGGCCGTCAATTATGCCGGGCGGTGATGAATCTGCGTGGCAATATGTGAAGCCGATTTTCCAAGCAATTTCAGCCAAAACCGACAAAGGTGAGCCTTGTT
>Bacterial.MLST.Copy2.Probes_round_1_probe_494
CCGTTTTATGTGCGAACCGGTAAACGCTTACCAACCCGTGTGACGGAAATCGTAATTCATTTTAAAACCACGCCGCATCCGGTATTTAGCCAAAATGCCCCAGAGAATAAACTGATTATC
>Bacterial.MLST.Copy2.Probes_round_1_probe_495
ACCTACTTCTCGTCCACCTACACCGATATCACCTGCCGGTACATCGGTATCTGCACCGACATGACGATATAATTCAGACATTAATGCTTGACAAAAACGCATGACTTCCGCATCTGACTT
>Bacterial.MLST.Copy2.Probes_round_1_probe_496
AATCATTTTGACAATGCCGATATCGTTATGTTTGATGACTTTCAAAGTTACGGAATAGGCAATAAAAAAGCAACCATTGAACTAATTTTTAATATTTTAGACAGCAGAATAAACCAAAAA
>Bacterial.MLST.Copy2.Probes_round_1_probe_497
GAGGGTAATTCAGCTGGCGGTTCAGCAAAAATGGGAAGGGACAGAAATGTTCAAGCCATTCTGCCACTAAGGGGTAAAGTTATTAATGCTGAAAAGGTTTCGCCTGAAAGAGTTCTTTCT
>Bacterial.MLST.Copy2.Probes_round_1_probe_498
TATGAAAGAACGTCCAATACAACATTTAGTTGATGCATTATGTCAAGCTGGCGCAGAAATTCAGTATTTAGAACAAGAAGGTTACCCACCTATCGCCATTCGAAATACTGGACTCAAAGG
>Bacterial.MLST.Copy2.Probes_round_1_probe_499
CACATAAATTCAATCATTTTGGCACCATTGAAGCGTTGGATCTGGAACATATTCCGATACAAACATTTGATTTAATCATCAATGCTACATCAACAGGATTACAAGGTAAAACTATTGATA
>Bacterial.MLST.Copy2.Probes_round_1_probe_500
TATGATTTTTCAAACATCCTTGTAAAACAGGATGATTTGGCAATTAGGGAATATTTTAAGGCATTTAGCGAAATAGTTGATTTTTCATATCCATTTTTAATAGGCGGTGGCGCTGATGTG
>Bacterial.MLST.Copy2.Probes_round_1_probe_501
AAAAACCATGACTTTGCTGCGATCGCGGACTTCGACATGACAATGGCGGCGGTACAAGCAGCAAAAGCAAAAGGCTTAAATGTCCATGTGGGTAACTTATTCTCTGCAGACTTATTCTAT
>Bacterial.MLST.Copy2.Probes_round_1_probe_502
AACTCGATATTCAAATTCACCGTTTCTTTGATGAACACCAAATTTATCGTATCGACCACTATTTAGGGAAAGAAACGGTTCAAAATCTGCTCGTGTTGCGTTTTTCTAATGGATGGTTTG
>Bacterial.MLST.Copy2.Probes_round_1_probe_503
CGTAGAACGTATGAGTGGTCGCCGTGTACACCAAGCCTCAGGTCGTACTTATCACGTCGTTTACAACCCACCAAAAGTAGAAGGGAAAGATGACTTGACTGGCGAAGACTTAATCATCCG
>Bacterial.MLST.Copy2.Probes_round_1_probe_504
ACGGTTCAAAATTTGCTCGTGTTGCGTTTTTCTAATGGATGGTTTGAACCACTCTGGAACCGTAATTTCATTGATTATATTGAAATCACGGGCGCAGAATCTATCGGTGTAGAAGAGCGG
>Bacterial.MLST.Copy2.Probes_round_1_probe_505
ATTGGTTTATCTATTGCCCTTTCAATCGGTTTTGAGCATTTTGAAGCGCTTTTAGCGGGTGCACACGAAATGGATAAACATTTCCGTACCGCTCCAATTGAGCAAAATATTCCGACCACA
>Bacterial.MLST.Copy2.Probes_round_1_probe_506
TTTGGTTATGATATCCGCACCGCAAAAGAACTCGATATTCAAATTCACCGTTTCTTTGATGAACACCAAATTTATCGTATTGACCACTATCTTGGTAAAGAAACAGTTCAAAATCTGCTC
>Bacterial.MLST.Copy2.Probes_round_1_probe_507
TACCACGTGGTGTACAATCAACCGAAAGTGGAAGGTAAAGATGATGTGACTGGTGAGGATTTAATTATCCGCCAAGACGACAAACCTGAAACCGTGTTAGAGCGTTTAGCGATTTACCAC
>Bacterial.MLST.Copy2.Probes_round_1_probe_508
CATATTCGATACCGTTATGCACCATTTTCACAAAATGTCCTGAACCTTCTTTACCTACCCAATCACAGCAAGGTTCACCTTTGTCAGTTTTGGCTGAAATTGCTTGTAAAATTGGTTTGA
>Bacterial.MLST.Copy2.Probes_round_1_probe_509
GACGTTCAAATTCACCGTTTCTTTGATGAACACCAAATTTATCGTATTGACCACTATCTTGGTAAAGAAACGGTTCAAAATCTGCTTGTGTTGCGTTTTTCTAATGGATGGTTTGAACCA
>Bacterial.MLST.Copy2.Probes_round_1_probe_510
ATCATCATTGATGGCGGTAACTCAAACTATCCTGACACCAACCGCCGTGTGAAAGCCTTAGCGGAAAAAGGCATTCGCTTTATCGGTTCAGGGGTGTCGGGCGGTGAAGAAGGTGCAAGA
>Bacterial.MLST.Copy2.Probes_round_1_probe_511
ATTGTGGAAAAACCGTTTGGTTATGATATCCGCACCGCAAAAGAACTCGATATTCAAATTCACCGTTTCTTTGATGAACACCAAATTTATCGTATTGACCACTATCTTGGTAAAGAAACG
>Bacterial.MLST.Copy2.Probes_round_1_probe_512
GGTGTCACCATTCTTCCATTACTTTCTCAAGTCCAATACGCAGAGTGGAATGAAGCGGAAATTGCACCATTAACAAAACGTATTCAAAATGCGGGTACCGAAGTGGTCGAAGCAAAAGCA
>Bacterial.MLST.Copy2.Probes_round_1_probe_513
GTTACAGCTTTCAATTGATGAACCACAAAAAGCAGACTTGCTGAAAATATTAGATTATATGATTGACATAAACAAGATGACGCCTGAACTATGAGAAGACGACGCAAAAATTTTTATTGT
>Bacterial.MLST.Copy2.Probes_round_1_probe_514
AAAGGACGAAAGTCATGTGGCAAAACACTTTGCAGCACTGTCCACAAACGGTAAAGCCGTCGCTGAATTTGGTATTGATACCAATAATATGTTTGAATTTTGGGATTGGGTAGGGGGTCG
>Bacterial.MLST.Copy2.Probes_round_1_probe_515
TTGGGCAATGCAGGGACTGCGATGCGTCCCTTGACTGCTGCGCTTTGTTTATCGACACCGAACAAGAAAGGCAAAAATGAAATAGTCTTGACTGGCGAACCTCGTATGAAAGAACGTCCA
>Bacterial.MLST.Copy2.Probes_round_1_probe_516
GTCCACAAGCAGTAAAGCCGTTGCTGAATTTGGTATTGATACCAATAATATGTTTGAATTTTGGGATTGGGTAGGGGGTCGTTATTCATTATGGTCAGCGATTGGTTTATCTATTGCCCT
>Bacterial.MLST.Copy2.Probes_round_1_probe_517
AGAAGGCTACCCACCTATCGCCATTCGAAATACCGGACTCAAAGGCGGACGAATACAAATTGATGGGTCAGTTTCTTCTCAATTTTTGACCGCACTTTTAATGGCAGCCCCGATGGCAGG
>Bacterial.MLST.Copy2.Probes_round_1_probe_518
CTTAGCTTTATTTTTGGGCAATGCAGGGACTGCGATGCGTCCCTTGACTGCCGCGCTTTGTTTATCGACACCGAACAAGAAAGGCAAAAATGAAATAGTCTTGACTGGCGAACCTCGTAT
>Bacterial.MLST.Copy2.Probes_round_1_probe_519
GCGGGTGGCGGTTCAGCAACGTTATCCATGGCACAAGCCGCGGCACGTTTTGCACTTTCTTTAGTTAAAGGCTTAAATGGGGAAAATGTAGTTGAATGTACTTATGTGGAAGGTGATGGC
>Bacterial.MLST.Copy2.Probes_round_1_probe_520
GATTTCCGCTATTCTGATTTAAGTTCATCATCAAGCTTACTCACCGCTTATGAACGCTTACTCTTAGACGCACTTAAAGGTGATGCAACCTTATTTGCCCGTACTGATGCTGTACACGCT
>Bacterial.MLST.Copy2.Probes_round_1_probe_521
TGAATGGTGTAATTTTTTGCACTAAAATGCTGTTTGTCGGTTTATTACCGGTAAAAATTTTAAACGGTACAATATTTTTCACTTCATCTAAGGACTTCCCAGCTTGAATAAATTCAGCTT
>Bacterial.MLST.Copy2.Probes_round_1_probe_522
AAATACTGGACTCAAAGGCGGACGAGTACAAATTGATGGGTCAGTTTCTTCTCAATTTTTGACCGCACTTTTAATGGCAGCCCCGATGGCAGAGGCGGATACGGAAATTGAAATCATCGG
>Bacterial.MLST.Copy2.Probes_round_1_probe_523
GCTCGCAAACACATCACCGCAGGTGCGAAGAAAGTTGTTTTAACCGGTCCGTCTAAAGATGCAACACCTATGTTCGTAAACGGTGTAAACTTTGATACTTATGCAGGTCAAGACATCGTA
>Bacterial.MLST.Copy2.Probes_round_1_probe_524
AGCAGGGACAGACTTAGGTAAACAAGCAAAAACCTTAATGGATGCGGGTCAATTAGTGCCAGATGATTTAATCATTTCATTAGTGAAAGAACGTGTTGCACAAGCTGATTGTGCCAAAGG
>Bacterial.MLST.Copy2.Probes_round_1_probe_525
GCGGTCGTTTTAGCCGAAAAATTTGTAAAATTTGGCAACATTCAGACCGCTTGTTTAAGCGATTTAGCAAACCAACGTTTTGATTTAATTATCAATGCCACCTCTCTCGGTCTGCAAGGC
>Bacterial.MLST.Copy2.Probes_round_1_probe_526
AAGCCGGCGTATATGACAAAAATAAACTTTTCGGTGTCACAACATTAGATGTTATTCGAGCTAATACTTTTGTGGCTGAAGCCAAAGATGTGAATGTGAAATATGTAAGAGTGCCTGTTA
>Bacterial.MLST.Copy2.Probes_round_1_probe_527
GTCGTGTACACCAAGCCTCAGGTCGTACTTATCACGTCGTTTACAACCCACCAAAAGTAGAAGGGAAAGATGACGTGACTGGCGAAGACTTAATCATCCGTGCCGATGATAAACCTGAAA
>Bacterial.MLST.Copy2.Probes_round_1_probe_528
AAAAGATAAACGGCTAATCATCTTTTGTACTGAATTATATTCCGAAATAAGTTTTTCTAATGCTATTCCGTTCATTGCCGGAGCATTTTCATTTACATAAAGAGAGGATCCTTCTAATGC
>Bacterial.MLST.Copy2.Probes_round_1_probe_529
AAATTATTCGGTGTAACCACATTAGATATTATTCGTTCTGAAACCTTTGTATCAGAATTGAAAAATTTAGAGCCAGCGCGCACGACAGTGCCTGTGATTGGTGGGCATTCTGGTGTCACT
>Bacterial.MLST.Copy2.Probes_round_1_probe_530
CCCGAAAGAGTTCTTTCTAATGCAGAAATAATCTCGCTTATAACCGCTTTGGGTACAGGACTAAACGAAACATTTGACATCAACAAGCTTAGATACCATAAGGTAATTATTATGACTGAT
>Bacterial.MLST.Copy2.Probes_round_1_probe_531
TCATTATTATTAGAAACTATTAATAACGAGACAAATTATGATTTTTCAAACATCCTTGTAAAACAGGATGATTTGGCAATTAGGGACTATTTTAAGGCATTTAGTGAAATAGTTGATTTT
>Bacterial.MLST.Copy2.Probes_round_1_probe_532
TTGGGCAATGCAGGGACGGCGATGCGTCCCTTGACTGCCGCGCTTTGTTTATCTACACCGAACAAGGAAGGCAAAAATGAAATAGTCTTGACTGGCGAACCTCGTATGAAAGAACGCCCA
>Bacterial.MLST.Copy2.Probes_round_1_probe_533
AAGTTAATTCCTCGTCTTGATGACTTACATGATAAATATCAAACCTGTGGTAACACGCTTTACTATTTATCCACGCCGCCAAGCCTTTATGGCGTGATTCCAGAATGCCTTGCGGCACAT
>Bacterial.MLST.Copy2.Probes_round_1_probe_534
TTGAATTTACATTTTGTTTCTAATGTAGATGGTACGCATATTGCGGAAACCTTAAAGAAAGTCAATCCAGAAACTACGCTATTCTTGGTCGCCTCAAAAACCTTTACCACACAAGAAACC
>Bacterial.MLST.Copy2.Probes_round_1_probe_535
GAATAAATTCAGCTTCAACTTCTTGTTGTGTTTTACCAAAAGCGAGTGCTTCTGTTTGTGCAAAGAAATTTGAAAGCAATTTATTATGATGATCTGACAACACATTATGGGTTTGTGCTG
>Bacterial.MLST.Copy2.Probes_round_1_probe_536
GAATGCCTTGCGGCACATGGGTTAAATACTGAAGAATTTGGTTGGAAGCGGTTAATTGTGGAAAAACCGTTTGGTTATGATATCCGCACGGCAAAAGAATTGGACGTTCAAATTCACCGT
>Bacterial.MLST.Copy2.Probes_round_1_probe_537
CACGTATTAAGGGGCGAAGAACACATTACAAATACACCTAGACAACTCTCAATTTATAATGCTCTTGGGTGAAAATCTCCTGAATTTGGCCATCTAACTGTTATTACAAATATGGAAGGT
>Bacterial.MLST.Copy2.Probes_round_1_probe_538
ACCACAAAAGGTCATCACGGAATTTTAAACAGTGAACAAACAATAGAATTTAAAAAGGCAATTGGATTAGGAAATAAAGCACCTTTTGAATATGATTCTGATGTGTATGAATATGGCAGA
>Bacterial.MLST.Copy2.Probes_round_1_probe_539
AGATATTATTCGTTCTGAAACCTTTGTGTCAGAATTGAAAAATTTAGAGCCAGCACGCACGACTGTGCCTGTGATTGGTGGGCATTCTGGTGTTACCATTCTTCCATTACTGTCTCAAGT
>Bacterial.MLST.Copy2.Probes_round_1_probe_540
AGTGGTCGAAGCAAAAGCGGGTGGCGGTTCAGCAACGTTATCCATGGCACAAGCCGCAGCACGTTTTGCACTTTCTTTAGTTAAAGGCTTAAATGGGAAAAATGTAGTTGAATGTACTTA
>Bacterial.MLST.Copy2.Probes_round_1_probe_541
GAACCTCGTATGAAAGAACGCCCAATACAACATTTAGTTGATGCATTATGTCAAGCTGGCGCAGAAATTCAGTATTTAGAACAAGAAGGCTACCCACCTATCGCCATTCGAAATACCGGG
>Bacterial.MLST.Copy2.Probes_round_1_probe_542
CATATTCGATACCGTTATGCACCATTTTCACAAAATGTCCTGAACCTTCTTTACCTACCCAATCACAGCAAGGTTCACCTTTGTCAGTTTTGGCTGAAATGGCTTGTAAAATTGGTTTGA
>Bacterial.MLST.Copy2.Probes_round_1_probe_543
TATGGCAGAACTATAATGGCTAATAAAGCAAAAAGTTACGATGAGTGATTAGTTGAGTTAGATAATCATAAAAAACAATTTCCATGAATTCATTCATTATTATTGGAAACTATTAATAAT
>Bacterial.MLST.Copy2.Probes_round_1_probe_544
AATAGGCTCCGATGATGTTCGTGCCTTTCGCCGCACCTGCTAAAAATTCGTCCACTTTTGACGTAGTGCGGTTATACGCCACGACTTTAAAGCCGTTATCGTTCATATTCAAAATTAAAT
>Bacterial.MLST.Copy2.Probes_round_1_probe_545
ATTTTTATAGGGACGTAATGCTTCCGTTACCATATAAGGGCCTAAATCCGAGCCGCCAATACCGATATTCACCACATCGGTAATCGCTTTACCGGTGTAACCTTTCCAATCACCAGAAAT
>Bacterial.MLST.Copy2.Probes_round_1_probe_546
GTGGTGGCGTACAACCGCACCACTTCAAAAGTGGACGAGTTCTTAGAAGGTGCAGCGAAAGGCACTAACATTATCGGTGCTTACTCGTTAGAAGATTTAGCAGCGAAGTTGGAAAAACCG
>Bacterial.MLST.Copy2.Probes_round_1_probe_547
GAAGGTTTAGGACGTGCTTTTGAATGGCAAAGTGGCTTAGCTTTATTTTTGGGCAATGCAGGGACTGCGATGCGTCCCTTGACTGCCGCGCTTTGTTTATCGACACCGAACAAGAAAGGC
>Bacterial.MLST.Copy2.Probes_round_1_probe_548
GAATACGCGAAACAATTCGGTTTAAATTACGTAGCAGGCAAAACGCCTTGGGAAGTCAAAGTTGATATTGCGTTACCTTGTGCGACACAAAACGAATTAGACTTAGCGTCTGCTAATACC
>Bacterial.MLST.Copy2.Probes_round_1_probe_549
GGTTATACGGGTAAAGCGATTACCGATGTGGTGAACATCGGAATTGGTGGATCTGATTTGGGACCTTATATGGTAACAGAAGCCTTACGTCCTTATAAAAATCATTTGAATCTACATTTC
>Bacterial.MLST.Copy2.Probes_round_1_probe_550
ACTAAAAAATTCTTTTCTGATGTCTTGGTTGAGAAATTTTCTAACAATATTGAGCACTACTGCTCAATATTAGGCCCATCTTTTGCTGCTGAAGTATTTGAAAATGCACTAACAATGATT
>Bacterial.MLST.Copy2.Probes_round_1_probe_551
TTAATGCCGGGTGACCCATTACGTGCCAAATACATCGCAGAAACCTTCTTACAAGATGTGAAAGAAATCACGAATGTCCGTAATATGCTTGGGTTCACAGGAACCTATAAAGGCCGCAAA
>Bacterial.MLST.Copy2.Probes_round_1_probe_552
GAATGTCTTGCGGCACATGGGTTAAATACTGAAGAGTTTGGCTGGAAGCGGTTAATTGTGGAAAAACCGTTTGGTTATGATATCCGCACGGCAAAAGAACTCGATATTCAAATTCACCGT
>Bacterial.MLST.Copy2.Probes_round_1_probe_553
GATATTCAAATTCACCGTTTCTTTGATGAACACCAAATTTATCGTATTGACCACTATTTAGGGAAAGAAACGGTTCAAAATCTGCTCGTGTTGCGTTTTTCTAATGGATGGTTTGAACCA
>Bacterial.MLST.Copy2.Probes_round_1_probe_554
CCTTACTATGGCGCTATGATGATTAAATTAAAGGATGTTGATAGTGCTGTTGGTGGCTTAATTTATTCAACTGCCGATATCTTACGTGCTGCTTTTAAATGCATTGGTGCAAAACCAGGA
>Bacterial.MLST.Copy2.Probes_round_1_probe_555
AATCATTTTGACAATGCCGATATCGTTATGTTTGATGACTTCCAAAGTTATGGAATAGGCAATAAAAAAGCAACCATTGAACTAATTTTTAATATTTTAGACAGCAGAATAAACCAGAAA
>Bacterial.MLST.Copy2.Probes_round_1_probe_556
TTAGCTTTATTTTTGGGCAATGCAGGGACTGTGATGCGTCCCTTGACTGCCGCGCTTTGTTTATCGACACCGAACAAGAAAGGCAAAAATGAAATCGTCTTGACTGGCGAACCTCGTATG
>Bacterial.MLST.Copy2.Probes_round_1_probe_557
TTATAAAAATCATTTGAATCTACATTTCGTGTCTAACGTAGATGGTACACATATTGCGGAGACTTTAAAGAAAGTTAATCCAGAAACCACGCTATTTTTGGTTGCGTCAAAAACCTTTGC
>Bacterial.MLST.Copy2.Probes_round_1_probe_558
CATTATGGGTTTGTGCTGGGGCAATAAAATCACAAGGAATAATCTTCGTCCCTTGATGAATTAATTGATAGAATGCGTGCTGACCGTTAGTGCCAGGTTCTCCCCAAATAATAGGACCGG
>Bacterial.MLST.Copy2.Probes_round_1_probe_559
ACTAAAAAATTCTTTTCTGATGTCTTGGTTGAGAAATTTTCTAGCAATATTGAGCACTACTGCTCAATATTGGGCCCATCTTTTGCTACTGAAGTATTTGAAAATGCACTAACAATGATT
>Bacterial.MLST.Copy2.Probes_round_1_probe_560
TAGACAGTGATGATGTGCGCCATATGTTAAATGCGTTAAAAGAACTTGGTGTGACTTATCAACTGTCAGAAGACAAATCCGTCTGTGAAATTGAAGGCTTAGGACGTGCTTTTGAATGGC
>Bacterial.MLST.Copy2.Probes_round_1_probe_561
TCCGTGTCGGTTCTTGCGGTGCTGTCCGTATGGATGTCAAATTACGTGATGTGGTGATTGGATTTGGTGCCTGTACCGATTCAAAAGTTAACCGTATCCGTTTTAAAAATCATGACTTTG
>Bacterial.MLST.Copy2.Probes_round_1_probe_562
ACTAATAATATTCCACAACGAGACGGAGGTACTCATTTAGCCGGTTTTCGTGGTGCATTAACTAGGATTTTAAACAAATATGTAGAAGAAAATTCGAATAAAAAAGACAAAAAGGATATA
>Bacterial.MLST.Copy2.Probes_round_1_probe_563
ACCGGTGATATGTTCCGTGCGGCAATTAAAGAAGGCACTGAACTTGGCAAACAAGCAAAAGCATTGATGGACGAAGGCAAGTTAGTGCCTGATGAATTAACAGTCGCCTTAGTAAAAGAT
>Bacterial.MLST.Copy2.Probes_round_1_probe_564
ATTGTGGAAAAACCGTTTGGTTATGATATCCGTACGGCAAAAGAACTCGATATTCAAATTCACCGTTTCTTTGATGAACACCAAATTTATCGTATTGACCACTATCTTGGTAAAGAAACG
>Bacterial.MLST.Copy2.Probes_round_1_probe_565
TTTATTTTTGGGCAATGCAGGGACTGCAATGCGTCCCTTGACTGCCGCGCTTTGTTTATCGACACCGAACAAGAAAGGCAAAAATGAAATAGTCTTGACTGGCGAACCTCGTATGAAAGA
>Bacterial.MLST.Copy2.Probes_round_1_probe_566
CGTACTACTTCAAAAGTGGATGAGTTTTTAGCAGGTGCGACGAAAGGCACGAACATTATCGGAGCCTATTCATTGGAAGAACTTGCCGGTAAATTGGAAAAGCCACGTAAAGTAATGTTG
>Bacterial.MLST.Copy2.Probes_round_1_probe_567
GCCACGGACCATCTATTATGCCAGGTGGCAATGAAGAAGCGTGGCAATATGTCAAACCAATTTTACAAGCCATTTCAGCCAAAACTGACAAAGGTGAACCTTGCTGTGATTGGGTAGGTA
>Bacterial.MLST.Copy2.Probes_round_1_probe_568
ATTTTTATAGGGACGTAATGCTTCCGTTACCATATAAGGGCCTAAATCCGAGCCGCCGATACCGATATTCACCACATCGGTAATCGCTTTACCGGTGTAACCTTTCCAATCACCGGAAAT
>Bacterial.MLST.Copy2.Probes_round_1_probe_569
TTGCACAATTACGAAGTGCGGTATGTAATACAGCACGATTTTCTGTACGATTGATCTTTTCACCATTAAACATTGCTTCAGTTGCTTCATTCAAAGCACATTCTTTAGCTAACTGACGTA
>Bacterial.MLST.Copy2.Probes_round_1_probe_570
CAAAATTCATTTGATGCTAGATTGATAAGCCGTCTTTCAATGGGATTACAACTTTCAATTGATGAACCGCAAAAAGCAGACTTGCTGAAAATATTAGATTATATGATTAACATAAACAAA
>Bacterial.MLST.Copy2.Probes_round_1_probe_571
CTTTCAAAAAGAGATACATCATTAAAGCAATTTATTGAAGATTACAAAAATGATGGTTATGATCCAAATGCTATTTTTAACTTTCTATCACTTTTAGGTTGAACTAGTGCTGATAATTCG
>Bacterial.MLST.Copy2.Probes_round_1_probe_572
GTAATTATTATGACTGATGCTGATGTCGATGGAGCCCACATTAGAACCCTTTTATTATCCTTCTTCTACCGTTATTTTAGAAAACTAATTGAATATGGCTTTATTTATATTGCTCAACCT
>Bacterial.MLST.Copy2.Probes_round_1_probe_573
ATTTATATTGCTCAACCTCCGCTTTATAAAATTCAACAAAATAAATATATCGCCTATGCATACAATGACTCTCAAAAGGATTCTATTCTCCAAGAATTAAATCAGGATTCTAAAATAACA
>Bacterial.MLST.Copy2.Probes_round_1_probe_574
TTCTTATTAGACGGCTTCCCACGCACCATTCCACAAGCTGATGCATTAAAAACAGCCGGTATCCAAATTGACTACGTTTTAGAGTTTGATGTGCCTGATGAAGTGATCGTAGAACGTATG
>Bacterial.MLST.Copy2.Probes_round_1_probe_575
CACCATTCTTCCATTACTTTCTCAAGTCCAATATGCAGAGTGGAATGACGCGGAAATTGCACCATTAACAAAACGTATTCAAAATGCGGGTACCGAAGTGGTCGAAGCAAAAGCGGGTGG
>Bacterial.MLST.Copy2.Probes_round_1_probe_576
GCGGTAGTAGTTACAAATATCGTATTGTATTTAACAATGAACGTCATTTATATGAAGTAGTTATCATTATTCGTACCCATGGTATAGAAAAAAATTATTTTTTGAATTTTGAATTTTTAA
>Bacterial.MLST.Copy2.Probes_round_1_probe_577
GTGCCGATGATAAACCGGAAACTGTATTAGATCGCTTAAAAGTGTATCACTCCACCACGAAACCATTAGTGGACTACTACCAAGCAGAAGCGAAAGCGGGAAACACCAAGTACTTCCGCT
>Bacterial.MLST.Copy2.Probes_round_1_probe_578
TTAAATGGGGAAAATGTAGTTGAATGTACTTATGTGGAAGGTGATGGCAAATATGCCCGTTTCTTTGCTCAGCCTGTTCGTTTAGGTAAAGAAGGGGTTGAAGAAATCCTGCCATTAGGG
>Bacterial.MLST.Copy2.Probes_round_1_probe_579
TACTTAGAAGAAAAAGGCGTGCCGGCTGATTCCAACACTGAAACTTTTATGGCGGTAAAATGTGAAATTGATAACTGGCGTTGGGCAGGCGTGCCGTTCTATGTGCGAACCGGTAAACGT
>Bacterial.MLST.Copy2.Probes_round_1_probe_580
GCGGGTGGCGGTTCAGCAACGTTATCCATGGCACAAGCCGCAGCACGTTTTGCGCTTTCTTTAGTTAAAGGCTTAAATGGGGAAAATGTAGTTGAATGTACTTATGTGGAAGGTGATGGC
>Bacterial.MLST.Copy2.Probes_round_1_probe_581
GATGTGGTTGTTATTTCTGCAGGCGTTGCTCGCAAACCGGGTATGACACGTGCCGATTTATTCAATACGAATGCCACTATCGTGCATAATTTAGTCGAAAAAGCAGCGAAAGTTTGCCCG
>Bacterial.MLST.Copy2.Probes_round_1_probe_582
TTAACGCCAACTTTTAAACTGATTAATTAAACCATTAGTTGAACTGTCGTGACTATTGATTTGCTCATCTCCAACCAGTTCTGGCAAAATGCGGTTAGCAAGTTGTTTACCTAATTCAAC
>Bacterial.MLST.Copy2.Probes_round_1_probe_583
TAATGGCAGAATTATACCGTCATGTTGGCGCCGATACCGATGTGCCTGCAGGTGATATTGGTGTAGGAGGACGTGAAGTCGGCTATCTAGCAGGTTATATGAAAAAATTATCTAACCAAG
>Bacterial.MLST.Copy2.Probes_round_1_probe_584
TCGGGCGGTGAAGAAGGTGCAAGACACGGACCTTCAATTATGCCGGGGGGTGATGAATCTGCGTGGCAATATGTGAAGCCGATTTTCCAAGCCATTTCAGCCAAAACAGAACAAGGTGAG
>Bacterial.MLST.Copy2.Probes_round_1_probe_585
AAATTGAAGGCTTAGGACGTGCTTTTGAATGGCAAAGTGGCTTAGCTTTATTTTTGGGCAATGCAGGGACTGCGATGCGTCCCTTGACTGCCGCGCTTTGTTTATCGACACCGAACAAGG
>Bacterial.MLST.Copy2.Probes_round_1_probe_586
GAATGTCTTGCTGCGCACGGACTGAATACCGAAGAATTTGGTTGGAAGCGGTTAATTGTGGAAAAACCGTTTGGTTATGATATCCGTACGGCAAAAGAACTCGATATTCAAATTCACCGT
>Bacterial.MLST.Copy2.Probes_round_1_probe_587
CGATAATACTGACGGGGCCGGTTTAGCTTCTGATTTGGAACGGCTAGGTTGGTTACAAAAAGGGCATAAAACCTTAATTCTTGGAGCAGGTGGAGCAACCAAAGGCGTATTGCTTCCGTT
>Bacterial.MLST.Copy2.Probes_round_1_probe_588
AACCGTATCCGTTTTAAAAATCATGACTTTGCAGCGATTGCAGACTTTGATATGACGATGGCGGCGGTACAAGCAGCAAAAGCAAAAGGCTTAAATGTCCATGTGGGTAACTTATTCTCT
>Bacterial.MLST.Copy2.Probes_round_1_probe_589
AGTTGACATTGCTGCCAATGCAATTAGTTTTGCTAATATGATGAATATGAATAGTCTAGGGGCTTTTTTGACTTATTCAACCAATAACTCAGGCAAAGGTGAAAATCCTGACTTAGTTAG
>Bacterial.MLST.Copy2.Probes_round_1_probe_590
CCGGGCGATCCGCTTCGTGCTAAATATATTGCTGAAACCTTTTTAGAAGACGCAAAAGAAGTAACTAATGTTCGCAATATGTTAGGCTACACTGGCACTTATAAAGGTCGTCGTATTTCA
>Bacterial.MLST.Copy2.Probes_round_1_probe_591
CGAAGTTAGAAAAACCGCGTAAAGTGATGCTGATGGTACGTGCCGGTGAGGTGGTGGATCAGTTTATCGAGGCTCTTCTGCCACATTTAGAAGAAGGCGATATCATCATTGATGGCGGTA
>Bacterial.MLST.Copy2.Probes_round_1_probe_592
GTGGTGGCGTACAACCGCACCACTTCAAAAGTGGACGAGTTCTTAGAAGGTGCAGCGAAAGGCACTAACATTATCGGTGCTTACTCATTAGAAGATTTAGCAGCGAAGTTAGAAAAACCG
>Bacterial.MLST.Copy2.Probes_round_1_probe_593
TTTAAAAACCATGACTTTGCTGCGATCGCGGACTTCGACATGACAATGGCGGCGGTACAAGCAGCAAAAGCAAAAGGCTTAAATGTCCATGTGGGTAACTTATTCTCTGCAGATTTATTT
>Bacterial.MLST.Copy2.Probes_round_1_probe_594
GCAAAGGACGAAAGTCATGTGGCAAAACACTTTGCAGCACTGTCCACAAACGGTAAAGCCGTCGCTGAATTTGGTATTGATACCAATAATATGTTTGAATTTTGGGATTGGGTAGGGGGG
>Bacterial.MLST.Copy2.Probes_round_1_probe_595
AAAGAACTTGGTGTGACTTATCAACTGTCAGAAGACAAATCAGTCTGTGAAATTGAAGGTTTAGGACGTGCTTTTGAATGGCAAAGTGGCTTAGCTTTATTTTTGGGCAATGCAGGGACG
>Bacterial.MLST.Copy2.Probes_round_1_probe_596
ATGGATGCGGGTCAATTAGTGCCAGATGATTTAATCATTTCATTAGTGAAAGAACGTGTTGCACAAGCCGATTGTGCCAAAGGTTTCTTATTAGACGGCTTCCCACGTACCATTCCACAA
>Bacterial.MLST.Copy2.Probes_round_1_probe_597
CGCCAAGCCTTTATGGCGTGATTCCAGAATGCCTTGCAGCACATGGGTTAAATACTGAAGAGTTTGGCTGGAAGCGGTTAATTGTGGAAAAACCGTTTGGTTATGATATCCGCACCGCAA
>Bacterial.MLST.Copy2.Probes_round_1_probe_598
GTAAAAAACAAGGGGTAACCAAAATTAGCGATGGCTTCGGTATGCTGGTTGGGCAAGCTGCTCACGCATTTTATTTATGGCGTGGCGTAATGCCGGAAATTGACCCTTTATTTAGTGGAA
>Bacterial.MLST.Copy2.Probes_round_1_probe_599
TCAACAATCGGTTTCGTCTTTTGAACAAGCTATCGAATGGCTGACAAAAGAATCTCGCCGAGGTCTGATTATTCAACGCTATAAAGGGCTAGGAGAAATGAATTCAGATCAGTTATTTGA
>Bacterial.MLST.Copy2.Probes_round_1_probe_600
AACCCGGTCAATACCATTATTCCGATTGCGGCAGAAGTATTGAAAAAAGCCGGTGTGTATGACAAAAATAAACTTTTCGGTGTTACAACATTAGATGTTATTCGAGCGAATACCTTTGTC
>Bacterial.MLST.Copy2.Probes_round_1_probe_601
CGTGAAGAAAATTATCCGTGTCGGTTCTTGCGGTGCTGTCCGTATGGATGTCAAATTACGTGATGTAGTGATTGGATTTGGTGCCTGTACCGATTCCAAAGTCAACCGTATCCGTTTTAA
>Bacterial.MLST.Copy2.Probes_round_1_probe_602
TTTTTCTAATGGATGGTTTGAACCACTCTGGAACCGTAATTTTATTGATTATATTGAAATCACGGGCGCAGAATCTATCGGTGTAGAAGAGCGTGGTGGTTATTACGATGATTCTGGCGT
>Bacterial.MLST.Copy2.Probes_round_1_probe_603
ATTTTTATAGGGACGTAATGCTTCCGTTACCATATAAGGGCCTAAATCCGAGCCGCCAATACCGATATTCACCACATCGGTAATCGCTTTACCGGTGTAACCTTTCCAATCACCGGAAAT
>Bacterial.MLST.Copy2.Probes_round_1_probe_604
GAGGGTAATTCAGCTGGCGGTTCAGCAAAAATGGGCAGGGACAGAAATGTTCAAGCCATTCTGCCACTAAGGGGTAAGGTTATTAATGCTGAAAAGGTTTCGCCCGAAAGAGTTCTTTCT
>Bacterial.MLST.Copy2.Probes_round_1_probe_605
TCTGTGAAATTGAAGGTTTAGGACGTGCTTTTGAATGGCAAAGTGGCTTAGCTTTATTTTTGGGCAATGCAGGGACTGCGATGCGTCCCTTGACTGCCGCGCTTTGTTTATCGACACCGC
>Bacterial.MLST.Copy2.Probes_round_1_probe_606
TTGAATCTACATTTCGTGTCTAACGTAGATGGTACACATATTGCGGAGACCTTAAAGAAAGTCAATCCAGAAACTACGCTATTCTTGGTTGCGTCAAAAACCTTTACCACACAAGAAACC
>Bacterial.MLST.Copy2.Probes_round_1_probe_607
AGAGCCTTTAAATTGGCAGATGAATTTAGCGAAACCGCTTTGTTGGCACAGGCGTGTAATACGCTTAAACGCTTAGAAGATGGACAATTATATGCCGATAATACCGATGGAGCCGGTTTA
>Bacterial.MLST.Copy2.Probes_round_1_probe_608
GATATTCAAATTCACCGTTTCTTTGATGAACACCAAATTTATCGTATTGACCACTATCTTGGTAAAGAAACGGTTCAAAATCTGCTCGTGCTGCGTTTTTCTAATGGATGGTTTGAACCA
>Bacterial.MLST.Copy2.Probes_round_1_probe_609
CATTTGAATCTACATTTCGTGTCTAACGTAGATGGTACACATATTGCGGAGACCTTAAAGAAAGTTAATCCAGAAACCACGTTATTTTTGGTTGCGTCAAAAACCTTTACCACACAAGAA
>Bacterial.MLST.Copy2.Probes_round_1_probe_610
TTAACGCCAACCTTTAAACTGATTAATTAAACCATTGGTTGAACTGTCGTGACTATTGATTTGCTCATCTCCAACCAGTTCTGGCAAAATGCGGTTAGCAAGTTGTTTACCTAATTCAAC
>Bacterial.MLST.Copy2.Probes_round_1_probe_611
TATATGAATATGGTAGAACTATAATGGCTAATAAAGAAAAAGGCTATGAAGAATGATTAGTTGAGTTAGATAATCATAAAAAACAATTTCCATGAATTCATTCATTATTATTAGAAACTA
>Bacterial.MLST.Copy2.Probes_round_1_probe_612
TTTTCTAAAGATGAAATAGTTAGTAGAACTGGTGCTAGACACAAAGCAATTAATGTTGCCAATTCTAAAGAAATTTTAAAATACTGAAATCCAGATTATATGTGTGTAGCAATTGACGAG
>Bacterial.MLST.Copy2.Probes_round_1_probe_613
GATATTCAAATTCACCGTTTCTTTGATGAACACCAAATTTATCGTATTGACCACTATCTTGGTAAAGAAACAGTTCAAAATCTGCTTGTGTTGCGTTTTTCTAATGGATGGTTTGAACCA
>Bacterial.MLST.Copy2.Probes_round_1_probe_614
CCGATGGAGCCGGTTTAGCTTCTGATTTGGAACGGCTAGGTTGGTTACAAAAAGGGCATAAAACCTTAATTCTTGGAGCAGGTGGAGCAACCAAAGGCGTATTACTTCCGCTACTTAAAG
>Bacterial.MLST.Copy2.Probes_round_1_probe_615
AAAAAAGATGTTTCAGTTAAATACATAAATGCTAATTCTTTTACAAGGGATATATCATACTTTCTACAAGAAAATGATCAACGAAAGTTAAAACAAATAAGAAATCATTTTGACAATGCC
>Bacterial.MLST.Copy2.Probes_round_1_probe_616
ACGGCAAAAGACGAAAGTCATGTGGCAAAACACTTTGCAGCACTGTCCACAAACAGTAAAGCCGTCGCTGAATTTGGTATTGATACCAATAATATGTTTGAATTTTGGGATTGGGTAGGT
>Bacterial.MLST.Copy2.Probes_round_1_probe_617
TGGTAACAGAAGCCTTACGTCCTTATAAAAATCATTTGAATCTACATTTCGTGTCTAACGTAGATGGTACACATATTGCGGAGACCTTAAAGAAAGTTAATCCAAAAACCACGCTATTTT
>Bacterial.MLST.Copy2.Probes_round_1_probe_618
TGGTTTTGAGCATTTTGAAGCGCTTTTAGCGGGTGCACACGAAATGGATAAACATTTCCGTACCGCCCCAATTGAGCAAAATATTCCGACCACATTAGCGTTAATTGGTTTGTGGAATAC
>Bacterial.MLST.Copy2.Probes_round_1_probe_619
AAGTTAATTCCTCGTCTTGATGACTTACATGATAAATATCAAACTTGTGGTAACACACTTTACTATTTATCTACGCCGCCAAGCCTTTATGGCGTGATTCCAGAATGCCTTGCGGCACAT
>Bacterial.MLST.Copy2.Probes_round_1_probe_620
AACGGCTTCTTATTAGACGGTTTCCCTCGCACCATTCCGCAAGCTGATGCGTTAAAAGAATCAGGTGTAAAAATTGATTTAGTGCTTGAATTTGATGTAGCTGATGAAGTGATTGTTGAG
>Bacterial.MLST.Copy2.Probes_round_1_probe_621
AAAGGTCGTCGTATTTCAGTAATGGGGCATGGTATGGGGATTCCATCTTGCTCTATTTACGCCAAAGAGTTAATTACCGAATATGGTGTGAAGAAAATCATTCGTGTCGGTTCTTGCGGT
>Bacterial.MLST.Copy2.Probes_round_1_probe_622
AAAGAACTTGGCGTGACTTATCAACTGTCAGAAGACAAATCCGTCTGTGAAATTGAAGGCTTAGGACGTGCTTTTGAATGGCAAAGTGGCTTAGCTTTATTTTTGGGCAATGCAGGGACT
>Bacterial.MLST.Copy2.Probes_round_1_probe_623
TAGAAGGGAAAGATGACGTGACTGGCGAAGATTTGATCATCCGTGCCGATGATAAACCTGAAACCGTATTAGATCGCTTAAAAGTCTACCACTCTACCACAAAACCATTAGTGGACTACT
>Bacterial.MLST.Copy2.Probes_round_1_probe_624
CATCATTGATGGCGGTAACTCAAACTATCCGGATACCAACCGCCGTGTGAAAGCCTTAGCGGAAAAAGGCATTCGCTTTATTGGTTCAGGGGTGTCGGGCGGTGAAGAAGGTGCAAGACA
>Bacterial.MLST.Copy2.Probes_round_1_probe_625
GTGGGTAACTTATTCTCTGCAGATTTATTCTATACACCAGATGTGGAAATGTTTGATGTAATGGAAAAATACGGCATCTTAGGTGTTGAAATGGAAGCTGCGGGAATTTATGGCGTGGCA
>Bacterial.MLST.Copy2.Probes_round_1_probe_626
ACCGGCGATATGTTCCGTGCAGCGATTAAAGAAAGCACTGAGCTTGGTAAACAAGCAAAAGCATTGATGGACGAAGGCAAGTTAGTGCCGGATGAATTAACGGTCGCCTTAGTAAAAGAT
>Bacterial.MLST.Copy2.Probes_round_1_probe_627
ACGGGAACCTATAAAGGCCGCAAAATTTCTGTTATGGGACATGGTATGGGGATCCCATCTTGTTCGATTTACACAAAAGAATTGATTACGGAATATGGCGTGAAGAAAATTATTCGTGTT
>Bacterial.MLST.Copy2.Probes_round_1_probe_628
TCATTCGGAGGTAGTTTAATTCGTCCAGAAGCAACCGGTTATGGTCTAGTCTATTTCGCCCAAGCGATGCTTGCTGAAAAAGGGCAAAGCTTTGCTGGTAAAACGGTGTCTATTTCAGGT
>Bacterial.MLST.Copy2.Probes_round_1_probe_629
GGTTATACTGGTAAAGCGATTACAGATGTGGTAAACATCGGAATTGGTGGGTCTGATTTAGGACCTTATATGGTAACAGAAGCCTTACGTCCTTATAAAAATCATTTGAATCTACATTTC
>Bacterial.MLST.Copy2.Probes_round_1_probe_630
TGATACTAATAATATGTTTGAATTTTGGGATTGGGTAGGGGGGCGTTATTCATTATGGTCAGCGATTGGTTTATCTATTGCCCTTTCAATCGGTTTTGAGCATTTTGAAGCGCTTTTAGC
>Bacterial.MLST.Copy2.Probes_round_1_probe_631
GAAAGTTAATCCAGAAACCACGCTATTTTTGGTTGCGTCAAAAACCTTTACCACACAAGAAACTATGACCAATGCGCATTCTGCGCGTAATTGGTTCTTAACCACGACAAAAGACGAAAG
>Bacterial.MLST.Copy2.Probes_round_1_probe_632
TTAGGACGTGCTTTTGAATGGCAAAGTGGCTTAGCTTTATTTTTGGGCAATGCAGGGACGGCGATGCGTCCCTTGACTGCCGCGCTTTGTTTATCGACACCGAACAAGAAAGGCAAAAAT
>Bacterial.MLST.Copy2.Probes_round_1_probe_633
ACGACTGTGCCTGTGATTGGTGGGCATTCTGGTGTCACCATTCTTCCATTACTTTCTCAAGTCCAATATGCAGAGTGGAATGACGCGGAAATTGCACCATTAACAAAACGTATTCAAAAT
>Bacterial.MLST.Copy2.Probes_round_1_probe_634
ATGAGACAAATTATGATTTTTCAAACATCCTTGTAAAACAAGATAATTTGGCAATTAGAGATTATTTTAAGGCATTTAGCGAAATAGTTGATTTTTCATATCCATTTTTAATAGGCGGTG
>Bacterial.MLST.Copy2.Probes_round_1_probe_635
GAAATACCGGACTCAAAGGCGGACGAGTACAAATTGATGGGTCCGTTTCTTCTCAATTTTTGACCGCACTTTTAATGGCGGCCCCGATGGCAGAGGCGGATACGGAAATTGAAATCATCG
>Bacterial.MLST.Copy2.Probes_round_1_probe_636
GAATGTCTTGCTGCGCACGGACTGAATACCGAAGAATTTGGTTGGAAGCGGTTAATTGTGGAAAAACCGTTTGGTTATGATATCCGCACTGCAAAAGAACTCGATATTCAAATTCACCGT
>Bacterial.MLST.Copy2.Probes_round_1_probe_637
TTCTGCGCGTAATTGGTTCTTAGCCACGGCAAAAGACGAAAGTCATGTGGCAAAACACTTTGCAGCACTGTCCACAAACAGTAAAGCCGTTGCTGAATTTGGTATTGATACTAATAATAT
>Bacterial.MLST.Copy2.Probes_round_1_probe_638
TAATTCGTCCGGAAGCAACAGGTTATGGTTTAGTTTATTTTGCTCAAGCTATGCTTGCTGAAAAAGGACAATCTTTCGCAGGGAAAACAGTTGTAGTTTCCGGTTCAGGTAACGTTGCTC
>Bacterial.MLST.Copy2.Probes_round_1_probe_639
TTGAATGTACTTATGTGGAAGGTGATGGCAAATATGCCCGTTTCTTTGCTCAGCCTGTTCGTTTAGGTAAAGAAGGCGTTGAAGAAATCCTGCCATTAGGACCATTGAGTGCATTTGAAC
>Bacterial.MLST.Copy2.Probes_round_1_probe_640
AACAAGAGCAATACATTAAAGATGATGAAGAAATGCAACAGTTTGAGTTAAATTTGGCATTAGAAGGATCCTCTCTTTATGTAAATGAAAATGCTCCGGCAATGAACGGAATAGCATTAG
>Bacterial.MLST.Copy2.Probes_round_1_probe_641
AAAACCGTTTGGTTATGATATCCGCACCGCAAAAGAACTCGATATTCAAATTCACCGTTTCTTTGATGAACACCAAATTTATCGTATCGACCACTATTTAGGGAAAGAAACGGTTCAAAA
>Bacterial.MLST.Copy2.Probes_round_1_probe_642
GGATTGGGTAGGGGGTCGTTATTCATTATGGTCAGCGATTGGTTTATCTATTGCCCTTTCAATCGGTTTTGAGCATTTTGAAGCGCTTTTAGCGGGTGCATACGAAATGGATAAACATTT
>Bacterial.MLST.Copy2.Probes_round_1_probe_643
GATTTAATGATACTTGCTGTTCCATCAAGCGCTATTGATAGTGTTTTAGGTCAAATTAGAGACGTGTTAGGAACACAAAAAATCAAAGTCATAAATGTTGCTAAGGGAATTGATTCAAAA
>Bacterial.MLST.Copy2.Probes_round_1_probe_644
AACTTATTTTTACAGATCCATCAACAGTGCAAAAACCTAGTGCAGAACAATTAGTTGACATTGCTGCCAATGCAATTAGTTTTGCTAATATGATGAATATGAATAGTCTAGGGGCTTTTT
>Bacterial.MLST.Copy2.Probes_round_1_probe_645
TTGCCCGAAAGCTTGCATTGCAATTATTACTAACCCGGTAAACACCATTATTCCGATTGCGGCAGAAGTATTGAAAAAAGCCGGTGTGTATGACAAAAATAAACTTTTCGGTGTTACAAC
>Bacterial.MLST.Copy2.Probes_round_1_probe_646
GGAAAAACTGAGGAGCTATTAAAAAGAATAAACATACTTAAAATTGCAGGAATAAATTCTTTAGTTATAAAGCCCAAATTTGACACAAGATTTTCTGAAGATGAAATAGTTAGTAGAACT
>Bacterial.MLST.Copy2.Probes_round_1_probe_647
GTGGTGTACAATCCACCAAAAGTGGAAGGCAAAGATGATGTTACCGGTGAAGAGTTGATTATCCGCCAAGATGACAAACCGGAAACGGTATTAGAGCGTTTAGCGATTTACCACAAACAA
>Bacterial.MLST.Copy2.Probes_round_1_probe_648
GACGTAAAAGTGCGTGATATTGTCATCGGTGTTGGGGCTTGTACCGATTCTAAAGTAAACCGTATTCGCTTCCGTGATAACGATTTTGCGGCGATTGCTGATTTTGATATGACATTAGCT
>Bacterial.MLST.Copy2.Probes_round_1_probe_649
AGCAGAATAAACCAAAAAAGAACCACAATAATTTGTTCCGACAGGCCTATATATTCTTTACAAAATTCATTTGATGCTAGATTGATAAGCCGTCTTTCAATGGGGTTACAGCTTTCAATT
>Bacterial.MLST.Copy2.Probes_round_1_probe_650
ATGTACTTATGTGGAAGGTGATGGCAAATATGCCCGTTTCTTTGCTCAGCCTGTTCGTTTAGGTAAAGAAGGGGTGGAAGAAATCCTGCCATTAGGACCATTGAGTGCATTTGAACAACA
>Bacterial.MLST.Copy2.Probes_round_1_probe_651
GAATAAATTCAGCTTCAACTTCTTGTTGTGTTTTACCAAAAGCGAGTGCTTCTGTTTGTGCAAAGAAATTTGAAAGCAATTTATTATGATGATCTGATAACACATTATGGGTTTGTGCTG
>Bacterial.MLST.Copy2.Probes_round_1_probe_652
GCTGGAAACGGTTAATTGTGGAAAAACCGTTTGGTTATGATATCCGCACGGCAAAAGAACTCGATATTCAAATTCACCGTTTCTTTGATGAACACCAAATTTATCGTATTGACCACTATC
>Bacterial.MLST.Copy2.Probes_round_1_probe_653
ACCACAAAGGGTCATCACGGAATTTTAAACAGTGAACAAACAATAGAATTTAAAAAGGCAATTGGATTAGAAAATAAAGCACCTTTTGAATATGATTCTGATGTATATGAATATGGAAGA
>Bacterial.MLST.Copy2.Probes_round_1_probe_654
GTGCCGATGATAAACCGGAAACTGTATTAGATCGCTTAAAAGTGTATCACTCCACCACGAAACCATTAGTGGACTACTATCAAGCAGAAGCGAAAGCGGGAAACACCAAGTACTTCCGCT
>Bacterial.MLST.Copy2.Probes_round_1_probe_655
TTGATAAGCCGTCTTTCAATGGGATTACAGCTTTCAATTGATGAACCACAAAAAGCGGACTTGCTGAAAATATTAGATTATATGATTGACATAAACAAGATGACGCCTGAACTATGAGAA
>Bacterial.MLST.Copy2.Probes_round_1_probe_656
TACCACGTGGTTTACAATCCTCCAAAAGTGGAAGGCAAAGATGATGTGACTGGTGAGGATTTAATTATCCGCCAAGACGACAAACCTGAAACCGTGTTAGAGCGTTTAGCGATTTACCAC
>Bacterial.MLST.Copy2.Probes_round_1_probe_657
ATAAGCCGTCTTTCAATGGGTTTACAACTTTCAATTGATGAACCGCAAAAAGCAGACTTGCTGAAAATATTAGATTATATGATTGACATAAACAAGATGACGCCTGAACTATGAGAAGAT
>Bacterial.MLST.Copy2.Probes_round_1_probe_658
ATCAATAAAATTATTGGATAAGCGGAATGATCGTCAAGATCATTTTCACTACGAGGGCGGTATTAAGGCTTTTGTTGAATACTTAAATAAAAATAAGACGCCAATTCATCAAAAAATATT
>Bacterial.MLST.Copy2.Probes_round_1_probe_659
GCGAATGGACTGAATACCGAAGAATTTGGTTGGAAGCGGTTAATTGTGGAAAAACCGTTTGGTTATGATATCCGCACGGCAAAAGAATTGGACGTTCAAATTCACCGTTTCTTTGATGAA
>Bacterial.MLST.Copy2.Probes_round_1_probe_660
AAACAAGATGATTTGGCAATTAGAGATTATTTTAAGGCATTTAGCGAAATAGTTGATTTTTCATATCCATTTTTAATAGGCGGTGGCGCTGATGTGGGTTCATCAACTAAGGTAAGGTTC
>Bacterial.MLST.Copy2.Probes_round_1_probe_661
GTAGCCTTAGTAAAAGATCGTATTGCTCAACCTGATTGTGCGAACGGTTTCTTATTAGACGGTTTCCCACGCACCATTCCACAAGCGGATGCGTTAAAAGAATCAGGCGTAAAAATTGAT
>Bacterial.MLST.Copy2.Probes_round_1_probe_662
AAAGAGCTTGGCGTGACTTATCAACTGTCAGAAGACAAATCCGTCTGTGAAATTGAAGGCTTAGGACGTGCTTTTGAATGGCAAAGTGGCTTAGCTTTATTTTTGGGCAATGCAGGGACG
>Bacterial.MLST.Copy2.Probes_round_1_probe_663
AGTCGGCTATCTAGCAGGTTATATGAAAAAATTATCTAACCAAGCCGCTTGCGTGTTTACCGGTCGTGGCTTGTCATTCGGTGGCAGTTTAATTCGCCCAGAAGCAACCGGTTATTGTCG
>Bacterial.MLST.Copy2.Probes_round_1_probe_664
AACTGAGGAGCTATTAAAGAGAATAAACATACTTAAAATTGCAGGAATAAATTCTTTAGTTATAAAACCTAAATTTGACACAAGATTTTCTAAAGATGAAATAGTTAGTAGAACTGGTGT
>Bacterial.MLST.Copy2.Probes_round_1_probe_665
GTAGCATTAGTAAAAGATCGTATCGCACAACCAGACTGTGCTAAAGGTTTCTTATTAGATGGCTTCCCTCGTACTATCCCACAAGCTGATGCGTTAAAAGAATCAGGCGTAAAAATTGAT
>Bacterial.MLST.Copy2.Probes_round_1_probe_666
AGAGCATTTAGCTTGGCAGATGAATTTAGCGAAACCGCTTTGTTAGCACAGGCGTGTAATACGTTTAAACGCTTAGAAGATGGACGGCTATATGCCGATAATACCGATGGAGCCGGTTTA
>Bacterial.MLST.Copy2.Probes_round_1_probe_667
GTTCCATCAAGCGCTATTGATAGTGTTTTAGGTCAAATTAGAGACGTGTTAGGAACACAAAAAATCAAAGTCATAAATGTTGCTAAGGGAATTGATTCAAAGACTAAAAAATTCTTTTCT
>Bacterial.MLST.Copy2.Probes_round_1_probe_668
TTACTTCCGTTACTTAAAGCGGGGTTAGAGATTACTCTATATAACCGCACGCAGGAGAAAGCGGTCGTTTTAGCCGAAAAATTTGTAAAATTTGGCAAAATTCAGACCACTTGTTTAAGC
>Bacterial.MLST.Copy2.Probes_round_1_probe_669
AAAGGTCGCCGCATTTCTGTGATGGGACACGGTATGGGTATTCCATCTTGCTCGATTTATGCTAAAGAATTAATTACCGAATATGGAGTGAAGAAAATTATCCGTGTTGGTTCTTGCGGT
>Bacterial.MLST.Copy2.Probes_round_1_probe_670
GAGAATAAACTGATTATCCGTGTGCAACCAGACGAAGGCATTTCAATGCGTTTCGGTTTGAAAAAACCGGGGGCGGGCTTTGAGGCAAAAGAAGTCTCAATGGATTTCCGCTATTCCGAT
>Bacterial.MLST.Copy2.Probes_round_1_probe_671
TTAATGCCGGGTGACCCATTACGTGCCAAATACATCGCAGAAACCTTCTTACAAGATGTGAAAGAAATCACGAATGTCCGTAATATGCTTGGGTTCACGGGAACCTATAAAGGCCGCAAG
>Bacterial.MLST.Copy2.Probes_round_1_probe_672
TTAAAACCCTAGTTAATGCACCACGAAAACCAGCTAAATGAGTACCTCCGTCTCGTTGTGGAATATTATTAGTGAAACAATAAACATTTTCTTGATAACTATCATTCCACTGTAAAGCTA
>Bacterial.MLST.Copy2.Probes_round_1_probe_673
GGAAAAACTGAGGAGCTATTAAAAAGAATAAACATACTTAAAATTGCAGGAATAAATTCTTTAGTTATAAAACCTAAATTTGACACGAGATTTTCTAAAGATGAAATAGTTAGTAGAACT
>Bacterial.MLST.Copy2.Probes_round_1_probe_674
GGATTGGGTAGGGGGTCGTTATTCATTATGGTCAGCGATTGGTTTATCTATTGCCCTTTCAATCGGTTTTGAGCATTTTGAAGCGCTTTTAGCAGGTGCACACGAAATGGATAAACATTT
>Bacterial.MLST.Copy2.Probes_round_1_probe_675
TAAAAAACAATTTCCATGAATTCATTCATTATTATTGGAAACTATTAATAATGAGACAAATTATGATTTTTCAAACATCCTTGTAAAACAAGATAATTTGGCAATTAGAGATTATTTTAA
>Bacterial.MLST.Copy2.Probes_round_1_probe_676
ATATTCTTGGATATAAAGATGCGGACGGCGAACCGTTAGTCGAAAAAATTCTTGATACTGCAGGGCAAAAAGGAACAGGTAAATGGACAGGGATCAACGCCTTAGATTTCGGAATTCCAT
>Bacterial.MLST.Copy2.Probes_round_1_probe_677
GGTAACTTATTCTCTGCAGACTTATTCTATACACCAGATGTGGAAATGTTTGATGTAATGGAAAAATACGGCATCTTAGGTGTTGAAATGGAAGCTGCGGGAATTTACGGTGTGGCCGCA
>Bacterial.MLST.Copy2.Probes_round_1_probe_678
ATGGGGGGCGGCAAAGGCGGTTCCGATTTTGATCCTAAAGGAAAATCTGACGGTGAAGTCATGCGTTTCTGCCAAGCTTTAATGGCAGAATTATACCGTCATGTTGGCGCCGATACCGAT
>Bacterial.MLST.Copy2.Probes_round_1_probe_679
TGCACTTTCTTTAGTTAAAGGCTTAAATGGGGAAAATGTAGTTGAATGTACTTATGTGGAAGGTGATGGCAAATATGCCCGTTTCTTTGCTCAGCCTGTTCGTTTAGGTAAAGAAGGTGT
>Bacterial.MLST.Copy2.Probes_round_1_probe_680
TTCATTTGATGCTAGATTGATAAGCCGTCTTTCAATGGGATTACAACTTTCAATTGATGAACCGCAAAAAGCAGACTTGCTGAAAATATTAGATTATATGATTAACATAAACAAGATGAT
>Bacterial.MLST.Copy2.Probes_round_1_probe_681
CTTTGCAGCACTGTCCACAAACAGTAAAGCCGTCGCTGAATTTGGTATTGATACCAATAATATGTTTGAATTTTGGGATTGGGTAGGTGGTCGTTATTCATTATGGTCAGCGATTGGTTT
>Bacterial.MLST.Copy2.Probes_round_1_probe_682
ATTGAGCAACGTTACCTGAACCGGAAACTACAACTGTTTTCCCTGCGAAAGATTGTCCTTTTTCAGCAAGCATAGCTTGAGCAAAATAAACTAAACCATAACCTGTTGCTTCCGGACGAA
>Bacterial.MLST.Copy2.Probes_round_1_probe_683
CTGCTTTTAAATGCATTGGTGCAAAACCAGCAATTAAAACTATTTCTAGTGTTATAGTTATGCATAAAGATGATGAGCAACTTATTTTTACAGATCCATCAACAGTAAAAAAACCTAGTG
>Bacterial.MLST.Copy2.Probes_round_1_probe_684
TATGTGGAAGGTGATGGCAAATATGCCCGTTTCTTTGCTCAGCCTGTTCGTTTAGGTAAAGAAGGGGTTGAAGAAATTCTACCATTAGGGCCATTGAGTGCATTTGAACAACACGCATTA
>Bacterial.MLST.Copy2.Probes_round_1_probe_685
TTAATCCAGAAACCACGCTATTTTTGGTTGCGTCAAAAACCTTTACCACACAAGAAACTATGACCAATGCGCATTCTGCGCGTAATTGGTTCTTAGCCACGGCACAAGACGAAAGTCATG
>Bacterial.MLST.Copy2.Probes_round_1_probe_686
GAAAAACTGAGGAGCTATTAAAGAGAATAAACATACTTAAAATTGCAGGAATAAATTCTTTAGTTATAAAACCTAAATTTGACACAAGATTTTCTAAAGATGAAATAGTTAGTAGAACTC
>Bacterial.MLST.Copy2.Probes_round_1_probe_687
CGTGTCGGTTCTTGCGGTGCGGTACGTAACGATGTCAAAGTGCGTGATATTGTAATCGGTGTTGGTGCTTGTACCGATTCTAAAGTAAACCGTATTCGCTTCCGTGATAACGATTTCGCA
>Bacterial.MLST.Copy2.Probes_round_1_probe_688
AATGCACAAGAAGTAACAAATGTCCGTAATATGCTTGGTTACACAGGTACTTACAAAGGACGAAAAATATCAGTGATGGGACATGGAATGGGTATTCCGTCTTGCTCCATTTATGCCAAA
>Bacterial.MLST.Copy2.Probes_round_1_probe_689
GATTTCCGCTATTCCGATTTAAGTTCATCATCAAGCTTACTCACCGCTTATGAACGCTTACTATTAGACGCACTTAAAGGTGATGCAACCTTATTTGCCCGTACTGATGCTGTACACGCT
>Bacterial.MLST.Copy2.Probes_round_1_probe_690
TTAGTTAAAGGCTTAAATGGGGAAAATGTAGTTGAATGTACTTATGTGGAAGGTGATGGCAAATATGCCCGTTTCTTTGCTCAGCCTGTTCGTTTAGGTAAAGAAGGCGTTGAAGAAATC
>Bacterial.MLST.Copy2.Probes_round_1_probe_691
GAATACGGCGTGAAGAAAATTATCCGTGTTGGCTCTTGCGGTGCTGTCCGTATGGATGTCAAATTACGTGATGTGGTGATTGGATTTGGTGCCTGTACCGATTCCAAAGTCAACCGTATC
>Bacterial.MLST.Copy2.Probes_round_1_probe_692
CTTGCTGTTCCATCAAGCGCTATTGATAGTGTTTTAGGCAAAATTAGTGACGTGTTAGGAACACAAAAAATCAAAGTCATAAATGTTGCTAAGGGAATTGATTCAAAGACTAAAAAATTT
>Bacterial.MLST.Copy2.Probes_round_1_probe_693
CGGTAACTCAAACTATCCTGACACCAACCGCCGTGTGAAAGCCTTAGCGGAAAAAGGCATTCGCTTTATCGGTTCAGGCGTCTCGGGTGGCGAAGAAGGGGCAAGACACGGACCTTCAAT
>Bacterial.MLST.Copy2.Probes_round_1_probe_694
GGTTATACTGGTAAAGCGATTACAGATGTAGTGAACATCGGAATTGGTGGGTCTGATTTAGGACCTTATATGGTAACAGAAGCCTTACGTCCTTATAAAAATCATTTGAATCTACATTTC
>Bacterial.MLST.Copy2.Probes_round_1_probe_695
AAAGTTAATCCAGAAACCACGCTATTTTTGGTTGCGTCAAAAACCTTTACCACACAAGAAACTATGACCAATGCGCATTCTGCGCGTAATTGGTTCTTAGCCACGGCAAAAGACGAAAGC
>Bacterial.MLST.Copy2.Probes_round_1_probe_696
ATGCAAATTGTAAAAAATACGGTACTGTCGAAGGGCAAAAAAATATTAACTATGTTGTAGGTGCAAACGTTGCAGGCTTTGTTAAAGTAGCTGATGCAATGTTAGCACAAGGTGTTTACT
>Bacterial.MLST.Copy2.Probes_round_1_probe_697
ACTAAAGATTTAGCCCAAAAATCAACCACACTTTCATCAATCATCATTTCATTAGTTAATGCTTTTTGATAAATTAATGATTTCAATAATATTTCTGGATAATGAAAAGATAAACGGCTA
>Bacterial.MLST.Copy2.Probes_round_1_probe_698
ACTATAATGGCTAATAAAGCAAAAAGTTACGATGAATGATTAGTTGAGTTAGATAATCATAAAAAACAATTTCCATGAATTCATTCATTATTATTGGAAACTATTAATAATGAGACAAAT
>Bacterial.MLST.Copy2.Probes_round_1_probe_699
TTTGATGCTAGATTGATAAGCCGTCTTTCAATGGGATTACAACTTTCAATTGATGAACCGCAAAAAGCAGATTTGCTAAAAATATTAGATTATATGATTAACATAAACAAAATGACGCCT
>Bacterial.MLST.Copy2.Probes_round_1_probe_700
TACGAATGCCACTATCGTGCATAACTTAGTCGAAAAAGCAGCGAAAGTTTGCCCGAAAGCTTGCATTGCAATTATTACTAACCCGGTAAACACCATTATTCCGATTGCGGCAGAAGTATT
>Bacterial.MLST.Copy2.Probes_round_1_probe_701
ACCTTTACCACACAAGAAACTATGACCAATGCGCATTCTGCGCGTAAGTGGTTCTTAACCACGGCAAAAGACGAAAGTCATGTGGCAAAACACTTTGCAGCACTATCTACAAACAGTAAA
>Bacterial.MLST.Copy2.Probes_round_1_probe_702
TTATACATCATAAGTCGTCGATGCCGTATTTCCACCACGTCCCGACCAGTTAGTGTGGAAAAACTCGCCACGAGGTTTGTCAGTGCGTTCGTAGGTGTGAGCACCAAAGTAATCACGTTG
>Bacterial.MLST.Copy2.Probes_round_1_probe_703
TTTATTCAAGCTGGGAAGTCCTTAGATGAAGTGAAAAATATTGTACCGTTTAAAATTTTTACCGGTAATAAACCGACAAACAGCATTTTAGTGCAAAAAATTACACCATTCACGTTAGGT
>Bacterial.MLST.Copy2.Probes_round_1_probe_704
CAGGTGTAAAAATTGATTTAGTGTTAGAGTTTGATGTAGCTGATGAAGTCATTGTTGAGCGTATGAGCGGTCGTCGTGTTCACCAACCATCAGGGCGTACTTACCACGTGGTTTACAACC
>Bacterial.MLST.Copy2.Probes_round_1_probe_705
ACCCACCTCAATAGATTTTGCTACCACTTTACGCCAGTCGCTTAAGGCGTTTTCTAAAATGCCTTTGAAGTACGCATCTGAGCCTAAGAATACTAAGTCTGGGTTTGCCTCATACGCATC
>Bacterial.MLST.Copy2.Probes_round_1_probe_706
AAGTTAATGGAATACCGAAATCTAATGCGTTGATCCCTGTCCATTTACCTGTACCTTTTTGACCTGCGGTATCAAGAATTTTTTCCACAAGTGGCGTGCCGTCTGTGTCTTTGTAGCCTA
>Bacterial.MLST.Copy2.Probes_round_1_probe_707
ATAATCAGACCTCGGCGAGATTCTTTTGTCAGCCATTCGATAGCTTGTTCAAAAGACGAAACCGATTGTTGACGTTCACCACGAGATACATAAGCTCCTTTTTCTAATAAACCCTGTAGT
>Bacterial.MLST.Copy2.Probes_round_1_probe_708
AAAAGATAAACGGCTAATCATCTTTTGTACTGAATTATATTCCGAAATAAGTTTTTCTAATGCTATTCCGTTCATTGCCGGAGCATTTTCATTTACATAAAGAGATGATCCTTCCAATGC
>Bacterial.MLST.Copy2.Probes_round_1_probe_709
GCGAAGAAGTTTGAAAGCAATTTAGGGTGATGATCGCCAATCGGATTATGGGTTTGTGCAGGGGCAATAAAATCACAAGGGATCAATTTTTGTACCTTGGTGAATTAATTGATAGAAGGC
>Bacterial.MLST.Copy2.Probes_round_1_probe_710
ATTTATATTGCTCAACCTCCGCTTTATAAAATTCAACAAAATAAATATATCACCTATGCATACAATGATTCTCAAAAGGATTCTATTCTCCAAGAATTAAATCAAGATTCTAAAATAACA
>Bacterial.MLST.Copy2.Probes_round_1_probe_711
GGAAAAACTGAGGAGCTATTAAAGAGAATAAACATACTTAAAATTGCAGGAATAAATTCTTTAGTTATAAAACCTAAATTTGACACAAGATTTTCTAAAGATGAAATAGTTAGTAGAACC
>Bacterial.MLST.Copy2.Probes_round_1_probe_712
ATTCATTATTATTAGAAACTATTAATAACAAAACAAATTATGATTTTTCAAACATCCTTGTAAAACAGGATGATTTGGCAATTAGAGATTATTTTAAGGCATTTAGCGAAATAGTTGATT
>Bacterial.MLST.Copy2.Probes_round_1_probe_713
GCAGGTGGAGCAACCAAAGGCGTATTACTTCCGTTACTTAAAGCGGGGTTAGAGATTACTCTATATAACCGCACGCAGGAGAAAGCGGTCGTTTTAGCCGAAAAATTTGTAAAATTTGGA
>Bacterial.MLST.Copy2.Probes_round_1_probe_714
GCCGATGTGGTGGTTATTTCTGCAGGTGTTGCTCGCAAACCCGGTATGACACGAGCTGATTTATTCAATGTCAACGCAACTATCGTATATAACTTAGTCGAAAAAGCGGCGAAAGTTTGC
>Bacterial.MLST.Copy2.Probes_round_1_probe_715
GTGCGAACCGGTAAACGTTTACCAACCCGTGTGACGGAAATTGTGATTCACTTTAAAACCACACCACACCCGGTATTTAGCCAAAATGCACCGGAAAACAAATTAATTATTCGCGTGCAA
>Bacterial.MLST.Copy2.Probes_round_1_probe_716
TTATCCAATCGCGCACTCTTACTTTCCGCATTAGCTAAAGGAAAAACAACATTAACCAATCTGTTAGATAGTGATGATGTGCGCCATATGTTAAATGCGTTAAAAGAGCTTGGCGTGACT
>Bacterial.MLST.Copy2.Probes_round_1_probe_717
CTTTTTGCCCTGCAGTATCAAGAATTTTTTCGACTAACGGCTCGCCGTCCGCATCTTTATATCCAAGAATATCTGTTGTAATATCAATTAGATAGCTATCAAGCTCAGTTTTCTTCCATT
>Bacterial.MLST.Copy2.Probes_round_1_probe_718
TCGCCTTCAACTTTGCCGATGGTTTTGTTGAACAATTTAGATGAGGCAACACGTTGATCTTTGAATGAAGAGACGCAACGAGCAAATACTGACTCGGTGATTAAAGTTAATGGAATACCG
>Bacterial.MLST.Copy2.Probes_round_1_probe_719
TCTTTACCCACCCAATCACAGCAAGGTTCGCCTTTGTCGGTTTTGGCTGAAATGGCTTGTAAAATTGGTTTTACATATTGCCATGCTTCTTCATTGCCACCTGGCATAATCGAAGGTCCG
>Bacterial.MLST.Copy2.Probes_round_1_probe_720
TGTCTGGGTAGTTTGAGTTACCGCCATCAATGATGATGTCGCCTGCTTCTAAGTGCGGTAATAATGCCTCGATAAATTGATCGACCACTTCCCCCGCACGTACCATTAACATCACTTTGC
>Bacterial.MLST.Copy2.Probes_round_1_probe_721
TTATTTGGGGAGAACCTGGCACTAACGGTCAGCACGCATTCTATCAATTAATTCATCAAGGGACGAAGATTATTCCTTGTGATTTTATTGCCCCAGCACAAACCCATAATGTGTTATCAG
>Bacterial.MLST.Copy2.Probes_round_1_probe_722
CCATAATGTGTTATCAGATCATCATAATAAATTGCTTTCAAATTTCTTTGCACAAACAGAAGCACTCGCTTTTGGTAAAACACAACAAGAAGTTGAAGCTGAATTTATTCAAGCTGGGAA
>Bacterial.MLST.Copy2.Probes_round_1_probe_723
ACCGTTAGATTCCATATTGCCTTGTTGGAAGTAAGCCGCAAAACGGTGCAGATATTGATCATAAGGTAAAATCGCCTCTGATTCTGCACCTAAGAAGTTATTGTTCCAAATACCGATTAA
>Bacterial.MLST.Copy2.Probes_round_1_probe_724
AAGTGTTCAAAACCGATAGAAAGAGCAATAGATAACCCAATCGCAGACCAGAGTGAGTAGCGTCCACCAACCCAATCCCAAAATTCAAACATATTTTCTGTATCAATACCAAATTTAGCG
>Bacterial.MLST.Copy2.Probes_round_1_probe_725
GATATCGTTAGGGGCAAAATTAGTTTTAACTCAAATGATATTGGAGACTGAGTTATTCAAAAATCTGATGGTTATCCAACATATAATTTTGCAGTTGTAATAGATGATCATGATATGGAA
>Bacterial.MLST.Copy2.Probes_round_1_probe_726
TACAAATATGGAAGGTAAAAAGCTTTCGAAAAGAGATACATCATTAAAACAATTTATTGAAGATTACAAAAATGATGGTTATGATCCAAATGCTATTTTTAACTTTCTATCACTTTTAGG
>Bacterial.MLST.Copy2.Probes_round_1_probe_727
ACCACAAAAGGCCATCACGGAATTTTAAACAGTGAACAAACAATAGAATTTAAAAAGGCAATTGGATTAGAAAATAAAGCGCCTTTTGAATATGATTCTGATGTATATGAATATGGTAGA
>Bacterial.MLST.Copy2.Probes_round_1_probe_728
ACTTACCACGTGGTGTACAATCAACCGAAAGTGGAAGGTAAAGATGATGTGACTGGTGAGGATTTAATTATCCGCCAAGACGACAAACCTGAAACCGTGTTAGAACGTTTAGCGATTTAC
>Bacterial.MLST.Copy2.Probes_round_1_probe_729
AGAGCCTTTAAATTGGCAGATGCATTTAGCGAAACCGCTTTGTTGGCACAGGCGTGTAATACGCTTAAACGCTTGGAAGACGGGCGGTTATATGCCGATAATACCGATGGCGTCGGTTTG
>Bacterial.MLST.Copy2.Probes_round_1_probe_730
GAATACGCGAAACAATTCGGTTTAAAATACGTAGCAGGCAAAACGCCTTGGGAAATCAAAGTTGATATTGCGCTACCTTGTGCGACACAAAACGAATTAGACTTAGCGTCTGCTAATACC
>Bacterial.MLST.Copy2.Probes_round_1_probe_731
TTGCGTGTTTACCGGTCGTGGCTTGTCATTCGGTGGCAGTTTAATTCGCCCAGAAGCAACCGGTTATGGTCTAGTCTATTTCGCCCAAGCGATGCTCGCTGAAAAAGGGCAAAGTTTTGC
>Bacterial.MLST.Copy2.Probes_round_1_probe_732
[truncated: 2,863,251 more chars]
