# Supplementary material for: Enhanced metagenomic surveillance for bovine respiratory disease pathogens and antimicrobial resistance by hybridization capture sequencing
Source: Appl Environ Microbiol. 2025 Sep 10;91(10):e00977-25. doi: 10.1128/aem.00977-25 (PMC12542742; doi:10.1128/aem.00977-25)
Supplement: File S3 — Fasta format sequences of all v2 probes. [file aem.00977-25-s0003.txt]

>Bacterial.Accessory.Probes_round_1_probe_1
CCTAACGCTAATTTTTCCATAGCATCTTTTGATTCAGGTTCTAGCGCTTGAGAAATAACTGGTTCTGGGAAAACCATTCTTTCTAAGACTATTTCAGGGGCTTTTTCGGCAATTAGTGTG
>Bacterial.Accessory.Probes_round_1_probe_2
CAACAGTAAAGTCAACGTGACCTGGTGTGTCAATAATGTTGATTCTCTTGCCTTTTCAAAAGGCTGTTGTAGCAAAGCAGAAGTAATTGTAATACCACGCTCTTGCTCTTGAGCCATTCA
>Bacterial.Accessory.Probes_round_1_probe_3
CAACAATTTTGTCAACGAATTCAAAACCTTTGTCAGGGTTAGGTTCAAATTTAATTCATACGTGACCATATTGACCTTTACCACCAGATTGCTTAATGTGTTTACCTTCAACATCAGCAC
>Bacterial.Accessory.Probes_round_1_probe_4
TACCTTCAACATCAGCACTCTTAGTAATTGTTTCACGATATGAAACTTGTGGAGCACCAACTTTTGCCTTAACTCCGTGTTCTCTCTTTAGACGGTCAACAATAATGTCTAAGTGAAGCT
>Bacterial.Accessory.Probes_round_1_probe_5
TAGTCGCTTGTCTTCAAACTGTTTCAGTTTGAGGTTCAACACCAGATTGAGCATCTAATACAGTCACGGCACCGTCTAATACACGGAGTGAACGTTCAACTTCAACAGTAAAGTCAACGT
>Bacterial.Accessory.Probes_round_1_probe_6
GTTCCAACTAAATCTTTTGCTTTAGTCAATGCTTTAGATGCTTGCTATTTTATAGGCTAATTCAGATGAATCGACATCGTGGTATGAACCATCAAACAATGTAGCTTTAATGTCAATCAT
>Bacterial.Accessory.Probes_round_1_probe_7
TTTTCGGCAATTAGTGTGTCACCAGTTGTTGTGCCTTTAAGACCAACAGCAAGCAACAATATCACCTGCATTAGCTTCATCAATTTCACTACGAGAGTTTGCGTGCATTAAGATAAGACG
>Bacterial.Accessory.Probes_round_1_probe_8
TGCATTAAGATAAGACGTCCAATTCTTTCTTTGGTGCCTTTTGTTGAGTTATATACATAACTACCTTTTTGTAAAGTTCCAGCATAAAGTCTAATGAATGTTAGTGAACCAACAAATGGG
>Bacterial.Accessory.Probes_round_1_probe_9
CATTAGCGTTTAATCTTGTTTTAACAGACTTAACTGAAGCAAAGAAATCAGCACCAGCTTTATCCATTTTATTTACATAAATAAGTCTTGGAACTCTATATGTAGTCGCTTGTCTTCAAA
>Bacterial.Accessory.Probes_round_1_probe_10
AGCTTTAATGTCAATCATTGGATATCCAGCTAATATACCACTTAGCCATTTTGTCTTCTAAACCTTTTTGAATTGGCTTAATGTATTCTTTAGGTATCTTACCGCCAACAATTTTGTCAA
>Bacterial.Accessory.Probes_round_1_probe_11
TTTCTTCAGGTTTTCCATCATATTCGTAAGCTTTCATTTCCACAAGGTCAACAATTCCTTTGAAATCGCTTTCTTGACCAATTGGAATTTGAATTGCAACTGCATTAGCGTTTAATCTTG
>Bacterial.Accessory.Probes_round_1_probe_12
AGTGAACCAACAAATGGGTCAGTCATAACCTTAAATGCTAAACCTGTAAAAGGATAGTCGTCAGTTGCAGGCACATCAATTTCTTCATTTTCTCCCTTGTGTGCTTTTGCAGCTGGAATG
>Bacterial.Accessory.Probes_round_1_probe_13
ATGTCTAAGTGAAGCTCACCCATACCAGCGATAATTGTTTGACCTGTCTCTTCGTCAGTGTATGTTCTAAATGTAGGGTCTTCAGCTGCTAATTTTTGTAAGCCTAACGCTAATTTTTCC
>Bacterial.Accessory.Probes_round_1_probe_14
TTCATCATAAGTTGCAACAGCTTCAATTAATTCTTGTCTTTTTTCTTTTGCAATAGCTTGTAAATCAAATGGAATTTCAATTTCCTTTGCATTTTCTTCAGGTTTTCCATCATATTCGTA
>Bacterial.Accessory.Probes_round_1_probe_15
CTTGTGTGCTTTTGCAGCTGGAATGTCTAATGGTGATGGAAGGTAATCAACAACAGCGTCAATCATCTTCTTAACACCTTTGTTTTTAAAACTAGTTCCACAAACTGCAGGGAAAAATTC
>Bacterial.Accessory.Probes_round_1_probe_16
CAGTCCATTTGTGAAGCACCATCGTGTGTTTCACCAATTTTGTGAATTTTACCTGTGTGCAATAAAATTCTTTCAGTAGTTGTTGTTTTACCAGCATCAATGTGAGCCATAATACCTATA
>Bacterial.Accessory.Probes_round_1_probe_17
AACTGCAGGGAAAAATTCTGAAGTTAATGTTGCTTTACGAATCATTGATTTAAGTTCTTCTAATGTAGGTTCAACACCATCTAGGACTTTCATCATGAATTCTTCATCATAAGTTGCAAC
>Bacterial.Accessory.Probes_round_1_probe_18
TCTTGAATTTGACCTCTACGACGAGTAATGTCGCCCATTACATCACCATAGTAATCATCAGGAATGATAACTGAAACATCCATAATAGGTTCTAATAGCACTGTTCCAACTAAATCTTTT
>Bacterial.Accessory.Probes_round_1_probe_19
CTTTTTTAGCTTCTTCCAATTGACCTGATAAAGTTTTTTGAATTTCCGCTTTTTTACTTTCGTAGTATTTAGTAGCTTCTTCCAATGCTTTATTAGCAATCTCATCATTCTTTGAGTCTA
>Bacterial.Accessory.Probes_round_1_probe_20
AGAACTTCACCATCATAAATATTTAAGTTTAAATCTTTGATAGCAGTAAATGATTTTACACCTGAGCCATAAACAATATCTAAATTTCTAATTTGAACTATTGCATTTCTTTCTGGATAG
>Bacterial.Accessory.Probes_round_1_probe_21
TTATGTCTTTTGTAAAAAATCAACTGATTATAAACCCAGTCATTGCTGTGCCAAATGTGTAAAGCAAAGCTTCAAAAAAAGAAAGAACTAATCCATAAATCAATGACTTTTTTTCATTAG
>Bacterial.Accessory.Probes_round_1_probe_22
GCTGCCCTTGGTGCATTATCAACGGTTAAACCATCTCTTAGTTTTAATCCTTTACGAGACACGATGTGTGAAAGTGTTGTAACAGTTTTCACTCCATCAACTTCAGTTTCTTTAAAGTAT
>Bacterial.Accessory.Probes_round_1_probe_23
ATCATTCTTTGAGTCTAATAATCCTGAAGTTGCAACACCTACATATTTGCTTGCTTCATTTTCACCATAACCAAATACTTTAGCCTCACCATTTTTTTTACCAATTTCAAAGCCTGGTTG
>Bacterial.Accessory.Probes_round_1_probe_24
ATGTATCTAAAACTACTATCAATAGCGTTTTTGTATGAAGATGCTAATTCACCCTTTTTAGGTTCGTAAACTTTATTTCTTAAGTTTTTATTACCACTAACTTGCGCCTTATCTAATCCA
>Bacterial.Accessory.Probes_round_1_probe_25
AAATATTCTATGACCCTTTAATGCATTCTTTTGGTCAGCGTCAACACCAATAATGAATTTGTTTTTATCGCCTAACTTCTTAATTTCTTTAGCTGTGTCAGAAGATAATGATCCTGCAAC
>Bacterial.Accessory.Probes_round_1_probe_26
ATTGTGTTATTTAATGATTTAGTCTTAGCTTCTGGGTGTTCTTTATTTCAGTCAATAATACCTTGGAATGTACCAGCTATAAAGTCAGAAACTGCTGGTCAAGGAATACCACCGAAGGCA
>Bacterial.Accessory.Probes_round_1_probe_27
GGAATACCACCGAAGGCACCTATTGTACGTTTTTCAGGATTATCCTTGTAAATTTTTGAGAAGTAGTCAGCAAGAGCACGACCAGCAATATATGCAGCTTGTTTAGTGTCAAATATTACA
>Bacterial.Accessory.Probes_round_1_probe_28
AAGTCAACAGTAATAAAGACAATATTATTATCTTTAATCTTTTTAATGTATTCTGGTTCTAAACCATAAAGCGCTGCTTTGTGAGTAAATCCACAAAGAACAATGTATCTAAAACTACTA
>Bacterial.Accessory.Probes_round_1_probe_29
TTTCAAAGCCTGGTTGAAGCGATAGACTATTTTCACCTTGAGAGTATAAGTCAGCTAAAACGTTATAAACAGCTTGACCAATTAATTTCATAACTGATGTAAATATTCTATGACCCTTTA
>Bacterial.Accessory.Probes_round_1_probe_30
GATAATGATCCTGCAACTGGATATGAAGCTGTGGCCTTAATTACTGAGTTAATAGCAGCAACTGCAACGGGTTCACCAGAAGTAAATGATGTTTTTAATTCAATTGTGTTATTTAATGAT
>Bacterial.Accessory.Probes_round_1_probe_31
TGTTTAGTGTCAAATATTACAGGAATTAAGCGTCCTTGACCAATTTTGTCAACAAATGCTTTTGCTGCAGGTTCGCCAGTGCTTGCATCTTGTTGGATATCAAAGTCAACAGTAATAAAG
>Bacterial.Accessory.Probes_round_1_probe_32
TGCGCCTTATCTAATCCAAGTTCATATGAAATTTTATGAACTGCTTCTCAACCAGATTGATTGAATGATTCATCATGCACAGATCCTTCATCAGTTATAAATGCTGCCCTTGGTGCATTA
>Bacterial.Accessory.Probes_round_1_probe_33
AAACAACAAATCAAGGATCAAAGAATTTCGAATAAACATCACCTATAAATGATTGTTTTTTAACATTTCTTGCAATTATTTCAAACTTGTTAAATGATTCTTCTTCTCTGTCAAATGATT
>Bacterial.Accessory.Probes_round_1_probe_34
CCTTTGATAGTAATAACCAGCTAAGAGCACAAAATAAGAATGTTACAGGCAATACTATTGCTGATAAAGTTAGTGAGTAACATAACATAAATATCACAGAAAAAATGACCTTAAAAATCT
>Bacterial.Accessory.Probes_round_1_probe_35
TGATCTGTAGCATTTGGATTAGCAACTTTTAAATTATTCATTATAGTGTCATTAAACATAAATGAATCTTGCAAGACAACTGTCATTAGTTCTAATAAATTATCTTTAGGAATTTGTTTT
>Bacterial.Accessory.Probes_round_1_probe_36
CAGTAGGCCCAACTATTGCTATAACTTGGCCTGGTTTAGCATAAAACGAAGCATTTTTGAGTTGATATTTACTAGAACTCTTATCATATCTAAACGAAACATTATCAAACTCCACATGCC
>Bacterial.Accessory.Probes_round_1_probe_37
TAATCTTCTGTATAGTTATGAATTTTATGATCATAAATATTGCCCATAAGCGAACCCTTTTCCTTTTCTATGGAAGGAACCGCATCTAATAAACTCTTGGTGTACGGGTGGTAAGGATTA
>Bacterial.Accessory.Probes_round_1_probe_38
AGCCTCATCAAAATCAGTTAGATATATTAACTTAGAGTTTTTCGTATTAGATAAACCTTCTCCAACAACATATTCAACATTCTTAAAAGGGTTTAAAGAGTTGGTGGGGTCTTGGAAAAT
>Bacterial.Accessory.Probes_round_1_probe_39
TCTTTAGGAATTTGTTTTAATTCTAAGCCATCAATTTTAATTGAACCTGCTTCATAGTCATAAAACTTGCTGAGTAAATTAATAATTGTGGTTTTTCCTGCACCAGTAGGCCCAACTATT
>Bacterial.Accessory.Probes_round_1_probe_40
ACGGGTGGTAAGGATTATTTATTATCTCATCAGTTGGGCCAATTTCTAATAATGTTCCTCTGTTAATTACAGCAATCCTGTCCGAGATATATTCAACCATTCTTAAATCATGAGCAATGA
>Bacterial.Accessory.Probes_round_1_probe_41
GTGTTCGAATCGACATTTGATGTCGCTTCATCTAATACTAATATTTTTTTATCACCAAGAATTGCTCTTGTTATTGAAAGAAGCTGTCTTTCACCTTGTGATAAGTTTGCTCCATTGTTC
>Bacterial.Accessory.Probes_round_1_probe_42
CAGCAATTATTTTCTTGTAGATTTCATCATAAACTTGAGGGTTAGAAGACGCTCTTTGCTCCAAGATTTTTACAAATTCATTAAATACAAAATTGTATGAAGATTCGATTGTTTCGCCTT
>Bacterial.Accessory.Probes_round_1_probe_43
TTAAATCATGAGCAATGAATAAAATAGTTAAATGATATTTTTCTTTTAATTCGTTAAAAATATTAATAACTTGTGCCTGTATTGAAACGTCTAGGGCAGAAATAGGCTCGTCAGCTATTA
>Bacterial.Accessory.Probes_round_1_probe_44
AAATGACCTTAAAAATCTTGCCTGATGTTTCATTAAATAACTGTGTCATAGTTAAGGCTATATTATTTATGTCATTTGTTAATGTAGAAATTTGGTCTCCTACTTTATTTTTATCATGGT
>Bacterial.Accessory.Probes_round_1_probe_45
AACTCGATCTAGTATTTTAATTTGACCAAATTCATAAGGAGTTAGTCCAATGATTGCTCTTCCCGTTGTAGATTTACCAGAACCAGATTCACCTACTAAACCAAGAACTTCACCATCATA
>Bacterial.Accessory.Probes_round_1_probe_46
ATTCGATTGTTTCGCCTTCTAACTGATATTTTTTAAGTGGATTTTCATATATAACATTGTCTGGATCTTTTAACTTAATGAGGCTATTTATAGCCATAAAAGTAGCCTCATCAAAATCAG
>Bacterial.Accessory.Probes_round_1_probe_47
GGTGGGGTCTTGGAAAATCATCTGAACTTTATTAACCATAAAGTCGATTGTTTCCTTATATTTTTTGCTAAATTTCCAGCCTTTGTCAATGTTCTTGGGTACAACTCGATCTAGTATTTT
>Bacterial.Accessory.Probes_round_1_probe_48
TAGGCTCGTCAGCTATTAGTAGTTTAGGTCTTAAGACAACAGCCCTACAAATTCCTAAACGTTGTTGTTGACCACCCGAAAATTCCAGCGGGAATCTACCTAGAACAGTATCATCAAGTC
>Bacterial.Accessory.Probes_round_1_probe_49
GAACAGTATCATCAAGTCCAACCTGTTTTAAAATGTCAATAACCAATTGCTTCTTGCATTGCTTTTCAGAAAGCTTAGACATCTTGTCTCTTTCTTCTTTTTCAGCAATTATTTTCTTGT
>Bacterial.Accessory.Probes_round_1_probe_50
TATTAAGTCTGCATCTTTAATTGTGCTTAATCTATGAGCTATAACAAATGATGTTTTGTTTTTCATTATTGAATTTTGTAATGCATCTTGAACAATTTTTTCAGTGTTCGAATCGACATT
>Bacterial.Accessory.Probes_round_1_probe_51
AAAGTAATTAAAGTTAGATTCGCCAACTAATTTTTTAATTTCTTTTTCTAAAGCAGGGCTACTTAGTGGCCCTGTTGCAATAATGGTAGGAATTGAATCATCAATTTCTATATATTCTTT
>Bacterial.Accessory.Probes_round_1_probe_52
TATTTTGAATCATTCTAGTTACTAAATAAAGCCCAAAAGATAATGCAAGTCCAATCATTGCAACAATAAACATCGGAGCATTGAATGTTGCTTTATTAGCAATTATGTCTTTTGTAAAAA
>Bacterial.Accessory.Probes_round_1_probe_53
CTTTATTTTTATCATGGTATGAAATAGGCATATAGAGCAATTTCTTAGATGCCACTTCCCGCATTTTAGCAGTAGTTCTAAAACTTGCAGATAATAGTAATTTATTTTGAATCATTCTAG
>Bacterial.Accessory.Probes_round_1_probe_54
AGGCAAATTCCTTAAGTATCTATCAACATTAATGGCGCATATGATAGCACTAGCACTGGCTTCTAAATATCCATCAGTCCCAGTAAGTTGGCCAACAAAAAATATGTTTGGTTTAGATTT
>Bacterial.Accessory.Probes_round_1_probe_55
TTGAACTAAAGCCATGATTATGCACTAATGCGATTTCATTAGGCAAAGGTGAAATAAAGATCTCAGCATTAATGATTAGGCTATATAAATGTTCAAATTCAGCTTTGTTTAAGAAGCAAT
>Bacterial.Accessory.Probes_round_1_probe_56
TTAAAGCAGTTACATCCTGGCCGACAACACCAACAAAATTTATGTTATTAATTTTAAATAATAATGAAATGGCAAGGATGATTAACACTAAAAAGTTAGAAAAAACAACAAATCAAGGAT
>Bacterial.Accessory.Probes_round_1_probe_57
TATCAAACTCCACATGCCCACGCATTGTAGAAGCTCTTAAATACATAGGATTTTCAATCTCAGCAGGCAGTTCCAAGCCTACTAATTTAAATATTCTATTAGTTGACGCCACCCCAATCT
>Bacterial.Accessory.Probes_round_1_probe_58
AAGTTTGCTCCATTGTTCTCTATAACTGTTTGATAGCCATTTTTATAACTTTGTATAAAGTGATGAGCACTAGTTATATTAGCTGCTTCAATTACTTCTTGATCTGTAGCATTTGGATTA
>Bacterial.Accessory.Probes_round_1_probe_59
GTTTTAGTGAAATTACCGCATAAAAATCATTACTTTCAATTAATTCATCTGTTGAAAGAAGATTTTTTAGCTCTTTTTTGCCCTTATATGCAATAGTTTCAATTGAACTAAAGCCATGAT
>Bacterial.Accessory.Probes_round_1_probe_60
TATGTTTGGTTTAGATTTTAGACTAAAATCATCATCTAATACATTTGCAGAATTTATATAGTCGTTTTTATGCATGACTCCATATCTTAATATTGATGAATTCTTTAGTGCCGGTATAGA
>Bacterial.Accessory.Probes_round_1_probe_61
ATTTCTATATATTCTTTTTCTATTATTTTAAGGTTTTTATGACTCTTTAAATAATTAGTAATATATTCTTGGAATTTATTCCTATCAACTAATAATGGTTCAGTAGCAACACTAGCATAA
>Bacterial.Accessory.Probes_round_1_probe_62
GTAGCAACACTAGCATAATCTGCAACTTTGATTATAAATGAATCTAGTAGTCTCATTTCTTGTTTTAGCACCCCTTTGGCACTAGTTATTTCATTAGAGTGAAAAGAGTCAGAGTAGGCT
>Bacterial.Accessory.Probes_round_1_probe_63
TCTTTAGTGCCGGTATAGATTTTATGATTTCATTTTGCCAAGGAATTTTTATGTTTGTTTGAAAATTTACAATCCTTAGTAAATTTTCATTATACTCATCTTGTTTTAGTGAAATTACCG
>Bacterial.Accessory.Probes_round_1_probe_64
TCTCTGTCAAATGATTGAGTAACCTTTGTGTTTTTTAGCATTTCCTCAACATAAGCATTCATGTCTCCAAAATAGTCAGTCATTTTAATGTAAGGTGCTCTTGCCTTTGATAGTAATAAC
>Bacterial.Accessory.Probes_round_1_probe_65
AGTTGACGCCACCCCAATCTGCGTTGAAAACACTATATTAAAAAAGATTTGAACAGTGCTAGTAAAAGTAAAAATTAAATTAATATAACCTATTATTAAAGCAGTTACATCCTGGCCGAC
>Bacterial.Accessory.Probes_round_1_probe_66
CCCAGCATTATAAATGTTTTTGTTTTTAATTATGCAAAATGTTGGAGTTTGCAACACTTGAAATTTGTTATTTGGCACTTGATATAGTTCAGCTTCAATTGCATCCACTTCTATAAAAAT
>Bacterial.Accessory.Probes_round_1_probe_67
GCTTTGTTTAAGAAGCAATAAAATAACTTATCATCATTACTGCTCTTTTGTAAATAATCCCAATTTATAGTGCTTTTAAAAATTATAGGTTGAACTTGATCAAAGTAATTAAAGTTAGAT
>Bacterial.Accessory.Probes_round_1_probe_68
ATTATCAATTATATAACCTAATAACCAAACACCTCCGGTAATAAAACCAGCTAGCAAAAGACCTAAAAATATTGGCAGTCACAATACTAAATTGCTTCCTGAATAGTCTTTAAAAAGCTT
>Bacterial.Accessory.Probes_round_1_probe_69
AAAGAGTCAGAGTAGGCTAGATTAGCAAATAAATCATTAGTTTGAATAGCATTCTTTTTTATTGATTTTACTTCAAATAACTCAACAAAATAATTACGTTTAAGTAATTGATAACACACT
>Bacterial.Accessory.Probes_round_1_probe_70
GTAGATCTTTACCTGCTAATGCTGGAACTTTTAATATGATAGTCTCTTTAATTGAAGCTTCAATTTTTGCTTTGTCTTTTTTCTCAGTTTCTTTTGAAACTTGCACTTTTCCTAAATTTT
>Bacterial.Accessory.Probes_round_1_probe_71
TAATCCCCAGTTGGCTTCCATAGGTTGGAAATCTGCTTTATTTGCTTTTAATACATAATTGCATAAACTACCAATTACTGTTTTGTTATTAGGAATCGCCTTAGGCAAATTCCTTAAGTA
>Bacterial.Accessory.Probes_round_1_probe_72
TTTCTTTAGTGCTTTTACTTAATCAGTCATTTTTTAAAAGACGATCTCTGTAGATGCCAATCATTTTAGTAACCATTTGTTCAACATTTGCTTTTGCTTTTTCGCTAAATGTTTTTTTAG
>Bacterial.Accessory.Probes_round_1_probe_73
TTAGTAATAATGAGCGTTGGCTTTAGACCAAGAACAGAAATGGTTGAAGCTGAAAAACTACCTAACGGTGCTATTAAGGTAAATGATTTCCAACAAATTTTAGGTGATGAAAACATCTAT
>Bacterial.Accessory.Probes_round_1_probe_74
TTTCTGCATCAAAATATTTAGCCTTCAATTTGTCTCAATCTATGTTTTTAAATTCAAAAGCACTGGCTTTGTTACTTTCAAAACTGTTATAAACTGAATTAAGCGAATGTAAAATAAACT
>Bacterial.Accessory.Probes_round_1_probe_75
CTGAATATAGATATTGGTATTTGTCTCCAAAAAATACATCGCCAACTATTCTTCCGTATGCATCTTTAGAATCGCCATAAACTCTAACTTTTGAGCCTTTTGGTAAAGCTTCTTCAGCAA
>Bacterial.Accessory.Probes_round_1_probe_76
TTCATTTTGTAAATGTTAGATTGAATTCAGTATGGCAATGCAAATGTTTTAAAGAATCCTTTTTTGTTGGTTTTAGCATATTCTAATGCTTCACCTAAACGAAGCAAGGCATAATGCTCT
>Bacterial.Accessory.Probes_round_1_probe_77
CACAACACCTAGTTGAGTTAGCAAACAATGACAAAATTAAGAATGTTGTAGTTGTTGGTGCTGGATACATTGGAATCGAACTTACTGAAGCATTCTGACAAAAAGGTAAAAACGTTACTT
>Bacterial.Accessory.Probes_round_1_probe_78
AACTGGTGTTGTAGCTGCATTGCACATTGCAGGATTAAATATACCATTCCCAGGTGTTGCCGGAACAAACGCTATTAATGTTTTTGGTTGCCACTATACAAGTACAGGTTTCACTGAAGA
>Bacterial.Accessory.Probes_round_1_probe_79
AAATTCCAAATTTATTTCAGCACTAACTTCTTTATCCTTATCAAGAGGCACAACTGTATTTTCATCAATTGATGGTGGAGTTAAAGAATAAATTTTTAAAAAGTAATCTTTTTCACCAGG
>Bacterial.Accessory.Probes_round_1_probe_80
GACATAAATGCCTTTACGGTATTCATTATTTAAAACTGATGTATGAGGTCTTTCAGTAGCTGAATTTTTTAAAATATCATAACTAAGCTGACTAAGACTCAATTCATTTCTAACTTGTTT
>Bacterial.Accessory.Probes_round_1_probe_81
ACGACCAGCAGTCATACTACGCAAGTCTGTAGCGTAACCAAACATTTCACTTAATGGTGTCAAACAACGTAAAATGTGCGCACCATCATTTCTTAGTTCACTTTCTTGAATTTGGCCTCT
>Bacterial.Accessory.Probes_round_1_probe_82
GGGCCGGAGATGCATAAAACTTGCTCCTCAACATTTTTAAAATCTTGAATAATCCCAAATTCAAAAGGAAGAGCTATGTCTCTAAAACGAAAGTATTTGTATTTTTCAATTAGTTGTTCC
>Bacterial.Accessory.Probes_round_1_probe_83
TAATACAGGGATAAAGTTAATTGGAATTATTACTAATGCTATAAGTGCTGTAATAAATGAGTATGAAATTAAAATGCTAAAGGTAATTACTAATGTAAAGACAACAGTAATAATATTACT
>Bacterial.Accessory.Probes_round_1_probe_84
TTTAAAAAGATGTAAAACTAATTCCTCAACTGAAACAACTTCAGAATCATATACAACTTTGACAGTTTCAGCATGTAAAGAATTCTTTAGGTTTGTATATGTAGCATTTTCGTCTTTACC
>Bacterial.Accessory.Probes_round_1_probe_85
AAATATGGTGTTGATTTAAAAACTGAACATGAAGTTATTAAAATTAACAAAGACAAGAAAGAAGTAGTGGTTAAAAACCTAAAAACTGGCGAAGAATTTACAGATTCATATGACAAATTA
>Bacterial.Accessory.Probes_round_1_probe_86
GTGTGACCGACAAGAGCTAATGTTTTAGTTGGTTCTATCTTAAATGAGATATCTTTAAGCACATATTTATCAGGATTTGAAGGATAGGCAAATCATACGTTTTTAAACTCAATAGTTCCA
>Bacterial.Accessory.Probes_round_1_probe_87
TTTCATTTGTTTTAAATATTGACTGACCATTAATTAATATATCTCCTTTAGTTGGAACATAGAGTTTTGAAAGCAACTTAGCAATTGTACTTTTTCCACAACCAGTGTGACCGACAAGAG
>Bacterial.Accessory.Probes_round_1_probe_88
AATCAGGCAATTCTAACTGAAATATCAGTACTGGTTTTTAAAAGTGTTTTATTAATTTTGTCAAAGTCCTTGGCAACAGTGCTTTGCTTATTATTTATTCTAATTACTGGTAAAGCATCA
>Bacterial.Accessory.Probes_round_1_probe_89
TCAGTTAATGTATCAATGTCGCTAGTTGCTTCATCTAGTATTGAAATTGTCTTACTGCTAATCATTGATCTAGTTATTGCAATAAGCTGTTTTTGGCCTACACTTAATACTGAACCATTG
>Bacterial.Accessory.Probes_round_1_probe_90
GACTAATAAATTTATATTCACTTGATAGGTTTAGATCAAAGTTTAAAAGTTCTTCCTGTACAATTAAATTATCTGGCAGTATTTTATCCTCATAGAATTGTTCAAAGAAAACTCTAAGTG
>Bacterial.Accessory.Probes_round_1_probe_91
CTAAATGTTTTTTTAGCAAAATAAGTACCAAAAGGAATTTTAAATTTATTGTAAGCAATATAAAATGCATGTTTTTCTTTAGTCATAGGACTATCTTGACCTGTTAGTGCTCTGTCAAAT
>Bacterial.Accessory.Probes_round_1_probe_92
AACTAATTTTTTGTCTGTTTCTAAAGTGCGACTTTGCAAACCGGTCAACTTCAACTTGAATTTGAACTAAGTAGTTGTATAGTTCTAAGTCATTAATATGAATTTCATTCATATCTAGGT
>Bacterial.Accessory.Probes_round_1_probe_93
TATTTGCTCTTAATTTCGCAGGAGCATGGACATCAGTTGCTAATAATAATCTTGCGCTTTCAGGCTTATATTTGCTTTTTCATATTACTGCAAAACTAGTGAAGAAGTCTTTAATATCAT
>Bacterial.Accessory.Probes_round_1_probe_94
AAAATAGGTGACAAAGACAAATTCATCATTGGTGTTGGTGAAGATCAAAAGAGCAAATTAAAAGGTCATAGAATTTTTACATCAGTTATGAAATTAATTGGCCAGGCAGTTTACAACATT
>Bacterial.Accessory.Probes_round_1_probe_95
TAGCTTCATTAACTTGTTGTATACCGCCATCAGCTATAACTAAGTCATAATCTTTAGTGTTTTTGTTGCTACTAAAAAATTTAGAAATTGATTGCTTAATATATTCAACATCAGCACTGC
>Bacterial.Accessory.Probes_round_1_probe_96
TTTCAATTAGTTGTTCCTTGTTTTTAAGTGCTGAAATAGCCTTTAAAGTAGGTAAAATTGGTGAAACACCAAGCTTTTCTCTAGTTTTAAAATCATAAGCCATATCAGCAAAAAGCGCAT
>Bacterial.Accessory.Probes_round_1_probe_97
TTTCACAGTGTCTTTAAAAATTGGCTCTGAAAAACTTGGTCAGCCACATCCAGAGTTAAATTTTGTGCTAGATGAAAATAATGGTTCACCAGTTATTTTTTCGACATAAATGCCTTTACG
>Bacterial.Accessory.Probes_round_1_probe_98
AGTTAGTTTCTGAAGGAAGTAAAATAAGGCTAAAAGCACTATAAATCAAGCAAATTGCATTGTGCTAAAAGTTGATGGGTTAAATAAATCAACTTTTAGAAAATTATCAATTATATAACC
>Bacterial.Accessory.Probes_round_1_probe_99
ATTAATTTTTCGTCTGTTTTATAAGCAAATACGTCAATATTTTTATATTGACTTAGCTCTATAATTTGACTTTCTTTTAACTTTTTTAAATATGTTAAGCCATCACGCAAAAATAATGCA
>Bacterial.Accessory.Probes_round_1_probe_100
CATTTCTTTAGGGCCATCGTTAAATACGTGTCCTAAGTGATGATCTCCTTGGCCAGATCTGACTTCAATTCTAAACATATTGTGTGATGTGTCATCCAAATATTTCACAGTGTCTTTAAA
>Bacterial.Accessory.Probes_round_1_probe_101
ATAGCTGGTGCTTTCCAAGGTATTATTGACTGAAATAAAGAACACCCAGAAGATAAAACTAAGTCATTAAATGAAACTATTGAGCTAAATACTTTGTTTACCTCAGGAACACCACAAGCC
>Bacterial.Accessory.Probes_round_1_probe_102
TTCAATTGTTAAATAATCATTAACATCTTTATAATAAACACCAGTTCTATATTGAGTTCCAATATCATTGCCTTGTTTGTTTAATGAAGCAGGGTCAATAATTTTAAAAAGATGTAAAAC
>Bacterial.Accessory.Probes_round_1_probe_103
CATCTGAAATATTAGGTCTTACACAAGAGAGATTATTTTTAATTGTGTCTTTAAATAAATATGTTTCTTGCTGAATTACATCAATATTATTTCTTCAACTTTTTTCATTTGTTTTAAATA
>Bacterial.Accessory.Probes_round_1_probe_104
TTAATACTGAACCATTGTCTTTTAGCTCTGTTTTATAGCCATCAGGGAGTTTTTTAACAAACTCATCTAATCCTACTTGTTCAGAAATTGAGATAAGTTGCTCATCTGAAATATTAGGTC
>Bacterial.Accessory.Probes_round_1_probe_105
CGGTGGTAAATAACACTTATGCCGGGCAGGTAGGCTTAAATACCCAAGATCACGGTGTATTTGTTGAGTCTAAAGATTCACCGTATGTGAATATTATTGTGGCTCGCCAAGACAATAAAG
>Bacterial.Accessory.Probes_round_1_probe_106
TTATCTCTACCAGGCATAGAAGTTCAATTGTTTTTTAATAAAACTGTTAGACCGACTATTATAAGTAAATTAAGAATTTTACTGAAATAGAATCAAGGATATAATCAGGCAATTCTAACT
>Bacterial.Accessory.Probes_round_1_probe_107
TGTTCTATAGAATAAAATGGCTTATTCAATATTCCTGCAGGAAAAACAATGTGGTTCATAAATGGATTATAGTATGCATTAATTTCAGCAGGAGACATACTTCAGTAGTTTCTGTTAATA
>Bacterial.Accessory.Probes_round_1_probe_108
AACAGTAATAATATTACTTATAACGTCGATCATTGACTGCACAACATTTTGAATATCATTAGTTACTGTTGACATTAAATCGCCAGTTTTTTCATTTTCGAAATAACTTAGTGGCATTAT
>Bacterial.Accessory.Probes_round_1_probe_109
ATAACTTAGTGGCATTATTTGAAGTTTTTGGTATACATTAACTCTAATGCGCGATCCAATCTTAACACTTGCTCTATTAACTATTAAATATTGAGTAATTAAAGTTAGTTTCTGAAGGAA
>Bacterial.Accessory.Probes_round_1_probe_110
AGACCTAATTGTAAGTTCGAAATAATTTCTAAAATTTCACCTAATTTATCGCTAACAGTGAAAACATAGATTGAAATTGACAAAATTGAACCGCTAGTTATGTTATCTCTACCAGGCATA
>Bacterial.Accessory.Probes_round_1_probe_111
GCAAATAAAACATATAGTATGTGATATGATGCAGTTTTAAATAATAAGAGCATTAGCGATGATGAAAAAATTAGACCTGAATTTTGAGAGAAAGATTTAAACAAAAATCAATAGGAAAGC
>Bacterial.Accessory.Probes_round_1_probe_112
TTCATTTCTAACTTGTTTAATTAATTGGTAATCATCATTAGAAAGTGAATAATCAGTATCTAAATTAATATGGCAGTATCCTGTTGGATTTTTGGTTAAGTAATCTTGATGATATGCTTC
>Bacterial.Accessory.Probes_round_1_probe_113
CGTGCGCTTGCAGATTACTTCTCACAAGTTTATAAAAACCAACCTGAAAAACGCACAATTGGTGCATTTGGTGGTGTTCCTTCACCAGCAGTTTCTGACTTTATAGCTGGTGCTTTCCAA
>Bacterial.Accessory.Probes_round_1_probe_114
TATTTTCAAAATTCTCATCATTGAATACTTTGTCAATATTTTCTAAAAATTTAGGATAAAAAACAATTAATTTATCTACAACATTAGTAATTGATTTAGAGTTTTTGTTAACTAAATTTT
>Bacterial.Accessory.Probes_round_1_probe_115
GTTTTTGTTAACTAAATTTTCTGCAATCGCCTTTAAATCAGCATTTTTAGAAAATGTAACTACGTCAGAAATGCTGTATGGATTATATAATTTTACATAATCAGCATTTTCCTCAGCGCT
>Bacterial.Accessory.Probes_round_1_probe_116
GCATTTTCCATATTCAGTTGTTTTATTATCAAATAAGGTAATCATATCTTTTGCTTTTTCTTGAAAAGCTTTATAGTCTTTAGAACTTCATCATAAGTTTAAATTACCTTTTTCATCGAA
>Bacterial.Accessory.Probes_round_1_probe_117
TAAAAGCAATGCCTCTTTATTTGTTTTACAGATATAAACATCAAAATCATATATAAGTGAGACTAACTTATTAGTTTTATATGAATTAATAGCGCCGTCAAAATACTGAAGCATTCTCTT
>Bacterial.Accessory.Probes_round_1_probe_118
GGTGTTAAATTAGCTCTTGGTGAAATGGTTAAAGAATTTAAATCAGTTAATGGTAAAGATGTTTCATCTGTTGTAACAGATAAAGGTGAACATGCTGCTGATTTAGTAATAATGAGCGTT
>Bacterial.Accessory.Probes_round_1_probe_119
AGTAATCTTGATGATATGCTTCTGCATCAATAAAATGATTTAAAACTTTTAGCTCAACATAAAATTCTTTATATTGCTTTTTTAAGTAGTTAAATAGTTTTTCAATTGTTAAATAATCAT
>Bacterial.Accessory.Probes_round_1_probe_120
TTCATATGACAAATTAGTATTTGCTGGCGGTACATGACCAATCGAACCTAAAATTCCTGGCATTGAATACAACAATATTATTCTTTCAAAATTATTTCAACATGCACAACACCTAGTTGA
>Bacterial.Accessory.Probes_round_1_probe_121
AAAAATCAATAGGAAAGCACCCTATTGATTTTTACTCATAATCCTTATTTTTAATGCTTTTGGCAATATTAAGTGGAACTATTTTTGATAATTCTTCAACTGAAGCGTCATAGATTTTTG
>Bacterial.Accessory.Probes_round_1_probe_122
TTAAACTCAATAGTTCCATCACCCTCTATTAAGTCAGACAGTTTAGACTCATCGACTAAAGGCATTAAATCAAGAAGCTTTTTGACTCTGACAACTGAACCAAGACCTAATTGTAAGTTC
>Bacterial.Accessory.Probes_round_1_probe_123
AAGATGTTATCGGCATTTTTTATTGTGCTAAGTCTGTGTGCTATTATTAAAAGTGTCTTGTTTTTGCTTAGAAGTGAAATGGCTTTTTTAATCTTGCTTTCAGTTAATGTATCAATGTCG
>Bacterial.Accessory.Probes_round_1_probe_124
ATTCAACATCAGCACTGCGCTCATTTAAAGCTTCTAAATTAAATTTTCTATATAAGCTTTTGTTTTTAATTCCATTAGTATAAACAATTGCAACTCCGACAGGATTAATGTTATTAATAT
>Bacterial.Accessory.Probes_round_1_probe_125
AGAAGTCTTTAATATCATTTGCATCATTAGACATAGCTGCTTCTAGTGCACACGAAAATCCGCCAGCATCTGCAATGTTTTCTGATACTGTTAAAGTACCATTGCATTTTCCATATTCAG
>Bacterial.Accessory.Probes_round_1_probe_126
AAAGGTAAAAACGTTACTTTAATTGACAACAATCCTAGAGTCATTGGAAACTACTTTGACCCTGAATTTACAGATATAATGGAAGCTAATATCAAAAAAGATGGTGTTAAATTAGCTCTT
>Bacterial.Accessory.Probes_round_1_probe_127
ACAAACGTTTCATTTTTAGGTTGTGGTATAGCAGTTTGAGTAGGTGGTGAATTTAGCCAACCTGACGGATTATTCTACTCATCGCCTGACATTCTTAGAGACAAATATGGTGTTGATTTA
>Bacterial.Accessory.Probes_round_1_probe_128
AACTTAAGCAACTTAAGACTCATTTCTTTAAATTTAGAAATTAGCAACTCCTTAGCCGGATGCTTATCATCATAATAAGATTTCTCAGGCAATAACAAATTTGGGCCGGAGATGCATAAA
>Bacterial.Accessory.Probes_round_1_probe_129
GTTATAATGCATTTAAAACTTGATTAAAGAGCAGAAGAGAGAAAGCTCCACAAAATCCATATGCTAATCAGGCCTTTGCTACAATGAACTTATTTTTAACTAACGCAAATAAAACATATA
>Bacterial.Accessory.Probes_round_1_probe_130
AAAGAAAACTCTAAGTGATTCATCAACACTTAAACCTAGTGGAATTGTTAAATTAACCTTGTTGATTAATATTCCATAGCGATAGAACAAAACTGTAGCAAAAATTAATTTTTCGTCTGT
>Bacterial.Accessory.Probes_round_1_probe_131
AAATTACCTTTTTCATCGAATTGTGCACCATTATTATCAAAAGCGTGACTTATTTCATGAGCAATTACAGCTCCAATGCCACCATAATTTGTTGCTTCTGACTGTTCTATAGAATAAAAT
>Bacterial.Accessory.Probes_round_1_probe_132
CAGGCAGTTTACAACATTTTAGCTGACTTATATACTAAAGGAGAAAGTAATATAACTCTTCAGCCAGGATTTGAAATTGGTAAGAAAAATGGAACTCCTTTACCTTATGGTTATGGCAAC
>Bacterial.Accessory.Probes_round_1_probe_133
GTAAAGCTTCTTCAGCAAATTTAGATGAAAGTAGCGCATAGTTGTGTTCTAAATTACTGCTTTTAATTCCACCCACAAATTTTTCAGGTGTATCAACGCCAGAAATTCTTATTTTAGTTT
>Bacterial.Accessory.Probes_round_1_probe_134
ATCTGAAAAAGTTGCATGTAAGATTGTTTATGACACAAAGACATTGAAACTAGTCGGAGCACAAATTGGTTCATGAGGAAACGCTATTCACACTGAAACAATTTTCATGTTAGCTCTAGC
>Bacterial.Accessory.Probes_round_1_probe_135
TTTGTCTAACTGATTTTTTATTACTAAATGTTCTTTTTCATAGTAATCATTTAGATTCAAAATAGCAAGGTCTAAAACTTTTTTATTAGTTCCTATTTTGGGACTAATAAATTTATATTC
>Bacterial.Accessory.Probes_round_1_probe_136
TTTCATTCATATCTAGGTCAATTAAGGCTTTGGTTTTGTGAAACTCATTTTTTACTAATCCAATAACAGGGATGTTTATATTAAGCGTTTTAAGCGTTTTTTTAGCTTCATTAACTTGTT
>Bacterial.Accessory.Probes_round_1_probe_137
CAGTAGTTTCTGTTAATAGGCTTTAAATATTGATTAAATTCTCATGTGTTTTTAACAACTGTGCAATCTAATGCATTTTTTAATAAGTTATTCCTTTTGAAAAATTTGTTACTTATTTTC
>Bacterial.Accessory.Probes_round_1_probe_138
ATGGATTCACGCACCAAACTCCACTTTTTGATTTAGATGATAATTACATTAAGAAGATTAAAGATAATAACATTGTGTTTATCACTGTTGATTTTGATGTTTTGCAATGAAACGATGATA
>Bacterial.Accessory.Probes_round_1_probe_139
TATCAGCAAAAAGCGCATAATTTAAGAGAACTGGATCTTTAATTCTTTTCCTACTTATGTTTTTTTCGGCTATTAAATCGGCAGTTTCTTTCATCAAGTCTTTTTCACTTTGGTTGTGAA
>Bacterial.Accessory.Probes_round_1_probe_140
TCAGGAACACCACAAGCCACTACAGCTATTAACTCTGTAGTTAAAGCTACAGCTGCTTACCCTGTTGCTGGTTCACTGTCAACGGACACAGCAAAGGAAATTAAAAAAATAGGTGACAAA
>Bacterial.Accessory.Probes_round_1_probe_141
GTTAGTGCTCTGTCAAATTCTCCTGCTATAACTCTTGATTCATCATTTAAAAGGCTAGAGTATTGAATAATTGTTTTTAAAAACATTCATGACTTAATATTTTCAAAATTCTCATCATTG
>Bacterial.Accessory.Probes_round_1_probe_142
AAAAGTAATCTTTTTCACCAGGTATTTCAAAGGTAGTTCCTTTTGTATAATCTACACTATTTAAATTTACAGAATTTGCCTTTTTAAAAACTCTTTTTTCAGAAGAATTAAGTTTTTTTA
>Bacterial.Accessory.Probes_round_1_probe_143
CCTTATGGTTATGGCAACAGTGAAACTGAAAAATATGTAGGTGTTGCAACATCAGGTTTATTAGATAACATTAGTGATGAATTGGCAAACAGATCTTTAAAAAATGCAATTGCATATTAT
>Bacterial.Accessory.Probes_round_1_probe_144
GACACATTTTTTAGCATTAAAATAATTTCATTTTTGTCCATAATACCTAATTTATAGCCTCTTGTAATCAATCAATAATTATTTCTTTAGGATACAAATTATGCCCAGCATTATAAATGT
>Bacterial.Accessory.Probes_round_1_probe_145
TAATGAATCTTTTAGAAGCTGAACTTTTAAATACGGATATTTTCTATCATCCAAAAGCAAAATGTTAAATTCAGGATTATATCTGTCAATCATTGCTTTTTCTAAAAGCAATGCCTCTTT
>Bacterial.Accessory.Probes_round_1_probe_146
AAAATTTCTTTAATTTTATTAAACTGATTAATCCAAAAGTTATAGTCTTTGTTTTTTATTAACAAGCCATTTTCGTATAAGGTTTCATGTTGCAAAAGTTTTAAAATTGGTTTAGCTCCA
>Bacterial.Accessory.Probes_round_1_probe_147
GCAATGAAACGATGATAAATCTAAAGCATTTACTCAAAAGATAGGTGAAGGACACTTAATTCCAGTTATCTTCGATACTAAACAAGCTGCTTATATAGCTGGTCGTGCGCTTGCAGATTA
>Bacterial.Accessory.Probes_round_1_probe_148
CAGCATTTTCCTCAGCGCTAGGAGAAAACTCAACTAATGAAGAATCAAAAGCTAATGCTTGGTCAATAATCTTTTCATTTTTTTGCTCATCTGAATAATAAAACTTAAGCAACTTAAGAC
>Bacterial.Accessory.Probes_round_1_probe_149
GAAGCGTCATAGATTTTTGCATAGCTTTTAAAGTGATTTAAAAGATTTTGTTCCATATTTGGACCTAGTCCTTTTATGTTTCTTAGTTTGCCTTCTAGTGAACTAATTTTTTGTCTGTTT
>Bacterial.Accessory.Probes_round_1_probe_150
CCATCACGCAAAAATAATGCAAGTTCAAATTGCATATTATTGGCTGCTTGATGCATTTTGTTAGTTAGTTCATTAATATAATTATTGTTTTTGAAACTTAAAATTTCTTTAATTTTATTA
>Bacterial.Accessory.Probes_round_1_probe_151
TTAAAATTGGTTTAGCTCCATAACCAGAAGGAAAAGGACCATAGTAAAATGTGTTTTTACTATCTTTTGCATTAACTTTTCTAGATAAATTTATAAGTAATGAATCTTTTAGAAGCTGAA
>Bacterial.Accessory.Probes_round_1_probe_152
AGGATTAATGTTATTAATATTTGAGTTGTCAAAAACAACAATGTTTTTTAATTTTGGCAAATTTAAATATTTATTTAAGGAATCAAGCATATTACTAGCTTTGTCTAACTGATTTTTTAT
>Bacterial.Accessory.Probes_round_1_probe_153
TAAGGAATTACGAAACAAAGCTTTTGAACCTAGAAGAGGCCAATTAATAGAAGCTTATAAAAATGCCATTGATGCTGGATTTAAGTACATTGTTCTTTATGGATTCACGCACCAAACTCC
>Bacterial.Accessory.Probes_round_1_probe_154
AATACTGAAGCATTCTCTTGCGTAAATTCTTTGCTTTACCAACATACAAGACATTTTGTTTAGCATCTTTTCATAGATAAACACCAGGACTAGTAGACACATTTTTTAGCATTAAAATAA
>Bacterial.Accessory.Probes_round_1_probe_155
TACAGGTTTCACTGAAGAAGCTGCTAGAAGAAATGGTCTTACAGATGTAGCTAGTGTTTACTTTGAAGACTTTGATCGTCCTGAATTTATGAGCACATCTGAAAAAGTTGCATGTAAGAT
>Bacterial.Accessory.Probes_round_1_probe_156
AGCAAGGCATAATGCTCTCAGTAAACTGGATTTTTTACAAAACTAAATGCCAAAGTTATATTGTCATAATATGGTAAAGTTAATCCAGAACGAGTTATTTCAACTGAATATAGATATTGG
>Bacterial.Accessory.Probes_round_1_probe_157
TAATTACTGGTAAAGCATCAATTATTTCTTCTAAATAAGCATTAAAATTACCTAAATTTTGCTGCTTAGATACGAAATATTTTTGATTTTTAACAATTATGATTAATACAGGGATAAAGT
>Bacterial.Accessory.Probes_round_1_probe_158
ACAACACTTACGCAGGTCAAGCTGGGTTAAGTCCGGATAAAGACGGTATTATTGTGGAATCTAAAGATTCACCGTATGTGAATTTAGTGGTAAGTCGTGAAGATAATAAAGATGACCCAC
>Bacterial.Accessory.Probes_round_1_probe_159
AAATTCTTATTTTAGTTTCATCACCTACTTTAACATTCTGATTTAAAGGATCAACACTAGTAACTTTAACTACAGGAGTATCACCATCGCTTCATTTAACTATTTCTGCATCAAAATATT
>Bacterial.Accessory.Probes_round_1_probe_160
CGAATGTAAAATAAACTTGTCATTTTTAATGCTAAGTTTTTTCTCTCAGCCATCTACTAACTCAACAGTGTTTTCGACAGGGTCTTTGTAAATGATCTTAAATTCCAAATTTATTTCAGC
>Bacterial.Accessory.Probes_round_1_probe_161
TGATGAAAACATCTATGTAATTGGTGATTCATCTGCTATTAAACACAGTGTTACAGGAAACCATGCACACGTTGCTCTAGCAACAAACGCTGTTAAAACTGGTGTTGTAGCTGCATTGCA
>Bacterial.Accessory.Probes_round_1_probe_162
TGAAAAATTTGTTACTTATTTTCATTTGTTCATAAAAAGGTTGAATTTCTTTTGGGTAACCAATGTGAACACCTAAAGCATCTAGTTTAACTGCTGCTTTTTCTTTAGTGCTTTTACTTA
>Bacterial.Accessory.Probes_round_1_probe_163
TCTGCCTCTGTTGCAGTTGCTGGTTACACAGACCGTTTAGGTTCTGATGCATACAACTTAAAATTATCACAACGTCGTGCTGACACTGTGGCTAACTACTTAGTAGCGAAAGGTGTTGCA
>Bacterial.Accessory.Probes_round_1_probe_164
GCGGGCTCAGTGTATGATGAATCATTTAACCAATCAGCATGGGAAGCAGTTCATAAAATTTCATATGAGCTAGGCTTGGATAATGCAAAAGCAATTGGAAATAAGGAATTACGAAACAAA
>Bacterial.Accessory.Probes_round_1_probe_165
AAGAATTAAGTTTTTTTATATCGAAATTATCTGGAAGATGCACTTCTGCAACTTCTTTTGCCTTAATTGTGCCATTTTCGCATGAAGCCGAAATTACTGGCAAAAATGCTGAGGCACTTG
>Bacterial.Accessory.Probes_round_1_probe_166
GGGCAAAACGGTTTAACGCCAACCAAAGACGGAATATTCGTTGAAGACAAGGATTCGCCTTATGTGAATTTAATTGTTGCCCGTGAAAATAACCAACATTCTGAAGCCGTAAAAGATTTG
>Bacterial.Accessory.Probes_round_1_probe_167
CACATTAAACTCTGATGTGACATTCGGTTTCGATAAAGCTGACTTAAAACCAGCTGCACAAAACGTGTTAGATGGTATCTACGGTGAAATCGCCCAGTTAAAATCTGCCTCTGTTGCAGT
>Bacterial.Accessory.Probes_round_1_probe_168
CGCGTAGATTACAGACCAGATATCGGCTCTGTAACAGCTGGTTTATCTTACCGTTTCGGTCAATCTGTTTATGTACCAGAAGTTGTGAGCAAAACATTCACATTAAACTCTGATGTGACA
>Bacterial.Accessory.Probes_round_1_probe_169
TTTCATGTTAGCTCTAGCTATCCAAAAAGGATTAACACTTCCTGAAATTGCTCTTACTGATGTTTACTTCTTGCCACACTTCAACAAGCCATTTAACTTTGTTTTAGTTCCTATCTTAAA
>Bacterial.Accessory.Probes_round_1_probe_170
TTGCATTCAATCATTTAACGAATTTATATTTTTATAAAGAAAACCATTATTAACAAAGTCATAAAGTTTAAAGATCTTAGGGTTGATGTATTTTAGCTTTGAGCGGTGAATTATCTTGTC
>Bacterial.Accessory.Probes_round_1_probe_171
AAATGGTCAATAATGTATGTAAAATCATTATTTTTTAAACTGTTATCTAATATTTTGAATTTCATTGCATATGGTGGCCGAGAGTAGTGTTTAACACTACCACCAAAAGGAGTTTCCTTA
>Bacterial.Accessory.Probes_round_1_probe_172
GTGAATTATCTTGTCATATGAATTAGCATATTTATTGATTGATGTACTAAGTGATGTCTTATTTTCATTGTTTGGCTCAAAAACATTTTTATAAGCACTATTCTTGCTCAGTCAGCTAAA
>Bacterial.Accessory.Probes_round_1_probe_173
GCAAATTCACCATCACCACGTTTTGTATAACTAGGATTTGACATGTATTTGTCAGAAACTCTGTATGCCCACCTATCATGAGAAGAGATTTTTTGACTTTGTTCATTCAAAAGTTTAATT
>Bacterial.Accessory.Probes_round_1_probe_174
TTGCTCAGTCAGCTAAAGGCTTCATTATGGTTTCGTTCTTTAATATTAGTATCTCCAGCAAAAAATAAATCATCATTTTCGCCGTCTAGCTCGTTAAAATAGTCAAAAACGTATTGGAGA
>Bacterial.Accessory.Probes_round_1_probe_175
TTATTTACTTTTTACTTCTACTTCAAACTTAAGAACTACTTCACCTTGAAAGTCGTTTGAACTAACATTAACTTCGTTTTTAGTTAAATCTGTTTTAAATTGTAGATCTTTACCTGCTAA
>Bacterial.Accessory.Probes_round_1_probe_176
TGATGCATTGCTTCTGCCAGAATTAAATTGTGCTTCTTCTTTTTCCTTTGACGGTTTATTTACAGTGCGATCAGTTGAATTAGACTTAACAATTTTTTGGTTATTTTCTTTACTACTTCC
>Bacterial.Accessory.Probes_round_1_probe_177
CAAGCGCTTGGGTTTTAAAATATGCTTTACTAAGTGAAGTATTTGAGTAATTTAGAACATTTCAAAAGCCAATATTTATGTTTTTAAAGTTGCCTGAGTGTTCTGATGCATTGCTTCTGC
>Bacterial.Accessory.Probes_round_1_probe_178
AACTCAACTAATTTCACATCAATATTATATTTTTCCTTCGCAATTTTGGCAGCAACTTCTGTCACTTGCGCTTCAGCACCTGTCATCACTCCAACAGTTAATTTACGCGCAGCAGGTTCT
>Bacterial.Accessory.Probes_round_1_probe_179
CCAAAAGGAGTTTCCTTAAATTCAGGGTTTTCGTAAATTTTGCCAATAGATCCGTCGTTAAATTTAATGGGTTCTAATTTATTGGTTTTGTATAAAAAACCTGCAAATTCACCATCACCA
>Bacterial.Accessory.Probes_round_1_probe_180
TCATTCAAAAGTTTAATTAGTTCATCAAGATGAGTATTATTGCTACCCTTTAATTCAACTAGTCCTACTAAGTCATATTTTTGGTTAAAAATTACAGATGCAAGCGCTTGGGTTTTAAAA
>Bacterial.Accessory.Probes_round_1_probe_181
TCAAAAACGTATTGGAGATTGTGCGCCTCATTTAGCTCAGATGAGCCGGCACCTTCAAAAGATACTTCTTTGTTACTGCCTCTTTTCTTCCCGGGACTATCAAAATGGTCAATAATGTAT
>Bacterial.Accessory.Probes_round_1_probe_182
TTAATCTTCGTCTTTAAGCTGAATATTACGTTTTTTGATAATTTCATCAGCAATGTTTTTAGGACATTTTTCATAGTGGTGGAATTGCATTTGGTAGTTTCCACGACCAGCAGTCATACT
>Bacterial.Accessory.Probes_round_1_probe_183
CGACTGTTGCGATTCCAAACAATGCAAGTAATACTGCTCGTGCGTTATTATTGCTTCAAGCTCACGGTTTATTGAAATTAAAAGATCCGAAAAATGTGTTTGCTACCGAAAACGATATTA
>Bacterial.Accessory.Probes_round_1_probe_184
AGCCAATCAAAAGGTTTAAACAACTTAGTGATTGTGGGTAACACCTTTGTTTATCCGTTAGCGGGCTACTCTAAAAAAGTGAAAAATGTGTCTGAGTTAGCAGAAGGTGCGGTAATTGCA
>Bacterial.Accessory.Probes_round_1_probe_185
GAAGGTGCGGTAATTGCAGTACCAAATGATCCTTCAAACTTAGCTCGTGCTTTGATTTTATTAGAAAAACAGGGGTTAATTAAATTAAAAGATAATACCAATTTATTCTCAACTTCAGTG
>Bacterial.Accessory.Probes_round_1_probe_186
TTAGTGCCGGTCGGCAATACTTTTGTTTATCCGATTGCGGCTTATTCCAAAAAAATTAAATCGCTGGCAGAGTTGAAAGATGGTGATACTATTGCAGTGCCTAATGATCCGACTAATTTA
>Bacterial.Accessory.Probes_round_1_probe_187
TATTCTCAACTTCAGTGGATATTATCGAAAATCCGAAAAACTTAAAAATTAAAGAAGTGGATACTTCAATTGCCGCAAAAGCGTTAGATGACGTAGATTTAGCGGTGGTAAATAACACTT
>Bacterial.Accessory.Probes_round_1_probe_188
GAGTTAGTGCAGTTTACTGAATACACTCAACCAAATGCCGCACTTCATTCTAAAGATTTAGATGCTAACGCGTTCCAAACGGTGCCTTATTTAGAGCAAGAAGTGAAAGATCGTGGTTAT
>Bacterial.Accessory.Probes_round_1_probe_189
TTATGCCACGCCTAATGCAGCTTTAGATAAAGGCGATCTTGATTTGAATGCTTTCCAGCATAAACCTTATTTAGATAACCAAATTCAGGAAAAAGGCTATAAATTAGTGCCGGTCGGCAA
>Bacterial.Accessory.Probes_round_1_probe_190
GAGTTCGTTTTATTTAACGACTACGCTTTACCGAATACTGCAGTAAGTAAAGGTGATTTAGATGCAAACGCATTCCAACACAAACCATATTTAGATAAAGACAGCCAATCAAAAGGTTTA
>Bacterial.Accessory.Probes_round_1_probe_191
TGAAAGATCGTGGTTATAAATTAGCGATTATCGGCAATACGCTAGTATGGCCAATCGCGGCTTATTCTAAAAAAATTAAAAACATTTCCGAGTTAAAAGACGGAGCGACTGTTGCGATTC
>Bacterial.Accessory.Probes_round_1_probe_192
ACCGAAAACGATATTATCGAAAACCCGAAAAATATCAAAATCGTACAGGCGGATACCTCACTTTTAACCCGTATGTTAGATGATGTAGAACTTGCGGTAATCAACAACACTTACGCAGGT
>Bacterial.Accessory.Probes_round_1_probe_193
ATTGAAAACCCTCGTAAATTGGTGATCCAAGAAATTGAAGCACCATTATTGCCTCGAACGTTGGACGATGTTGCCTTTTCGATTATTAATACTACCTACGCAGGGCAAAACGGTTTAACG
>Bacterial.Accessory.Probes_round_1_probe_194
CAAGCTCCGGCTAAAATCAAAGTAGGGGTAATGTCAGGCCCTGAGCATACCGTTGCAGAACGTGCAGCACAGATTGCAAAAGAAAAATATGGTTTAGAAGTTGAGTTCGTTTTATTTAAC
>Bacterial.Accessory.Probes_round_1_probe_195
AATGATCCGACTAATTTAGCCCGTGCTTTAATTTTATTGGAAAAACAAGGTTTAATTAAGCTGCGAGCAGATGCAGGCTTAAAAGCAACCAGTGTGGATATTATTGAAAACCCTCGTAAA
>Bacterial.Accessory.Probes_round_1_probe_196
GTAGCGAAAGGTGTTGCACAAAACGCTATCAGCGCAACAGGTCACGGTGAAGCGAACCCTGTAACTGGTAACAAATGTGATTCAGTTAAAGGTCGTAAAGCACTTATCGCATGTTTAGCT
>Bacterial.Accessory.Probes_round_1_probe_197
CTAATGTCTCTCTTTTGTCATAGATTCAATTTTATACTGCTCAATTTCAGTTGCAGTAGCTAACACAAAGTGCTTATTGCCAACATTATGTCATGTAGGTTGGTAATCTTCTGTATAGTT
>Bacterial.Accessory.Probes_round_1_probe_198
TTAATTGAATTGCGACTGATGCAAACCATAATAAAAGCCCTTGGCAGCCATTAATTCCTTATGATTTCCTTTTTCAATGATTTGACCATCATTAACAACCAATATTAAGTCTGCATCTTT
>Bacterial.Accessory.Probes_round_1_probe_199
GAAAACAAAGCCCCATTAAAAGTGGGTGTGATGACCGGCCCTGAAGCCCAAATGACCGAAGTGGTAGTGAAAATTGCAAAAGAGAAATATGGCTTAGATGTAGAGTTAGTGCAGTTTACT
>Bacterial.Accessory.Probes_round_1_probe_200
AACTTGCACTTTTCCTAAATTTTTTCCAGATATTGACTTAAGTGCGTCTTCTAGCTTTTGTTTTTCGCTTGATTTTACTTCTACTTCAAACTTAAGAACTACTTCACCTTGAAAGTCGTT
>Bacterial.Accessory.Probes_round_1_probe_201
TTTCACTTTGGTTGTGAATTTCATAAAACGAACTTATTGATGACTTATCAGCTGGTATTTGAGCTTTTTCTAGTCACTCGCCATTAACACTTTCATAAAAATCGTCTTCTAATCTTATTT
>Bacterial.Accessory.Probes_round_1_probe_202
AAGAGAATACCAATGACGGTACCAAGCAAACCTACATAAGGTGCATTAGAACCGATTGTAGAGATAGCTGTGAGGTGGCGTTGTAAGTCAATGTCTAATTCATGTATGCTTTCATAAGAT
>Bacterial.Accessory.Probes_round_1_probe_203
AGCATAAGCCAGCGAACGGGCAATGGTTGAGCCGACCAATAAAGCCCCGACCAAGCCTGGGCCGGCAGTATAGGCAATGCCGTCAATATCCGAGGGTTGCAGATTGGCCTCTTTTAAGGC
>Bacterial.Accessory.Probes_round_1_probe_204
CTTTTCCATCGCGTTGTCTTGAAAATATGGATTTTTCATACTCGGTAAACGGTGTTGGAAATCGGCTGAAATCAATTTTTCGATACCATCTATGATAGCCTGTTCATTACTCTCTACATC
>Bacterial.Accessory.Probes_round_1_probe_205
AAATCAATAATGCCACAAACGGAAATTCAGGGGCATTTTCTTCCAACATTGGGGCAAGTAAATGCCCTTCCATATGGTGAACGCCCAATGCCGGAACATTCCAAGCATAAGCCAGCGAAC
>Bacterial.Accessory.Probes_round_1_probe_206
TGCCATTACTAAGCGTTTATAGCCGGTTTGCTCTAACGCTCGCTTGCATTTAATTAAAATAGTATCAACCACGGCTTGTTGGAATGCGTGGGCAATATCGCATTTGGTTTGCTCATCGAG
>Bacterial.Accessory.Probes_round_1_probe_207
TTTGGTTTGCTCATCGAGTTCACCATTTTCATTAAGATTGGCTTTAATCGTATTCGCAGCAAAGGTTTTTAAACCGGAGAAACTGAAATCCAGTCCCGGTCTGTCGGTCATTGGACGAGG
>Bacterial.Accessory.Probes_round_1_probe_208
CTGTTTTGTCAAAGGCTTCACCGGCAGCATCATCAATTGATTCCCCGAGTAGTTCGTATTGCCCAACGCCGTCAACTTTTACCAGTTGGGTGTGTCCACCTGAAATCAATAATGCCACAA
>Bacterial.Accessory.Probes_round_1_probe_209
ATGAATCAGCGGAATATTATGCATCGCCGCAGCCGTTGCCACCGCCAACATCTCGTAACGATCGCCTAGCACAATCACCGCATCATAACGATGTTGCTGGAAATGTTCGCCAAATCGATC
>Bacterial.Accessory.Probes_round_1_probe_210
GTTCGCCAAATCGATCTAAACACTCTGCCATTGAATGAATAATGGTCTGATTATTTTCACTGTTTAAGGTAAGCGGAATACGAGCTGCAATCTCAAAGCCATCTTGCTCAATGACCGTCA
>Bacterial.Accessory.Probes_round_1_probe_211
GTCGGTCATTGGACGAGGGAATTTAAAACGATTTGGCGTGCCGGATTCGGCTAATTTTGACATCGCTACACCGGCAGGGTAATCCAAACCGAGTAGTTTGCCTGTTTTGTCAAAGGCTTC
>Bacterial.Accessory.Probes_round_1_probe_212
TAACGCCTCAATTTGCTCCAACACGGAAACATCGGTTAAGGTTTCCGGGTGGAAGACCACTAAAAAATAAGGCGATGCCGGAATCCCTAATCTCTCGACTAATTCTGCTTGGGTCGGCAA
>Bacterial.Accessory.Probes_round_1_probe_213
TCTATATTCTTCAGTTGAAGTTAAATGCAATTTCGACATTTTGGTAATACAATGGCGAATAAATTCATCGTAATTACCTAATGTTTGCTCACCACCGTGCAGATGAATCAGCGGAATATT
>Bacterial.Accessory.Probes_round_1_probe_214
TTCTGCTTGGGTCGGCAACACTAAATCCAAACTATTCTCCGCCCCTAGAGAACCAGTATTCACCACATTTTCGGGCAGCTCGCCCATTTGAATCACACGCTGTCTATATTCTTCAGTTGA
>Bacterial.Accessory.Probes_round_1_probe_215
TTCATTACTCTCTACATCAATTACGCTCTCATCCCGTACTCGCCCTTGCTGGCGATTACCGATATTTAGCGTACCAACACCACAACTCGGTGCTTCAATCAAGCCTGATGAGCTATTACC
>Bacterial.Accessory.Probes_round_1_probe_216
GTAAGCCTTAAAACGTGCATAAATTTGCTCTGAATTGGTGTCTGAATTTGAGCCGATAAAGACGAATTGGTATTTGTCTTTAAACTGCTCAAAAGCATTGAGTAACGCCTCAATTTGCTC
>Bacterial.Accessory.Probes_round_1_probe_217
GCCTGATGAGCTATTACCAATCAACCCATTTGAATATTTAATCAACGCTAAATACTCTTCCGGTTTGACTGAGGTGAAAAACTTAAATTGATTTTCATCGGTGTAAGCCTTAAAACGTGC
>Bacterial.Accessory.Probes_round_1_probe_218
ACCACGTTGCTCAACTTCTTTGTCCATGTAAGGTTTGTGTTGGAAGGCATTAGCATCTAAATCGCCCTTCGTTAATGCATCATTTGGTTGAGTGTATTCCGTAAACTCAACTAATTTCAC
>Bacterial.Accessory.Probes_round_1_probe_219
CGACTAAAATACCTACTGCTGTGGCTTTTAAGGCTAATGATAAGTGCACCATAATGGCCGCCGCATCAATATCGCCACCGGAGTGACCTAATTCATAGAAAGTTAAGAGAATACCAATGA
>Bacterial.Accessory.Probes_round_1_probe_220
CTATAAATTTTGCTTAATAAACTCTTTTATTTCAAATAATGCTCTATCAGAAAGTTTCTTTTTGCCTTCGTTATTGTATGGAACTAAATGTATGTCTTCTACTAATCCCCAGTTGGCTTC
>Bacterial.Accessory.Probes_round_1_probe_221
CTTGCTCAATGACCGTCACCGTATTGCCATATTGCGGATCCAAATGCATCGCAGTAACAACCAGAGAGAAATTCACAGTCGGATCTTGTGCTAATTTTTGTAATAAACGCTTTACAATCC
>Bacterial.Accessory.Probes_round_1_probe_222
GAGAACTCATAGCACTCAGGTTTCTCCTGTATTCGCGGGTGGTTTAGAGTATGCATTCATTCCTGAGCTTGCTTTACGTGTTGAATATCAATGGTTAAATAATGTTGGTAAATTAAAAGA
>Bacterial.Accessory.Probes_round_1_probe_223
TGATTTAATACGCTTTGCCTTGCAAGATACAGTAATTTCAGCGCCTTTTCGCGGATATGCTGGTGCGATTCCAGAGGCAATAGACTTTCCTGTAAAATATGTAATAGAAGACATATCTGT
>Bacterial.Accessory.Probes_round_1_probe_224
TTATTTAACAAACTTTTTGAATTCTGAGTAGCCTTTTTCATCCATTTCTTCATATGGAATAAAATCAATTGCAGCACCATTAATGCAGTATCTCTTGCCACCCATTTCTTTAGGGCCATC
>Bacterial.Accessory.Probes_round_1_probe_225
AATTGAGGTTGAGAATAAGTTACTTGGATCTTTTAACTTAATTAAGCCTTGTTTTTCTAAAAGTAATAAGGCGCGACCTAAGTTACTTGGATTGTTTGGTACCGCAACAGTTGCCCCGTC
>Bacterial.Accessory.Probes_round_1_probe_226
ATGAAGATTATTTTAGTGGGAGCAAACCACGCAGGAACTTCATTTATCAGAACAGTTAAAACCGTTAATAAGGATGTTCAAATTACAGCTTATGACAGAAACACAAACGTTTCATTTTTA
>Bacterial.Accessory.Probes_round_1_probe_227
GTTATTGTTGATGATCGCGAAATCGACATCATCTAACATACGTGGAAGTAGTGAACCTTCAACTTCTTTGATTTGGAGATTTTTTGGATTCTCAATCACATCAATTGAGGTTGAGAATAA
>Bacterial.Accessory.Probes_round_1_probe_228
TTTATTATCTTCACGGCTCACCACTAAGTTAACATAAGGTGAATCTTTATCTTCGACAAAGATACCATCTTTTTCAGCGGTTAAACCTTGTTGTACAGCATAGTTATTGTTGATGATCGC
>Bacterial.Accessory.Probes_round_1_probe_229
ATTTTCTTTACTACTTCCTTTTTCAAAGCAAGAAGTAGTAAAGCTTAATGAGCTAGATGAAATAACTAACCCTGCATACGTATAGATTCATTTAAACTTTTTCATTTCAAACTTATTATA
>Bacterial.Accessory.Probes_round_1_probe_230
ATTGGCCTCTTTTAAGGCTTCTTGAATTAGTGGCAACGTTTTACGGATATGGTCTCGAGAAGCCAGTTCAGGGACTACGCCACCGTAATCGGCGTGCATATCAATTTGGCTATAAAGCTG
>Bacterial.Accessory.Probes_round_1_probe_231
TTTGTTACGTGAATCGCAAAGCAAGGGGATGTTAAGTAAGTGTCGTATCATAGAAAATAGCCTTTATATTGGACATAGCTATGAAGAAATGTTTTACAGCATTTCTCCATATTCAAACCA
>Bacterial.Accessory.Probes_round_1_probe_232
AATAGAAGACATATCTGTATTTGATAAAATACAGACAAATTACTGGGAACTTCCTGCTTATGAAAGCTGGAACGAAGGAAGTAATAGCCGATTACTGCCTGGTTTGTTACGTGAATCGCA
>Bacterial.Accessory.Probes_round_1_probe_233
TTACTCTTCAAAACCGCTTAGGTACATCTTTTGATATAAGCCCTGCTTTGACATTAATTGATTATGAGTTCCTTGTTCTTTAATCTCCCCGTTTTCAATCATCAAGATGTTATCGGCATT
>Bacterial.Accessory.Probes_round_1_probe_234
CTATCAAATTTTTACACGCTTGTTTTTAGGTAATCACATTTTGTCACTAGACTTAACATTAAATGCTTTGTAAAATTCATCACTATTTTGAATTTGTATATTTGCTCTTAATTTCGCAGG
>Bacterial.Accessory.Probes_round_1_probe_235
CTCGATATTATGAGAGAAAAGGTCCCTTATATCTATAGAAAACTTTTACCAATAGAAGATTCGCATATCAATAGAGTACCTTTAGTTTCAATTTATATCCCAGCTTATAACTGTGCAAAC
>Bacterial.Accessory.Probes_round_1_probe_236
AGCATTTTCGTCTTTACCATTAGCGTATCCAACTTGAGTGTCTAAAACTCCCTTAACCCTTTTAAAATAGGCTTCAACACCTCAAAAACATCCACCAGCTAAGTAAATTGTCTTCTCCAT
>Bacterial.Accessory.Probes_round_1_probe_237
ACTAAGGAAACAGTAGATGCAGCAAAACACACTAACCATGGTGCACATTTAAGCTTAAAAGCAAGCTACCCGGTACTTGATGGTTTGGACGTTTATGCGCGTGTTGGTGCAGCATTAGTA
>Bacterial.Accessory.Probes_round_1_probe_238
GAATACAAGCAGTACCTAAAAAATCTCAAAGTTATAGATGACTTTGAAATAACTAGACCAGTTATTAAAGATAGTAAATGAGACGAATATAATCGTAGTTATAATGCATTTAAAACTTGA
>Bacterial.Accessory.Probes_round_1_probe_239
TTATTTATTTTTGTATGAATCATCAATTAAATTAATGCCTTCAATGTTGTACAGATTTGTAGGAGAGTGTTTATCTAGCAATGTTCATTTTCCATTAGGCTTCATTTTGTAAATGTTAGA
>Bacterial.Accessory.Probes_round_1_probe_240
TCCTTAAAAAAGAAAAAAATGAGCGCGGTGATTTAGTGGATAACGGTTCACGCGTTTCATTCAAAGCATCTCATGATTTAGGCGAAGGCTTAAGCGCATTAGCTTATACAGAACTTCGTT
>Bacterial.Accessory.Probes_round_1_probe_241
CGCAACAGTTGCCCCGTCTTGTAACTCGGAGACATTTTTGATTTTTTTAGAATACGCTGCAATTGGGAAAACGAATGTATTGCCTACGATCGCCAATTTATAACCACGTTGCTCAACTTC
>Bacterial.Accessory.Probes_round_1_probe_242
AGAAGTGATCAATAAGCTTTATGGTAATAATCCTAGGGTACGCATCATGTCTAAACCAAATGGCGGAATAGCCTCAGCATCAAATGCAGCCGTTTCTTTTGCTAAAGGTTATTACATTGG
>Bacterial.Accessory.Probes_round_1_probe_243
GTTTATACCACTAATAGAAACGTCAATCCGGATGGTAGCTTAATCGCTAATGGTTACAATTGGCCAGAATTTTCACGAGAAAAACTCACAACGGCTATGATTGCTCACCACTTTAGAATG
>Bacterial.Accessory.Probes_round_1_probe_244
CCTCAGGTAGAAAATGCTCCTCAAGCAGAGGTTACTCCGCCTGTACCACAGCCACAATCACAAAAAATTGACGGTTCTTTTGATAAAATTGGTTCAGTAAAACTCAATAAAGAGGCTCAA
>Bacterial.Accessory.Probes_round_1_probe_245
AGTGGCATTAAAAAACGCAGACTTTGTCATCATCGCAACGCCAACAGACTATAATACCGAAACAGGTTATTTTAATACATCCACTGTTGAAGCTGTCATTGAACAAACCCTTTCAATCAA
>Bacterial.Accessory.Probes_round_1_probe_246
TGTATGCTTTCATAAGATGCCACGTTGACGCGACTTAAGAAAAGAAAGCGTTCAATCACAAGCCAAACCATAATAAAGCTCATGAAGGCAAGTAAGCCTAGAATAATGTAATCAATATAT
>Bacterial.Accessory.Probes_round_1_probe_247
TTGAAGCCATTGTCAAATCTAATGAAACCAGAAAACGTTTCATTACTCATGATGTATTAAATAAGAAACCTAAAACTGTTGGTATTTATCGTTTAATCATGAAGTCAGGTTCTGATAACT
>Bacterial.Accessory.Probes_round_1_probe_248
ATTGGAGCATTTTGAGTAACAGACAAGCGGTCAGATTTTGTGAGTTTTTTGCAGATTGGCACTCCCCTCTCTCTGAAAAATGTTTCTGAACGAAACATTTCCCGGTCTCAATACTCGCTA
>Bacterial.Accessory.Probes_round_1_probe_249
TCTTTTCACCTGAATTTGTAAGAGAGGGAAAAGCCCTTTACGATAATTTGTATCCAAGCAGAATTATTGTTGGCAGTACTTCTTATCAAGCAAAAGTATTTGCCGATATGTTAACACAGT
>Bacterial.Accessory.Probes_round_1_probe_250
CAAATTTTAAACCATCATTGAGTGTAGCTAGCTCTTCAACGGTTGGATTAGTACCTGCACCAGGAATTTCATAGGTAATACGCGTTTTCTTCTTAGGATCATTTGCTGTCGCTGGTGAAT
>Bacterial.Accessory.Probes_round_1_probe_251
CACACGGCTATTCAGTTTCGCATTATGAACTGCCCCATCATTCGCACCGAATTTTAAGCCGTCGTTCAGTGTGGCTAACTCTTCAATTGTTGCTGGATCAGTAGGTTGTGCACCAGGTAT
>Bacterial.Accessory.Probes_round_1_probe_252
AGTTGATTTAATTAATAATAAAAAATCGCCCATCACAGATAAAGAAATCGAAGATTTCTTACAAAATAAATCACTGACAATGATGGCAACAACAGATAAAGAAGTGGCATTAAAAAACGC
>Bacterial.Accessory.Probes_round_1_probe_253
TAAAGGTTATTACATTGGGCAGTTAGATTCAGATGATTATCTTGAGCCTGATGCAGTTGAACTGTGTTTAAAAGAATTTTTAAAAGATAAAACGCTAGCTTGTGTTTATACCACTAATAG
>Bacterial.Accessory.Probes_round_1_probe_254
GTTGTGCACCAGGTATTTCATAAGTAATACGTGTTTTGTTGTTAGGTGCATTATTCGGATCATCATTCGGTGTACCAACTAAATCCGCTTTCCCTGTTGCAACTTTAATCTTCGCACTTG
>Bacterial.Accessory.Probes_round_1_probe_255
CCGATATGTTAACACAGTGTGCCAGAAAAAAAGATGTAACTGTTTTATTTACACACAATACTGAGGCCGAAGCTGTTAAATTATTTGCAAATACGTATCTCGCAATGCGAGTTGCCTTTT
>Bacterial.Accessory.Probes_round_1_probe_256
AAGTCAAATTATAGAGCTAAGTCAATATAAAAATATTGACGTATTTGCTTATAAAACAGACGAAAAATTAATTTTTGCTACAGTTTTGTTCTATCGCTATGGAATATTAATCAACAAGGT
>Bacterial.Accessory.Probes_round_1_probe_257
CAATGCGAGTTGCCTTTTTTAATGAATTAGATACTTATGCGAGTCTTCACCATTTAAATACAAAAGACATTATCAATGGTATTTCTACTGATCCTCGCATTGGTACACACTACAATAACC
>Bacterial.Accessory.Probes_round_1_probe_258
TTGCTGTCGCTGGTGAATTTTCTAAGTCTGGCGCCCCTTCAGCTACTTTAATCTTCGCGCTTGGTGCAGTTACAGAACCTGTTTGAGGTGCATTACCTGTTAAAGTGAGAGAACCATCTG
>Bacterial.Accessory.Probes_round_1_probe_259
TTTTGACCTTCATCAAAGTTACCCCAGATTGTGTTTGTTGCTTTACCTTTTACATCCACTTGCGTATTTAATTTCGCATTGTGGACTGTACCATCATTTGCACCAAATTTTAAACCATCA
>Bacterial.Accessory.Probes_round_1_probe_260
AATATTAATCAACAAGGTTAATTTAACAATTCCACTAGGTTTAAGTGTTGATGAATCACTTAGAGTTTTCTTTGAACAATTCTATGAGGATAAAATACTGCCAGATAATTTAATTGTACA
>Bacterial.Accessory.Probes_round_1_probe_261
GTACACACTACAATAACCCAAGTTTCGGCTATGGCGGTTATTGTTTACCCAAAGACACTAAACAGTTACTGGCTAACTATGCTGACGTGCCTCAAAATCTCATTGAAGCCATTGTCAAAT
>Bacterial.Accessory.Probes_round_1_probe_262
AGATAATTTAATTGTACAGGAAGAACTTTTAAACTTTGATCTAAACCTATCAAGTGAATATAAATTTATTAGTCCCAAAATAGGAACTAATAAAAAAGTTTTAGACCTTGCTATTTTGAA
>Bacterial.Accessory.Probes_round_1_probe_263
GTCAGGTTCTGATAACTTCAGAGCTTCTGCTATTCTCGATATTATGCCGCATCTCAAAGAAAACGGTGTTGAAATTGTGATTTATGAGCCAACCTTAAATCAACAGGCATTTGAGGACTA
>Bacterial.Accessory.Probes_round_1_probe_264
CTCACCACTTTAGAATGTTCACGATTAGAGCTTGGCATTTAACTGATGGATTCAATGAAAAAATTGAAAATGCCGTAGACTATGACATGTTCCTAAAACTCAGTGAGGTTGGAAAATTTA
>Bacterial.Accessory.Probes_round_1_probe_265
ATTTTTGCCTGGCTCTGTGTTTTCACTTGGATTTTTGCCTGGCCCTGTGTTTTCACTTGGATTTTTGCCTGGCTCTGTGTTTTGGTCTGGATTTTTACCTTCCTCTGGTTTCTTTTCTTC
>Bacterial.Accessory.Probes_round_1_probe_266
ATACGAAAATGGCTTGTTAATAAAAAACAAAGACTATAACTTTTGGATTAATCAGTTTAATAAAATTAAAGAAATTTTAAGTTTCAAAAACAATAATTATATTAATGAACTAACTAACAA
>Bacterial.Accessory.Probes_round_1_probe_267
AAATATTTAAATTTGCCAAAATTAAAAAACATTGTTGTTTTTGACAACTCAAATATTAATAACATTAATCCTGTCGGAGTTGCAATTGTTTATACTAATGGAATTAAAAACAAAAGCTTA
>Bacterial.Accessory.Probes_round_1_probe_268
TTAGAAAAGAAAACCGGCCATGTATTTAATAAAACATCGACCCTGACTTATATGCCTTGGGAACGAAAATTACAATGGACAAATGAACAAATTGAAAGTGCAAAAAGAGGAGAAAATATA
>Bacterial.Accessory.Probes_round_1_probe_269
TAATGAACTAACTAACAAAATGCATCAAGCAGCCAATAATATGCAATTTGAACTTGCATTATTTTTGCGTGATGGCTTAACATATTTAAAAAAGTTAAAAGAAAGTCAAATTATAGAGCT
>Bacterial.Accessory.Probes_round_1_probe_270
TTAGACCTTGCTATTTTGAATCTAAATGATTACTATGAAAAAGAACATTTAGTAATAAAAAATCAGTTAGACAAAGCTAGTAATATGCTTGATTCCTTAAATAAATATTTAAATTTGCCA
>Bacterial.Accessory.Probes_round_1_probe_271
AAACCCTTTCAATCAATCCACAAGCAACGATTATTATAAAATCAACAATTCCCGTTGGTTTTACCGAAAACATGCGTGAAAAATTTAATACCCCAAATCTTATCTTTTCACCTGAATTTG
>Bacterial.Accessory.Probes_round_1_probe_272
CAAAGGCTGGTAATTCCGACCAAAAATACTTAATCGGTGAAGCAAAAAGCGATAACTGGCAAGCAATAATGGTTAGCGAGAAAAAATAAAGTTATCTTTTGCTAAAAACTGAAATAAAAA
>Bacterial.Accessory.Probes_round_1_probe_273
TAGTAGCAACAAAAACACTAAAGATTATGACTTAGTTATAGCTGATGGCGGTATACAACAAGTTAATGAAGCTAAAAAAACGCTTAAAACGCTTAATATAAACATCCCTGTTATTGGATT
>Bacterial.Accessory.Probes_round_1_probe_274
TAATTTTAACATTTGCTGCAACCTTAGTTTTAAGTGCTTGCGGAGGAAGCGGTAGCGGAGGTTCGTCTTCAACACCGAATCACCCCAAACCAGTACTAGTACCAAAAACACAAAATAATC
>Bacterial.Accessory.Probes_round_1_probe_275
AACTCAGTGAAGTTGGAAAATTTAAACATCTTAATAAAATCTGCTATAACCGTGTATTACATGGTGATAACACATCAATTAAGAAACTTGGCATTCAAAAGAAAAACCATTTTGTTGTAG
>Bacterial.Accessory.Probes_round_1_probe_276
CTGAGTTATCATATGCTGGTTTAGCGCTTGGTGTTGACTACGCACAATCTAAAGTGACTAACGTAGATGGTAAAAAACGTGCTCTTGAAGTGGGTCTAAATTATGACCTTAACGACAGAG
>Bacterial.Accessory.Probes_round_1_probe_277
CGTTACGGTAGTTTCTTTAAAACTATTGATGGCATTATGGCCTACCATCAAGAGCCACCAGGTAAAGAAAATGAAACCGATCGTGAAGCGGGAAAAAATATTACGCTCGATATTATGAGA
>Bacterial.Accessory.Probes_round_1_probe_278
TGGAATTAAAAACAAAAGCTTATATAGAAAATTTAATTTAGAAGCTTTAAATGAGCGCAGTGCTGATGTTGAATATATTAAGCAATCAATTTCTAAATTTTTTAGTAGCAACAAAAACAC
>Bacterial.Accessory.Probes_round_1_probe_279
CCAAAGCTATTTACAACAACCTGCATGTAATAGCGGAGGGTGGGTCGATTTATTAGATGAAAATGACATAGCCATAACTGCATTAAAATTTCATTGGATTGCTGATTACAATGGATTGGA
>Bacterial.Accessory.Probes_round_1_probe_280
AGCGCATGAGCTTCTGACGATTATTAAAGAAGTCATCACATCTTGCCAGTCAATTGATAGTGTGCCAGAATATAACACTGAGGATATTTGGTTCCAATTTGCACTTTTAATCTTAGAAAA
>Bacterial.Accessory.Probes_round_1_probe_281
GATATTGCAACACAACTGTTACTTTCCAACGTAAAAAAATTAGTACTTTCTGACTCGGAAAAAAACACGTTAAAAAATAAATGGAAATTGCTCACTGAGAAGAAATCTGAAAATGCGGAG
>Bacterial.Accessory.Probes_round_1_probe_282
AAAGGGGAAGGAACAGTTTCTCTGGATTGGCGCTTAGAACAATTCGAAAAAACAGAAAATCTCCGCTTATCCGATTCGCCTTTCCGTTTTTTTGCGGCGGGTAATGTTGCTTTCGCTAAA
>Bacterial.Accessory.Probes_round_1_probe_283
AATAAAGAGGCTCAAACTCTTGAGCTTAGTAGATTCACTTTGGTGGATAAATTAGGCACACCACCGAAGTTTGATAAAGTAAGCGGTAAAAAAATTATTGAAGAAAAAGATTTTCTCGTA
>Bacterial.Accessory.Probes_round_1_probe_284
ATTACATTAGCCTGTTTAGTAAACCAAAAAACACATTACCCGTTTGAAGTTATCGTGACAGATGATGGTAGTCAGGAAGATCTATCACCGATCATTCGCCAATATGAAAATAAATTGGAT
>Bacterial.Accessory.Probes_round_1_probe_285
AAAACCATTTTGTTGTAGTCAATCAGTCATTAAATAGACAAGGCATAACTTATTATAATTATGACGAATTTGATGATTTAGATGAAAGTAGAAAGTATATTTTCAATAAAACCGCTGAAT
>Bacterial.Accessory.Probes_round_1_probe_286
CAAAGTAATGCTTGCTAAAGAACAAACATATAATGGCGGAAGTGGAACTGGCGGAAGTACAGATTGGAAAAAAGAACTCATCACTAAAGGCTACCTTGAACAAGCGTTAGATAAGTTTAA
>Bacterial.Accessory.Probes_round_1_probe_287
CCAACGGAAAGTAACCGAATCATTATAGCAATTTTAGACCAAAATCAAAAAAGCTATACTCCAGGAATGGAAAAAGCAATTATGGAAACTAAGTTTATTGATTCAAAGGCTGGTAATTCC
>Bacterial.Accessory.Probes_round_1_probe_288
CACGATACAAATGGCAAAAATCTTGTCGATGCTGCCGATAAATTCAGTCAATATTTTGTCGTGTATGATGAGAAACGGGTAAATGATAATATCTCTGATAAATTAACAGCAACTTACCGT
>Bacterial.Accessory.Probes_round_1_probe_289
ATTGGCTTACTCGACTGTGATATGGCGCCAAATCCATTATGGGTTCATTCTTATGTTGCAGAGCTATTAGAAGATGATGATTTAACAATCATTGGTCCAAGAAAATACATCGATACACAA
>Bacterial.Accessory.Probes_round_1_probe_290
TGGTACAAAAAGCGAAAGAAAAGACTTGGCATAAAACCTGAACATCAACATGTTGGTCTTTCTATTATCGTTACAACATTCAATCGACCAGCAATTTTATCGATTACATTAGCCTGTTTA
>Bacterial.Accessory.Probes_round_1_probe_291
AAATCTGAAAATGCGGAGGTAAGAGCGGTCGCCCTTGTACCAAAAGATTTTCCCAAAGATCTGGTTTTAGCGCCTTTACCTGATCATGTTAATGATTTTACATGGTACAAAAAGCGAAAG
>Bacterial.Accessory.Probes_round_1_probe_292
AAATACATCGATACACAACATATTGACCCAAAAGACTTCTTAAATAACGCGAGTTTGCTTGAATCATTACCAGAAGTGAAAACCAATAATAGTGTTGCCGCAAAAGGGGAAGGAACAGTT
>Bacterial.Accessory.Probes_round_1_probe_293
TCCACCATTTAAAAAGCTCATTAAAACTTATTTTAATGACAATGACTTAAAAAGTATGAATGTGAAAGGGGCATCACAAGGTATGTTTATGACGTATGCGCTAGCGCATGAGCTTCTGAC
>Bacterial.Accessory.Probes_round_1_probe_294
GAAAAAGATTTTCTCGTATTAAATTTGTCTGATATTAATGCTGAACAACTCTCTGGCGATTTTCTTATTCGCCGTAGCGATGATCTATTCTATGGCTACTATCACGATACAAATGGCAAA
>Bacterial.Accessory.Probes_round_1_probe_295
TATGAAAATAAATTGGATATTCGCTACGTCAGACAAAAAGATAACGGTTTTCAAGCCAGTGCCGCTCGGAATATGGGATTACGCTTAGCAAAATATGACTTTATTGGCTTACTCGACTGT
>Bacterial.Accessory.Probes_round_1_probe_296
TTAACAGCAACTTACCGTAAAAAAGAAGGCTTTGTATATGGTTCAAATCCACATACTAAAGAATTTGCCGCACGGATCAGCAAATTGGGGGATGTAGAAATTAAATTTGAAAATGGTCAA
>Bacterial.Accessory.Probes_round_1_probe_297
TCAATAAAACCGCTGAATATCAAGAAGAGATTGATATCTTAAAAGATATTAAAATCATCCAGAATAAAGATGCCAAAATCGCAGTCAGTATTTTTTATCCCAATACATTAAACGGCTTAG
>Bacterial.Accessory.Probes_round_1_probe_298
TTATTCAAATAAAACTGTATATCCTACTGGTGAGTGATCTGATATACCTCTTATAATATATCCAGAGTTAGATTTATATTTTTTACTTGATGAGCTCTTAACATATTGCATTCAATCATT
>Bacterial.Accessory.Probes_round_1_probe_299
ATTCGTTAAAAATGACAGCTATGCTTATATGAAAAAATATGATGTCGGCATGAATTTCTCAGCATTAACACATGATTGGATCGAGAAAATCAATGCGCATCCACCATTTAAAAAGCTCAT
>Bacterial.Accessory.Probes_round_1_probe_300
AAATTTGAAAATGGTCAAGCTCAAGGAAGTATAAAAGACGAAAAAGATGGAAATGCTGAGATCTTTACTATTAAAGGTGATACAAAACAGTTAGAGATTACCCCAACGGAAAGTAACCGA
>Bacterial.Accessory.Probes_round_1_probe_301
ATGAAACAAGTATTTGACCTTCATATTTTGTACTGTTTTTTTTAGCAAAAACTATAGCTGATGCAGTTTTTATATTTTTAACATCTAATTGAGATTTATCAAGATTAAGTGATCTATTTT
>Bacterial.Accessory.Probes_round_1_probe_302
AAAGTTAATGCAAAAGATAGTAAAAACACATTTTACTATGGTCCTTTTCCTTCTGGTTATGGAGCTAAACCAATTTTAAAACTTTTGCAACATGAAACCTTATACGAAAATGGCTTGTTA
>Bacterial.Accessory.Probes_round_1_probe_303
ATAGATTAATAAAAACTGAGGCGCATTTAAGTAATATTAATAAATTAAGTCAGTTAAATCTAAATTGTGAATACATCATTTTTGATAATCATGACAGCCTATTCGTTAAAAATGACAGCT
>Bacterial.Accessory.Probes_round_1_probe_304
AATGTTGCTTTCGCTAAAAAATGGCTAAATAAATCCGGTTTCTTTGATGAGGAATTTAATCACTGGGGTGGAGAAGATGTGGAATTTGGATATCGCTTATTCCGTTACGGTAGTTTCTTT
>Bacterial.Accessory.Probes_round_1_probe_305
AAGATTAAGTGATCTATTTTTTTCTAATAATGCTCCCAGGATACTTTGTCCATCATTTTTATTAATTTCACCTAATTGTTGGTTACTATTGCTAATAATAGCGGGTAAAGATTTCTTGAT
>Bacterial.Accessory.Probes_round_1_probe_306
TCCCTGTTATTGGATTAGTAAAAAATGAGTTTCACAAAACCAAAGCCTTAATTGACCTAGATATGAATGAAATTCATATTAATGACTTAGAACTATACAACTACTTAGTTCAAATTCAAG
>Bacterial.Accessory.Probes_round_1_probe_307
TATGTCTTCTCTGCTGATGCTGACAAACAAGCATTACGTGATGGTCGCGGTTTCGTTGTAGCAGGTTTATACAACAGAAAAATGGGTGATGTTGGTTTTGCATTCGAAGCCGGTTATAGC
>Bacterial.Accessory.Probes_round_1_probe_308
TTTGTATCATTAGCTTTGGCTAAAGCATTTAATATGTGTTTTTCACCAGGGGTGTCTAGCTTTAAGTCTTCATATACATTAATTTCACCTAAATTTAAGGTTTTGATTACTTTATCCAAA
>Bacterial.Accessory.Probes_round_1_probe_309
AAAACAAATACTACAGATTCCTAACAAAGGTTCTGGTGCCGCTCGATTTTTACTTCGTACAGCCATGAATGAAATGGCTGGAAAAACCAGTGAAAGCACGGCTGATTTAATACGCTTTGC
>Bacterial.Accessory.Probes_round_1_probe_310
CATCATCGCTAATGCTCTTATTATTTAAAACTGCATCATATCACATACTATATGTTTTATTTGCGTTAGTTAAAAATAAGTTCATTGTAGCAAAGGCCTGATTAGCATATGGATTTTGTG
>Bacterial.Accessory.Probes_round_1_probe_311
GGGTAAAGATTTCTTGATAGGTGTATTTTGATTGTTGCCATTTTCAGAATTTGAGCCTGGTGTCATATTGTTTCCAGGGTTCATTTCTTCACCTGGATTTTTGCCTGGTTCTGTGTTTCC
>Bacterial.Accessory.Probes_round_1_probe_312
CTTTAATCTTCGCACTTGGTGCATCTGCTGGCGCTGTACCTGGCGCATTTCCTGTTAAAGTGAGGGAACCATCTGTACCATCAAGCTTCGCACGTTCTTTACCTTTATCATCAGTCAATG
>Bacterial.Accessory.Probes_round_1_probe_313
AGAATCATCTTACACCAGATATCAAAAAAGAAATACTAGCCTTCTATCATAAACATCAAGTGAATATTTTACTAAATAATGATATCTCATATTACACGAGTAATAGATTAATAAAAACTG
>Bacterial.Accessory.Probes_round_1_probe_314
AACTTGCACTTTTCCTAAATTTTTTCCAGATATTGACTTAAGTGCGTCTTCTAGCTTTTGTTTTGTCACTGTACTCTCACTGTTGTGATTTTTAACCCTAAATGAAACAAGTATTTGACC
>Bacterial.Accessory.Probes_round_1_probe_315
AGCTAAAGCAACAGTAATCGTATTACCTTGAATCTGAGTCATAATATTCTGACCCGCGTCAAAGTCCGCCCAAGTGGTATTATTAGCATGTCCTTTTACATCCACACGGCTATTCAGTTT
>Bacterial.Accessory.Probes_round_1_probe_316
CTGTGCAAATTATATTCAAAGATGTGTAGATAGTGCTCTTAATCAAACTGTTGTCGATCTCGAGGTTTGTATTTGTAACGATGGTTCAACAGATAATACCTTAGAAGTGATCAATAAGCT
>Bacterial.Accessory.Probes_round_1_probe_317
GTATGAAGGTTTAGGAACATTAACTTTCGGTAACCAATTAACTATCGGTGATGATGTTGGTGTGTCTGACTACACTTACTTCTTCAGTGGTATCAACAATCTTCTTTCTAGCGGTGAAAA
>Bacterial.Accessory.Probes_round_1_probe_318
CTTTGCCACACGTAACTTTTTCAATACTCTTGTTTCTGATCGACTATCCTTAATGGAAAATACGATGTTACTTACAGAAAGTTTTGATTATACACCTTGGGATGCTATTTATGGAGATAT
>Bacterial.Accessory.Probes_round_1_probe_319
TTCTCCATATTCAAACCAGGTTGGAGGGCCTTATGAATTATATCCTTTCACTTTTTTCAGTATGCTTCAAGAAGTACAAGGTGATTTAGGATTTGAGCAGGCCTTTGCCACACGTAACTT
>Bacterial.Accessory.Probes_round_1_probe_320
AATTACCAAATGCAAAGAAAAACTCTCAGCACATCCTTCTGTTAATTCAGCACATCTTTCTGTAAATAAAGAAGAAAAAGTCAATGTTTGCGATAGTCCGTTAGATATTGCAACACAACT
>Bacterial.Accessory.Probes_round_1_probe_321
ATGAACTTTAAAAAATTATTAGGTGTGGCGTTAGTATCTGCCTTAGCACTTACTGCGTGTAAAGATGAAAAAGCACAAGCACCTGCTACAACAGCTAAAACTGAAAACAAAGCCCCATTA
>Bacterial.Accessory.Probes_round_1_probe_322
CAATACATTAAACGGCTTAGTGAAAAAACTAAACAATATTATTGAATATAATAAAAATATATTCGTTATTGTTCTACATGTTGATAAGAATCATCTTACACCAGATATCAAAAAAGAAAT
>Bacterial.Accessory.Probes_round_1_probe_323
TACTTAGTTCAAATTCAAGTTGAAGTTGACCGGTTTGCAAAGTCGCACTTTAGAAACAGACAAAAAATTAGTTCACTAGAAGGCAAACTAAGAAACATAAAAGGACTAGGTCCAAATATG
>Bacterial.Accessory.Probes_round_1_probe_324
ATATTGCCAAAAGCATTAAAAATAAGGATTATGAGTAAAAATCAATAGGGTGCTTTCCTATTGATTTTTGTTTAATCTTTCTCTCAAAATTCAGGTCTAATTTTTTCATCATCGCTAATG
>Bacterial.Accessory.Probes_round_1_probe_325
AGATATAATCCTGAATTTAACATTTTGCTTTTGGATGATAGAAAATATCCGTATTTAAAAGTTCAGCTTCTAAAAGATTCATTACTTATAAATTTATCTAGAAAAGTTAATGCAAAAGAT
>Bacterial.Accessory.Probes_round_1_probe_326
CGTAGCATTAGCAGTCGCAGCAGTAGCAGCAACTTCAGCAAACGCAGCAACAGTTTACAATCAAGACGGTACAAAAGTTGATGTAAACGGTTCTTTACGTTTAATCCTTAAAAAAGAAAA
>Bacterial.Accessory.Probes_round_1_probe_327
TTCACGTAAAACGTCTTTATGCGGGTTTCGCGTATGAAGGTTTAGGTACATTAACATTCGGTAACCAATTAACTATCGGTGATGATGTTGGTCTATCTGACTATACCTATTTCAACAGTG
>Bacterial.Accessory.Probes_round_1_probe_328
AGGCATTTGAGGACTACCCCGTTATTAATCAACTCTCTGAATTTATTAATCGCTCTGATGTCATTCTCGCTAATCGTTCTGAGCCCGATTTAAATCAATGTTCCCATAAAATCTATACAA
>Bacterial.Accessory.Probes_round_1_probe_329
CGCTTACTAATTTAACATTGTTGCCTAGCGGTGCTAGTTTTGGTAAAACTATTTCAAGCTTGCCAAAAATATTTTCAGAATCGGGGTTTGAAATAACTATTAATTTTCCTTCCTTATCAT
>Bacterial.Accessory.Probes_round_1_probe_330
AAAGTCGGTGTGATTTCCGGCCCTGAACATAAGGTAATGGAAGTGGCGGCAAAAATTGCAAAGGAAAAATATAACCGTGATGTTGAATTAGTGGTATTTACCGATTATGCCACGCCTAAT
>Bacterial.Accessory.Probes_round_1_probe_331
ATCAACAATAACTATGCTGTACAACAAGGTTTAACCGCTGAAAAAGATGGTATCTTTGTCGAAGATGAAGATTCACCTTATGTTAACTTAGTGGTGAGCCGTGAAGATAATAAAGACAAT
>Bacterial.Accessory.Probes_round_1_probe_332
TTTATCATCACCAGAAAATGTAGTGTTACCACGAACACGACCAAAGTAGTCATAACCTAATTCTGTCGCTAAACCAAAGTTGTTTTGGTTTAAGATTTGGTAACCACCGAATACACCGTA
>Bacterial.Accessory.Probes_round_1_probe_333
AAGTAAAGAAGATTTGCTGTCACCTCGCTGATAGTATGTCTTCGCTAATTTATAGCGTATTGAAGGATCTTCTTTGGCTTTCAACACATCGCGATACAGTGAAATGAGTGCCGAATAATT
>Bacterial.Accessory.Probes_round_1_probe_334
ATAATCAAGATCACCATTTTTAACTAAAGCAAAAACAAGATTATGAATCAATCGAGAATTCTTAACGCCATTTAAATATTGTGGCAACAGTAAAGAAACAGCATTATTAAAATCGCCATT
>Bacterial.Accessory.Probes_round_1_probe_335
TTTACCATTTACTTTAGGTTTAACTGCTGAGTCATATGCAACTGATACTAATGATATGTCAACATTTAACTTATTAAACTCATCATTATCAATGTCATTTTTGCCTTTGATTGCTTGTTC
>Bacterial.Accessory.Probes_round_1_probe_336
AATTGCTTCTTGGAAATTATTTAATTGAATTAGATTTTTTATCTGTAATATTTTCGCTTGTGTAGCAAGCTTCGTATTATCATTCAGTAATGGCGTTAAATAAAGTAAAGAAGATTTGCT
>Bacterial.Accessory.Probes_round_1_probe_337
ATTCTTCCACTATAAAGTTTAGAATCTTTTTTAGCCTCTATAACAGCTCCAGTTGATTTAATGTCTTTAGCTTCTAATTGAGATAAGTCAATTTTTACTTCCTTTGTATCATTAGCTTTG
>Bacterial.Accessory.Probes_round_1_probe_338
CTATGCTTGTTGTTTGGCTTTTTTCTCATTTAAGGCAAACCATTTCAAACGATTAACTTCGACTTTACGTCCTAAACCGTTGTAACACACCATTGCAGGAATGGCGACTAAAATACCTAC
>Bacterial.Accessory.Probes_round_1_probe_339
ATTTTCCTTCCTTATCATTTGTTGCTGCAGAATCTAGGGTAATAGTTATATCTTTTTCACTTAAGTTAGGTAAACTAAGCTCTTTTCTTAAGATAGTAGCCATTTCTTTTACACCAGTGT
>Bacterial.Accessory.Probes_round_1_probe_340
TCGGGCATTCACCAAATTCCCATTTTGCGCATAAGCGATACCTCTTAAATTATATACTTCTCCTTCATTAGGTGATTTTAATAAGAGTTCATTTGCGACAGAAATTGCTTCTTGGAAATT
>Bacterial.Accessory.Probes_round_1_probe_341
AAGAAGGTCCAAAGGGTGCGACTACAAGAGATCGTTCTATCATCTTAGGTGCGGGCTACAAGCTTCACAAACAAGTTGAAACCTTTGTTGAAGGTGGCTGGGGCAGAGAGAAAGATGCTA
>Bacterial.Accessory.Probes_round_1_probe_342
ATTTCTTTTACACCAGTGTAGTTACTAATGCCACTAAGATTTTCCTTCTTAACTGTAGAAATATCAACTCTTTTTACCTTTTTAGATGTAAAAGTGACTTGAATTCTTCCACTATAAAGT
>Bacterial.Accessory.Probes_round_1_probe_343
CAAATTCTTGTTTTTTGCTTTCTTCACTGGCTTCTCATTTAGTAATGTTTCTTAAATTATCTTCCATCTTTTTAGCTTGTGCCTTAAATTTGGTTATATATTCGCTTACTAATTTAACAT
>Bacterial.Accessory.Probes_round_1_probe_344
AAATGCAATTGCATATTATGAAAATCATAAATCTGAGATTCAAGAAAGATTAAAAAATCAAGAGGAGACAGTTAAGAAAGAATTAAAAGATCAGCTCTCTACAAACCACATTGGCGATAA
>Bacterial.Accessory.Probes_round_1_probe_345
GACTAGGTCCAAATATGGAACAAAATCTTTTAAATCACTTTAAAAGCTATGCAAAAATCTATGACGCTTCAGTTGAAGAATTATCAAAAATAGTTCCACTTAATATTGCCAAAAGCATTA
>Bacterial.Accessory.Probes_round_1_probe_346
CAGCATTATTAAAATCGCCATTAATAATATTTAGCATGGCTAAATTATTAATAGCAACATTATCATTAATAAAGAACTCTCTTGCTTTATTGATATCATTTCGGGCATTCACCAAATTCC
>Bacterial.Accessory.Probes_round_1_probe_347
CCGTAAGTTACAGAGTTACGGTTAATACCGAGGTTAATACCGAGGTTAATACCGGATCCATAATCATATGTGTTGTCAAATTGAGTTAAACCGTCGTGGAATGATGCCCAACCAGCTTTA
>Bacterial.Accessory.Probes_round_1_probe_348
AATGAGTGCCGAATAATTTTGCGTACTTTCATATAAAGTCTCTTTTGCCGTTATTGTTTCAGATGACATACTTTTCTGTGTCATGCCTTGCTGAGAATGGGTAGAACAACCAACGACAGA
>Bacterial.Accessory.Probes_round_1_probe_349
TCTGAGCTAAATGAGGCGCACAATCTCCAATACGTTTTTGACTATTTTAACGAGCTAGACGGCGAAAATGATGATTTATTTTTTGCTGGAGATACTAATATTAAAGAACGAAACCATAAT
>Bacterial.Accessory.Probes_round_1_probe_350
AATAATACTCATCTTGATGAACTAATTAAACTTTTGAATGAACAAAGTCAAAAAATCTCTTCTCATGATAGGTGGGCATACAGAGTTTCTGACAAATACATGTCAAATCCTAGTTATACA
>Bacterial.Accessory.Probes_round_1_probe_351
TTGCCTTTGATTGCTTGTTCTAATTTTTCAACAGTTTTAGTATATTTATCTTTTAGTTTAGTAGCAACTTCTTTAATTTTTGTTGCTAGATTTTCAAATTCTTGTTTTTTGCTTTCTTCA
>Bacterial.Accessory.Probes_round_1_probe_352
CTACTTCTTGCTTTGAAAAAGGAAGTAGTAAAGAAAATAACCAAAAAATTGTTAAGTCTAATTCAACTGATCGCACTGTAAATAAACCGTCAAAGGAAAAAGAAGAAGCACAATTTAATT
>Bacterial.Accessory.Probes_round_1_probe_353
TGCGTTCTTTTTATTTATGATCTTGATGCTACCGGCTGTGTAGGTACGACATATCGTAATAATGTTTGTGTAAGGAATAAACAAAATACAGCTCGTGAAATTGAGCGAGAGTTATTTGGT
>Bacterial.Accessory.Probes_round_1_probe_354
AAGAACGAAACCATAATGAAGCCTTTAGCTGACTGAGCAAGAATAGTGCTTATAAAAATGTTTTTGAGCCAAACAATGAAAATAAGACATCACTTAGTACATCAATCAATAAATATGCTA
>Bacterial.Accessory.Probes_round_1_probe_355
ATCAATAAATATGCTAATTCATATGACAAGATAATTCACCGCTCAAAGCTAAAATACATCAACCCTAAGATCTTTAAACTTTATGACTTTGTTAATAATGGTTTTCTTTATAAAAATATA
>Bacterial.Accessory.Probes_round_1_probe_356
ATGAAAAAAACACCAATTGCATTGACTATCGCTGCACTAGCCGCAGCTTCAGTTGCACAAGCTGCACCACAACCTAACACATTCTATGTAGGTGCTAAAGCAGGTTGGGCATCTTTCCAC
>Bacterial.Accessory.Probes_round_1_probe_357
TTCATATAAAACTAATAAGTTAGTCTCACTTATATATGATTTTGATGTTTATATCTGTAAAACAAATAAAGAGGCATTGCTTTTAGAAAAAGCAATGATTGACAGATATAATCCTGAATT
>Bacterial.Accessory.Probes_round_1_probe_358
GTCAGTGCAAAATTGTGGGCGAGGGTAGAATACTTCGCCTTTTAATTTTTTCATCATTTCCGCAAGGTCTGCTCGTAATTGTTTATTGGCACTTACGCCGCCTGCCATTACTAAGCGTTT
>Bacterial.Accessory.Probes_round_1_probe_359
GTAGAAGGTAAAAAACGCGCACTTGAAGTGGGTTTAAACTATGATATTAATGACAAAGCGAAAGTTTACACTGACTTGATTTGGGCAAAAGAAGGTCCAAAAGGTGCTGCTACAAGAGAT
>Bacterial.Accessory.Probes_round_1_probe_360
TACTCAAAACACACCGCACTATCTTGGTTCGACTATTCAGATTGTGCGTTTGGCAACGCCTGCGAACACTGGCACAACGACTACACAGCCAGCTACAACTACGCCAGCCATCACGGCGTA
>Bacterial.Accessory.Probes_round_1_probe_361
TCAAGACCAGCACCTAATAATAGAGATGGTTTTAAGTTGTGAACTTTAATGCGTGAATCTTTATCTACATGTTGTTGTACGTAGTAATCGTTGCGAACTAATGCAACACCTACTTTACCG
>Bacterial.Accessory.Probes_round_1_probe_362
AAAATTTACGAAAACCCTGAATTTAAGGAAACTCCTTTTGGTGGTAGTGTTAAACACTACTCTCGGCCACCATATGCAATGAAATTCAAAATATTAGATAACAGTTTAAAAAATAATGAT
>Bacterial.Accessory.Probes_round_1_probe_363
TTATTCTGATTTTTTGACCGCTTGCGAGAAAGCAACATCATAAAATCCTTTCGGTTGAGTATGGTGGCTGTCTGCTAAGAATATTTTGATTGCATTGTAAGCCTTTTCCATCGCGTTGTC
>Bacterial.Accessory.Probes_round_1_probe_364
AGTTTAAAAAATAATGATTTTACATACATTATTGACCATTTTGATAGTCCCGGGAAGAAAAGAGGCAGTAACAAAGAAGTATCTTTTGAAGGTGCCGGCTCATCTGAGCTAAATGAGGCG
>Bacterial.Accessory.Probes_round_1_probe_365
ATTAGCATATGGATTTTGTGGAGCTCTCTCTCTTCTGCTCTTTAATCAAGTTTTAAATGCATTATAACTACGATTATATTCGTCTCATTTACTATCTTTAATAACTGGTCTAGTTATTTC
>Bacterial.Accessory.Probes_round_1_probe_366
TGTGAAAGTTTTAAGTTAGATGCTTCTTTACCGATGCGGTCTGTGTAACCATTAACTTGGATAGCTAGGTTTGCTAAGCCTAAGTTGCTGATTTCAGCGTGTGCTGCATCTAAAGAAGTT
>Bacterial.Accessory.Probes_round_1_probe_367
TCAAATCCTAGTTATACAAAACGTGGTGATGGTGAATTTGCAGGTTTTTTATACAAAACCAATAAATTAGAACCCATTAAATTTAACGACGGATCTATTGGCAAAATTTACGAAAACCCT
>Bacterial.Accessory.Probes_round_1_probe_368
AGAAGCACAATTTAATTCTGGCAGAAGCAATGCATCAGAACACTCAGGCAACTTTAAAAACATAAATATTGGCTTTTGAAATGTTCTAAATTACTCAAATACTTCACTTAGTAAAGCATA
>Bacterial.Accessory.Probes_round_1_probe_369
AATACTTCACTTAGTAAAGCATATTTTAAAACCCAAGCGCTTGCATCTGTAATTTTTAACCAAAAATATGACTTAGTAGGACTAGTTGAATTAAAGGGTAGCAATAATACTCATCTTGAT
>Bacterial.Accessory.Probes_round_1_probe_370
CAACAAAATAAACAGATACTTTTGCATCTCTATTTACAATCAGAATTGCAACGAACTATCCAACTTTTGGGTAAGGATATTCGCCGTAGTGGATTTAGGGCTATTAGTGATAAATTGGTT
>Bacterial.Accessory.Probes_round_1_probe_371
GTGACCAGTTACTGGGTTTGCTTCACCGTAACCTACAGCTGTTACATTAGCTGGGTTAGTACCTTTAGAAACGATGTAATTAGCTACTGTTTCAGCACGACGTTGTGAAAGTTTTAAGTT
>Bacterial.Accessory.Probes_round_1_probe_372
TATTAGATAACCAACTGTTGTACGAACTGCCTTATCTAAGTTACCAACACGATTTAAGTATTGATATTCAACACGAGCAGCTAATTCAGGAGTAATTGCATACTCAAGACCAGCACCTAA
>Bacterial.Accessory.Probes_round_1_probe_373
AACACCTACTTTACCGTAAACATCTAAGTTAGGAACAACTTCGTAGCTTGGTTTTAAGCTTAAGTGCGCACCGTGAGCTGAATGTTTAGCCGCAGTTTTTTCTTTATCATCACCAGAAAA
>Bacterial.Accessory.Probes_round_1_probe_374
TATATCAAGTGCCAAATAACAAATTTCAAGTGTTGCAAACTCCAACATTTTGCATAATTAAAAACAAAAACATTTATAATGCTGGGCATAATTTGTATCCTAAAGAAATAATTATTGATT
>Bacterial.Accessory.Probes_round_1_probe_375
AAGAAATAATTATTGATTGATTACAAGAGGCTATAAATTAGGTATTATGGACAAAAATGAAATTATTTTAATGCTAAAAAATGTGTCTACTAGTCCTGGTGTTTATCTATGAAAAGATGC
>Bacterial.Accessory.Probes_round_1_probe_376
AAGTTGCAGAAGTGCATCTTCCAGATAATTTCGATATAAAAAAACTTAATTCTTCTGAAAAAAGAGTTTTTAAAAAGGCAAATTCTGTAAATTTAAATAGTGTAGATTATACAAAAGGAA
>Bacterial.Accessory.Probes_round_1_probe_377
TGGCTGAGAGAAAAAACTTAGCATTAAAAATGACAAGTTTATTTTACATTCGCTTAATTCAGTTTATAACAGTTTTGAAAGTAACAAAGCCAGTGCTTTTGAATTTAAAAACATAGATTG
>Bacterial.Accessory.Probes_round_1_probe_378
GCCATTTCACTTCTAAGCAAAAACAAGACACTTTTAATAATAGCACACAGACTTAGCACAATAAAAAATGCCGATAACATCTTGATGATTGAAAACGGGGAGATTAAAGAACAAGGAACT
>Bacterial.Accessory.Probes_round_1_probe_379
AATTACGGAATTTTATATATTGTTGCCACGCCTATCGGCAATTTAGGCGATATTACCCAACGGGCGTTAGACACCCTTTCATCTGTCGATTTAGTCGCCGCCGAAGACACTCGCCACAGC
>Bacterial.Accessory.Probes_round_1_probe_380
TCGCTATTGGCTAAATTCTCGGCTTTTTTATATTCACTAGAACTTTGATCAGCTAACAGTGGCACTTCACTAAATTTTACCCCTTCCATTGAAGTGTAAAAATCAATGCCGTTATTTGGC
>Bacterial.Accessory.Probes_round_1_probe_381
TATTGGTAAGCTGACGCCAGCGTTTGGCAAAGGCTTCTGCCGAGCGGTTGCCGTAGTCATCTTGAGGGGCCGCAACGATAGCGACACTATTACCGTCTTGATAAATTTTTTCCGCCCCTG
>Bacterial.Accessory.Probes_round_1_probe_382
ATTCACGTTTTGGATTTCTGGGCTAAGTAGCATTTCATCAACACGAGATTTGAGCAATGGCCCGACAATCACATTTGCCCCTTGCTGTTTTGCCTGTGAAATTAAGGAATTAACATCAGA
>Bacterial.Accessory.Probes_round_1_probe_383
AAGACACTCGCCACAGCGGTTTATTGCTGAGCCACTACGGCATTAAAAAACCGTTTTTCGCCTTGCACGACCATAATGAACAGCAGAAAGCGGTCGTTTTAGTCGAAAAATTAGCAAAAG
>Bacterial.Accessory.Probes_round_1_probe_384
TTCTGGTGCTTCAACTGGTGCTGCACCTTGACCGAAACGGTATGATAAACCTGCAGATACTGAGTGGATATCTGGGCTGTATTGGAAATTTGTACCTCTTGGTATTAGATAACCAACTGT
>Bacterial.Accessory.Probes_round_1_probe_385
TGTTGATCCTTTAAATCAGAATGTTAAAGTAGGTGATGAAACTAAAATAAGAATTTCTGGCGTTGATACACCTGAAAAATTTGTGGGTGGAATTAAAAGCAGTAATTTAGAACACAACTA
>Bacterial.Accessory.Probes_round_1_probe_386
TAAATCCACTACGGCGAATATCCTTACCCAAAAGTTGGATAGTTCGTTGCAATTCTGATTGTAAATAGAGATGCAAAAGTATCTGTTTATTTTGTTGCTGACTATAACTATAAAATGCAC
>Bacterial.Accessory.Probes_round_1_probe_387
TATACCTATTTCAACAGTGGTATTAATAACCTCCTTTCTAGCGGTGAAAAAGCAATTAACTTTAAATCTGCAGAATTCAATGGTTTCACATTTGGTGGTGCGTATGTCTTCTCTGCTGAT
>Bacterial.Accessory.Probes_round_1_probe_388
AAACCTGAAATTTTGTAGCCCGGAATATGGCGGAATTCATTGAATTTGGTTGCCAATGACCACGCATCAGCCCCCATTGCGTATAAACGCATCATTGAGAAATCGCTATTGGCTAAATTC
>Bacterial.Accessory.Probes_round_1_probe_389
CGGCAAAAACAAAATCCCGTTGCGATAAACTTACCGAGCTTGAAAACGAGCCTCGCACACTGATTTTTTATGAATCCACCCACCGTATTTTAGACACTCTTGCCGATATGCAGACTGTTT
>Bacterial.Accessory.Probes_round_1_probe_390
CGGAAGAATAGTTGGCGATGTATTTTTTGGAGACAAATACCAATATCTATATTCAGTTGAAATAACTCGTTCTGGATTAACTTTACCATATTATGACAATATAACTTTGGCATTTAGTTT
>Bacterial.Accessory.Probes_round_1_probe_391
TCGGCATTCCCCAAAATATATAAAGCTGCTTTGCTCACACCTGCATTTTGAATAGCGGCAACGGCATCAAGCGGTTGGTTGTAGTAACGCACATCAGCATCGCTATTGGTAAGCTGACGC
>Bacterial.Accessory.Probes_round_1_probe_392
AAATTTTTTCCGCCCCTGATTGTGCCTCAGATTCAGGAGATAAACCGTAGTAACACACCTGAGCAATATTACGCACATTTTCAGTGGCATTCAGTGCCAAAATATTCACGTTTTGGATTT
>Bacterial.Accessory.Probes_round_1_probe_393
ATCCTCAATAGAATATAATGTGCTAAATTTAATGTGAAATCTTACTTATCAAACGAGCTAAAAGCAAATGAAAAACAGACAAAATTCATCTGGAATCAACCCAAATTACGGAATTTTATA
>Bacterial.Accessory.Probes_round_1_probe_394
TCAAATTACTGACATTACTCTGCCAAGAACTTCCGCTTAAAAAAGCCGCTGCCATTGTGGCAGAAACCTTCGGCTATAAGAAAAATGCCCTGTATCAATATGGATTGGAGCATTTTGAGT
>Bacterial.Accessory.Probes_round_1_probe_395
TCAATGCCGTTATTTGGCGAATTACTGCGAGATGAGGTATAGATCGCTAAACGATCTTTTAAGGTTGAGCTATCAATACCTTGTTTAATTTCTAATACTTGCTCGGCATTCCCCAAAATA
>Bacterial.Accessory.Probes_round_1_probe_396
TAAGGAATTAACATCAGATGAATCGGTATCAAAAGTTTGCACTGCGGTTGAGTCATCAGCCTTAGCATCATTAAAACCACGCTTGATAATATCACCCAAAATTTTTGCATCACCACTTAG
>Bacterial.Accessory.Probes_round_1_probe_397
TTTTGCATCACCACTTAGAGGCAATAGCAATGCGACACTGTTTAACTGGGTTTGTTGGAAATTACTCACCCCTTGTAATTCCGTTGGCATTACGGCAACCGCACTATGGCTCGGGTATTG
>Bacterial.Accessory.Probes_round_1_probe_398
ACTATGGCTCGGGTATTGGGCTTTCCAATTATTAATTGCTTGTGGCATTTGTGCCGGTGTCGTCACATTTTGATTATAGATATTAATTAATGCCAACCAACCAGCAAGCTCCATCTCACC
>Bacterial.Accessory.Probes_round_1_probe_399
AGCAAGCTCCATCTCACCCGCTTCAGGCACAGTTTTTTCCAGCATTCCTCGATTTGCATCACGCAAGGTTTGCCAAATAATATCGTTATTTTCTTGGCGTTCACGGTTCATTTTATAGAA
>Bacterial.Accessory.Probes_round_1_probe_400
ACGGTTCATTTTATAGAAATTGTTAAGTTGCGATCTTGCACGCACAATGCCAATCACATCTTTCTGATTGGCAGCAATACGGGCTTGGGTTTGAATATAACGCAAACGCTGTGCCGAACT
>Bacterial.Accessory.Probes_round_1_probe_401
CAAACGCTGTGCCGAACTTAATAGCGGATCTTGAATGGCTTTTAATTGGCTTGTTGCTTGCTCGTTTTTCCCTTGTAAGGCGGCAAGCTGGGCGGAAACCAAGGCATACTCTAACTTTTG
>Bacterial.Accessory.Probes_round_1_probe_402
GGCATACTCTAACTTTTGCACCTCGTTCATCTCTGCGGTCAGAATTTCACTAAAGGTATTTTGAGCCTCATATTCCTTATTTTCATCAATTAATTTGCGTACAGCTAAAAGTTGATACGA
>Bacterial.Accessory.Probes_round_1_probe_403
AGCTAAAAGTTGATACGAAATTTTATCTTCCGCTTCTTTGGTTTGATCTGCTTTATTAATATAGAATTCCGAGCTTGAATAGGCTTCATTTTTAATGGATTCGGTGACAGGATTTACCGA
>Bacterial.Accessory.Probes_round_1_probe_404
GGTGACAGGATTTACCGATGTACAGGCAGAAATGAATAATGCAATCGCCGTTGGCACCAATGCCTTTTTCATTGTATGGTTTAAAATAGTTGCCATTGTCAGATCCTCAATAGAATATAA
>Bacterial.Accessory.Probes_round_1_probe_405
TCGAAAAATTAGCAAAAGGGGAAAACATTGCGTTAATTTCCGATGCCGGAACGCCACTGATTAGCGACCCGGGCTTTCATCTTGTCCGTCATTGCCGCCAAGCCGGGGTAAAAGTTGTGC
>Bacterial.Accessory.Probes_round_1_probe_406
CCGGGGTAAAAGTTGTGCCGATCCCCGGGGCTTGTGCCGCTGTTACTGCCTTATGTGCTTCAGGCATAGCTTCAGACCGTTTTTGTTTTGAAGGGTTCTTACCGGCAAAAACAAAATCCC
>Bacterial.Accessory.Probes_round_1_probe_407
TTGAATGGCTAAATGAGGATAGCAACCGAATTAAAGGCGAAATTGTTCTGGTGGTTGAAGGTAAACCGCAAAGTAGTGAGGAAGCCTTTTCCAGCCAAGCGATCAAATTACTGACATTAC
>Bacterial.Accessory.Probes_round_1_probe_408
TCCCGTTTATTAATAAGCTTGTTGAATAGCTCCATTGCGATATTGCATCCAAGATAAACTACGTTCAATATTACAATGTTGTCCGGCTTTTAACTCACCGGTTAAACCTGAAATTTTGTA
>Bacterial.Accessory.Probes_round_1_probe_409
CCGATATGCAGACTGTTTTTGGCGAAGATCGCTATGTGGTAATGGCGCGTGAAATCACGAAAACGTGGGAAACCATTTATGGAGATCAACTGGGTAACTTAATTGAATGGCTAAATGAGG
>Bacterial.Accessory.Probes_round_1_probe_410
TGTTTATCTATGAAAAGATGCTAAACAAAATGTCTTGTATGTTGGTAAAGCAAAGAATTTACGCAAGAGAATGCTTCAGTATTTTGACGGCGCTATTAATTCATATAAAACTAATAAGTT
>Bacterial.Accessory.Probes_round_1_probe_411
AACTTTGGCATTTAGTTTTGTAAAAAATCCAGTTTACTGAGAGCATTATGCCTTGCTTCGTTTAGGTGAAGCATTAGAATATGCTAAAACCAACAAAAAAGGATTCTTTAAAACATTTGC
>Bacterial.Accessory.Probes_round_1_probe_412
ATTAGTGATAAATTGGTTCGGAGTAATTTCGATTTATTTGAACAAGATAAAAGCGGAAAGAGTATTGTAGTCGCTCAAGCTGATAATGAACCTTCGAATAGTTGCGTTCTTTTTATTTAT
>Bacterial.Accessory.Probes_round_1_probe_413
CGAGAGTTATTTGGTTATCGCTTAAATAAACAAATGATAGAGACAAGATTAACTTATAAAAATTCAATTAGCGCGAATTGTAATCAAAAACAATGCCAAAGCTATTTACAACAACCTGCA
>Bacterial.Accessory.Probes_round_1_probe_414
GTAATTTAGAACACAACTATGCGCTACTTTCATCTAAATTTGCTGAAGAAGCTTTACCAAAAGGCTCAAAAGTTAGAGTTTATGGCGATTCTAAAGATGCATACGGAAGAATAGTTGGCG
>Bacterial.Accessory.Probes_round_1_probe_415
ATGAGTTTCAAGAAAATTTTAGGTGTTGCATTGGTTTCTGCATTAGCATTAACTGCTTGTAAAGAAGAGAAAAAGGCAGAATCTACCGCTGCTCCGGCAGCTCAAGCTCCGGCTAAAATC
>Bacterial.Accessory.Probes_round_1_probe_416
TGTGCTGCATCTAAAGAAGTTGCTGCTGCTGGTTTTAAGCTTGATTTACCGAAATCAAATAAAACATCAGAGCTGAATGCGAAGTTTTTAGTTACAACTTCTGGTGCTTCAACTGGTGCT
>Bacterial.Accessory.Probes_round_1_probe_417
ATTTAAAAACATAGATTGAGACAAATTGAAGGCTAAATATTTTGATGCAGAAATAGTTAAATGAAGCGATGGTGATACTCCTGTAGTTAAAGTTACTAGTGTTGATCCTTTAAATCAGAA
>Bacterial.Accessory.Probes_round_1_probe_418
CAGTTGTGCCTCTTGATAAGGATAAAGAAGTTAGTGCTGAAATAAATTTGGAATTTAAGATCATTTACAAAGACCCTGTCGAAAACACTGTTGAGTTAGTAGATGGCTGAGAGAAAAAAC
>Bacterial.Accessory.Probes_round_1_probe_419
TTTTATTGAAAATATACTTTCTACTTTCATCTAAATCATCAAATTCGTCATAATTATAATAAGTTATGCCTTGTCTATTTAATGACTGATTGACTACAACAAAATGGTTTTTCTTTTGAA
>Bacterial.Accessory.Probes_round_1_probe_420
AGTGTAGATTATACAAAAGGAACTACCTTTGAAATACCTGGTGAAAAAGATTACTTTTTAAAAATTTATTCTTTAACTCCACCATCAATTGATGAAAATACAGTTGTGCCTCTTGATAAG
>Bacterial.Accessory.Probes_round_1_probe_421
GTACCGCCAGCAAATACTAATTTGTCATATGAATCTGTAAATTCTTCGCCAGTTTTTAGGTTTTTAACCACTACTTCTTTCTTGTCTTTGTTAATTTTAATAACTTCATGTTCAGTTTTT
>Bacterial.Accessory.Probes_round_1_probe_422
TTAAAAACAAGGAACAACTAATTGAAAAATACAAATACTTTCGTTTTAGAGACATAGCTCTTCCTTTTGAATTTGGGATTATTCAAGATTTTAAAAATGTTGAGGAGCAAGTTTTATGCA
>Bacterial.Accessory.Probes_round_1_probe_423
AGGAGCAAGTTTTATGCATCTCCGGCCCAAATTTGTTATTGCCTGAGAAATCTTATTATGATGATAAGCATCCGGCTAAGGAGTTGCTAATTTCTAAATTTAAAGAAATGAGTCTTAAGT
>Bacterial.Accessory.Probes_round_1_probe_424
TGTCATTGTTTGCTAACTCAACTAGGTGTTGTGCATGTTGAAATAATTTTGAAAGAATAATATTGTTGTATTCAATGCCAGGAATTTTAGGTTCGATTGGTCATGTACCGCCAGCAAATA
>Bacterial.Accessory.Probes_round_1_probe_425
AGGATTGTTGTCAATTAAAGTAACGTTTTTACCTTTTTGTCAGAATGCTTCAGTAAGTTCGATTCCAATGTATCCAGCACCAACAACTACAACATTCTTAATTTTGTCATTGTTTGCTAA
>Bacterial.Accessory.Probes_round_1_probe_426
AGCTGGAGAAAGTGTAAGAATAGAAAGTAATGCAATCGCACTTAATTTGAATGTTGCAGGGATACTGCTATTCAATTCTGATTGTGGATTAGAAGAAATAGCGCTAAAAGACTTTACTTT
>Bacterial.Accessory.Probes_round_1_probe_427
AATGGTGCACAATTCGATGAAAAAGGTAATTTAAACTTATGATGAAGTTCTAAAGACTATAAAGCTTTTCAAGAAAAAGCAAAAGATATGATTACCTTATTTGATAATAAAACAACTGAA
>Bacterial.Accessory.Probes_round_1_probe_428
TTCTCTTAAATTATGCGCTTTTTGCTGATATGGCTTATGATTTTAAAACTAGAGAAAAGCTTGGTGTTTCACCAATTTTACCTACTTTAAAGGCTATTTCAGCACTTAAAAACAAGGAAC
>Bacterial.Accessory.Probes_round_1_probe_429
CTGTTCTTGGTCTAAAGCCAACGCTCATTATTACTAAATCAGCAGCATGTTCACCTTTATCTGTTACAACAGATGAAACATCTTTACCATTAACTGATTTAAATTCTTTAACCATTTCAC
>Bacterial.Accessory.Probes_round_1_probe_430
CAGATGAATCACCAATTACATAGATGTTTTCATCACCTAAAATTTGTTGGAAATCATTTACCTTAATAGCACCGTTAGGTAGTTTTTCAGCTTCAACCATTTCTGTTCTTGGTCTAAAGC
>Bacterial.Accessory.Probes_round_1_probe_431
TTATAGCAGGAGAATTTGACAGAGCACTAACAGGTCAAGATAGTCCTATGACTAAAGAAAAACATGCATTTTATATTGCTTACAATAAATTTAAAATTCCTTTTGGTACTTATTTTGCTA
>Bacterial.Accessory.Probes_round_1_probe_432
TTCATGTTCAGTTTTTAAATCAACACCATATTTGTCTCTAAGAATGTCAGGCGATGAGTAGAATAATCCGTCAGGTTGGCTAAATTCACCACCTACTCAAACTGCTATACCACAACCTAA
>Bacterial.Accessory.Probes_round_1_probe_433
TTCAGGAAGTGTTAATCCTTTTTGGATAGCTAGAGCTAACATGAAAATTGTTTCAGTGTGAATAGCGTTTCCTCATGAACCAATTTGTGCTCCGACTAGTTTCAATGTCTTTGTGTCATA
>Bacterial.Accessory.Probes_round_1_probe_434
AATATTTAAAGCCTATTAACAGAAACTACTGAAGTATGTCTCCTGCTGAAATTAATGCATACTATAATCCATTTATGAACCACATTGTTTTTCCTGCAGGAATATTGAATAAGCCATTTT
>Bacterial.Accessory.Probes_round_1_probe_435
CAATGTCTTTGTGTCATAAACAATCTTACATGCAACTTTTTCAGATGTGCTCATAAATTCAGGACGATCAAAGTCTTCAAAGTAAACACTAGCTACATCTGTAAGACCATTTCTTCTAGC
>Bacterial.Accessory.Probes_round_1_probe_436
ATTCTTTAACCATTTCACCAAGAGCTAATTTAACACCATCTTTTTTGATATTAGCTTCCATTATATCTGTAAATTCAGGGTCAAAGTAGTTTCCAATGACTCTAGGATTGTTGTCAATTA
>Bacterial.Accessory.Probes_round_1_probe_437
TGGTACTTATTTTGCTAAAAAAACATTTAGCGAAAAAGCAAAAGCAAATGTTGAACAAATGGTTACTAAAATGATTGGCATCTACAGAGATCGTCTTTTAAAAAATGACTGATTAAGTAA
>Bacterial.Accessory.Probes_round_1_probe_438
TATATTTAATCCTGCAATGTGCAATGCAGCTACAACACCAGTTTTAACAGCGTTTGTTGCTAGAGCAACGTGTGCATGGTTTCCTGTAACACTGTGTTTAATAGCAGATGAATCACCAAT
>Bacterial.Accessory.Probes_round_1_probe_439
TGTCTAATGATGCAAATGATATTAAAGACTTCTTCACTAGTTTTGCAGTAATATGAAAAAGCAAATATAAGCCTGAAAGCGCAAGATTATTATTAGCAACTGATGTCCATGCTCCTGCGA
>Bacterial.Accessory.Probes_round_1_probe_440
CGTTTTATGAAATTCACAACCAAAGTGAAAAAGACTTGATGAAAGAAACTGCCGATTTAATAGCCGAAAAAAACATAAGTAGGAAAAGAATTAAAGATCCAGTTCTCTTAAATTATGCGC
>Bacterial.Accessory.Probes_round_1_probe_441
GATAATAAAACAACTGAATATGGAAAATGCAATGGTACTTTAACAGTATCAGAAAACATTGCAGATGCTGGCGGATTTTCGTGTGCACTAGAAGCAGCTATGTCTAATGATGCAAATGAT
>Bacterial.Accessory.Probes_round_1_probe_442
AGTTTTCTCCTAGCGCTGAGGAAAATGCTGATTATGTAAAATTATATAATCCATACAGCATTTCTGACGTAGTTACATTTTCTAAAAATGCTGATTTAAAGGCGATTGCAGAAAATTTAG
>Bacterial.Accessory.Probes_round_1_probe_443
GTTACTTATGGCGTGTTTGGTGGATATCAAATCACTGATAATTTTGCAGTAGAGTTAGGCTATGATGATTTTGGTCGTGCGAAGTTACGTATGGCTGAAAAAGATCAAAAAGCAAAAGAT
>Bacterial.Accessory.Probes_round_1_probe_444
AAGACCATTTCTTCTAGCAGCTTCTTCAGTGAAACCTGTACTTGTATAGTGGCAACCAAAAACATTAATAGCGTTTGTTCCGGCAACACCTGGGAATGGTATATTTAATCCTGCAATGTG
>Bacterial.Accessory.Probes_round_1_probe_445
TTATGAACAAATGAAAATAAGTAACAAATTTTTCAAAAGGAATAACTTATTAAAAAATGCATTAGATTGCACAGTTGTTAAAAACACATGAGAATTTAATCAATATTTAAAGCCTATTAA
>Bacterial.Accessory.Probes_round_1_probe_446
TATTGAATAAGCCATTTTATTCTATAGAACAGTCAGAAGCAACAAATTATGGTGGCATTGGAGCTGTAATTGCTCATGAAATAAGTCACGCTTTTGATAATAATGGTGCACAATTCGATG
>Bacterial.Accessory.Probes_round_1_probe_447
AAAATGACTGATTAAGTAAAAGCACTAAAGAAAAAGCAGCAGTTAAACTAGATGCTTTAGGTGTTCACATTGGTTACCCAAAAGAAATTCAACCTTTTTATGAACAAATGAAAATAAGTA
>Bacterial.Accessory.Probes_round_1_probe_448
CAAAAACACAAAATAATCTTCAAGCACAAAATGTTCCTCAGGCACAAAATGCCTCTCAGGCACAAAATGCCCCTCAGGCACAAAATGCTCCTCAGGCACAAAATGCTCCTCAGGTGGAAA
>Bacterial.Accessory.Probes_round_1_probe_449
TTACCAACCTTTAACCACACCACCTTGGAAGTGTTTAAGTGCTTCTTGATACACTTCTTCGGTTTGGAATGCTTTCACAAAATCTTTGATCGCTTCATTGTCTTTATTATCTTCACGGCT
>Bacterial.Accessory.Probes_round_1_probe_450
CGATTGCAGAAAATTTAGTTAACAAAAACTCTAAATCAATTACTAATGTTGTAGATAAATTAATTGTTTTTTATCCTAAATTTTTAGAAAATATTGACAAAGTATTCAATGATGAGAATT
>Bacterial.Accessory.Probes_round_1_probe_451
TTGTGACTGCCAATATTTTTAGGTCTTTTGCTAGCTGGTTTTATTACCGGAGGTGTTTGGTTATTAGGTTATATAATTGATAATTTTCTAAAAGTTGATTTATTTAACCCATCAACTTTT
>Bacterial.Accessory.Probes_round_1_probe_452
AGCCATCACGGCGTATAGTGGGGAGAATTTAATCACGCAATATAGCAATACTAATGGCAACGCCAAAATCGAAATCGGTTTTAAAAATGCACCGACATTTAGCAAAGTAATGCTTGCTAA
>Bacterial.Accessory.Probes_round_1_probe_453
GAAATGAGTCTTAAGTTGCTTAAGTTTTATTATTCAGATGAGCAAAAAAATGAAAAGATTATTGACCAAGCATTAGCTTTTGATTCTTCATTAGTTGAGTTTTCTCCTAGCGCTGAGGAA
>Bacterial.Accessory.Probes_round_1_probe_454
CCTTCAATACGCTATAAATTAGCGAAGACATACTATCAGCGAGGTGACAGCAAATCTTCTTTACTTTATTTAACGCCATTACTGAATGATAATACGAAGCTTGCTACACAAGCGAAAATA
>Bacterial.Accessory.Probes_round_1_probe_455
TTGACAAAGTATTCAATGATGAGAATTTTGAAAATATTAAGTCATGAATGTTTTTAAAAACAATTATTCAATACTCTAGCCTTTTAAATGATGAATCAAGAGTTATAGCAGGAGAATTTG
>Bacterial.Accessory.Probes_round_1_probe_456
TCCTTCAAATCCTGATAAATATGTGCTTAAAGATATCTCATTTAAGATAGAACCAACTAAAACATTAGCTCTTGTCGGTCACACTGGTTGTGGAAAAAGTACAATTGCTAAGTTGCTTTC
>Bacterial.Accessory.Probes_round_1_probe_457
CAGTAAAATTCTTAATTTACTTATAATAGTCGGTCTAACAGTTTTATTAAAAAACAATTGAACTTCTATGCCTGGTAGAGATAACATAACTAGCGGTTCAATTTTGTCAATTTCAATCTA
>Bacterial.Accessory.Probes_round_1_probe_458
TTAGTTGAGTTTACGGAATACACTCAACCAAATGATGCATTAACGAAGGGCGATTTAGATGCTAATGCCTTCCAACACAAACCTTACATGGACAAAGAAGTTGAGCAACGTGGTTATAAA
>Bacterial.Accessory.Probes_round_1_probe_459
TAGAACTATAACAACATTTGCAAATATTAAGTCTCAAAAGAATCTTAAATTACGATCAAACTTAAATACTGAAAATGCTCCTAAAACAGCATTTATAGCTGATGCGGGCTCAGTGTATGA
>Bacterial.Accessory.Probes_round_1_probe_460
AAAAGACACATGGAAATAATCCAAAGACAAGAGAATTAGATGAAATACTGTCATCAATTTATCAGCCTAAAAAATTAGAAAAGACACTTGATTATCTTACTTCCTTAATGGTTGAAATTG
>Bacterial.Accessory.Probes_round_1_probe_461
ACCGTAAAGGCATTTATGTCGAAAAAATAACTGGTGAACCATTATTTTCATCTAGCACAAAATTTAACTCTGGATGTGGCTGACCAAGTTTTTCAGAGCCAATTTTTAAAGACACTGTGA
>Bacterial.Accessory.Probes_round_1_probe_462
TTACCTTTAGCATTTTAATTTCATACTCATTTATTACAGCACTTATAGCATTAGTAATAATTCCAATTAACTTTATCCCTGTATTAATCATAATTGTTAAAAATCAAAAATATTTCGTAT
>Bacterial.Accessory.Probes_round_1_probe_463
TTAACCCATCAACTTTTAGCACAATGCAATTTGCTTGATTTATAGTGCTTTTAGCCTTATTTTACTTCCTTCAGAAACTAACTTTAATTACTCAATATTTAATAGTTAATAGAGCAAGTG
>Bacterial.Accessory.Probes_round_1_probe_464
TAGTTAATAGAGCAAGTGTTAAGATTGGATCGCGCATTAGAGTTAATGTATACCAAAAACTTCAAATAATGCCACTAAGTTATTTCGAAAATGAAAAAACTGGCGATTTAATGTCAACAG
>Bacterial.Accessory.Probes_round_1_probe_465
TCAAAAATATTTCGTATCTAAGCAGCAAAATTTAGGTAATTTTAATGCTTATTTAGAAGAAATAATTGATGCTTTACCAGTAATTAGAATAAATAATAAGCAAAGCACTGTTGCCAAGGA
>Bacterial.Accessory.Probes_round_1_probe_466
TTTGTCAATTTCAATCTATGTTTTCACTGTTAGCGATAAATTAGGTGAAATTTTAGAAATTATTTCGAACTTACAATTAGGTCTTGGTTCAGTTGTCAGAGTCAAAAAGCTTCTTGATTT
>Bacterial.Accessory.Probes_round_1_probe_467
CAAAAAGCTTCTTGATTTAATGCCTTTAGTCGATGAGTCTAAACTGTCTGACTTAATAGAGGGTGATGGAACTATTGAGTTTAAAAACGTATGATTTGCCTATCCTTCAAATCCTGATAA
>Bacterial.Accessory.Probes_round_1_probe_468
ATTGATGTAATTCAGCAAGAAACATATTTATTTAAAGACACAATTAAAAATAATCTCTCTTGTGTAAGACCTAATATTTCAGATGAGCAACTTATCTCAATTTCTGAACAAGTAGGATTA
>Bacterial.Accessory.Probes_round_1_probe_469
TCTGAACAAGTAGGATTAGATGAGTTTGTTAAAAAACTCCCTGATGGCTATAAAACAGAGCTAAAAGACAATGGTTCAGTATTAAGTGTAGGCCAAAAACAGCTTATTGCAATAACTAGA
>Bacterial.Accessory.Probes_round_1_probe_470
TTTTTAAAGACACTGTGAAATATTTGGATGACACATCACACAATATGTTTAGAATTGAAGTCAGATCTGGCCAAGGAGATCATCACTTAGGACACGTATTTAACGATGGCCCTAAAGAAA
>Bacterial.Accessory.Probes_round_1_probe_471
CTAAAAATGGCAATCAAGAATCATCCAATTTGATTGCTCCGGTTCTTGAAAAGGAATACTTCAAAATATTAAATCATGTGCATGATGCCATTCAGATTCTTAAAAAGACACATGGAAATA
>Bacterial.Accessory.Probes_round_1_probe_472
TTGCTAAGTTGCTTTCAAAACTCTATGTTCCAACTAAAGGAGATATATTAATTAATGGTCAGTCAATATTTAAAACAAATGAAAAAAGTTGAAGAAATAATATTGATGTAATTCAGCAAG
>Bacterial.Accessory.Probes_round_1_probe_473
TTAAACAAGTTAGAAATGAATTGAGTCTTAGTCAGCTTAGTTATGATATTTTAAAAAATTCAGCTACTGAAAGACCTCATACATCAGTTTTAAATAATGAATACCGTAAAGGCATTTATG
>Bacterial.Accessory.Probes_round_1_probe_474
AAAGGTCAGAAACCAGTTAAATGTTATAACAAGCATTTTGGATAAAGTAAAAGACTCTATTGACTATGATAAGCACTTCAAGATATCTTATGATGGCAACACTAGAACTATAACAACATT
>Bacterial.Accessory.Probes_round_1_probe_475
AAGCACTGTTGCCAAGGACTTTGACAAAATTAATAAAACACTTTTAAAAACCAGTACTGATATTTCAGTTAGAATTGCCTGATTATATCCTTGATTCTATTTCAGTAAAATTCTTAATTT
>Bacterial.Accessory.Probes_round_1_probe_476
CTTATTGCAATAACTAGATCAATGATTAGCAGTAAGACAATTTCAATACTAGATGAAGCAACTAGCGACATTGATACATTAACTGAAAGCAAGATTAAAAAAGCCATTTCACTTCTAAGC
>Bacterial.Accessory.Probes_round_1_probe_477
CAGAAGCATATCATCAAGATTACTTAACCAAAAATCCAACAGGATACTGCCATATTAATTTAGATACTGATTATTCACTTTCTAATGATGATTACCAATTAATTAAACAAGTTAGAAATG
>Bacterial.Accessory.Probes_round_1_probe_478
TTAGTTTTACATCTTTTTAAAATTATTGACCCTGCTTCATTAAACAAACAAGGCAATGATATTGGAACTCAATATAGAACTGGTGTTTATTATAAAGATGTTAATGATTATTTAACAATT
>Bacterial.Accessory.Probes_round_1_probe_479
CCTTAATGGTTGAAATTGCTAAAAAGGATTATGGATTTAATAGTCATTTTGGTGAAGATTTCAATAGATGACACACTAATAATGTAAATGATTTGGATTGAAAGGTCAGAAACCAGTTAA
>Bacterial.Accessory.Probes_round_1_probe_480
ATCACAAGCAATAAAAGCATATAACAGCAATGACTATCAATTAGCACTCAAATTATTTGAAAAGTCGGCGGAAATCTATGGACGGAAAATTGTTGAATTTCAAATTACCAAATGCAAAGA
>Bacterial.Accessory.Probes_round_1_probe_481
ATGGTAAAGACGAAAATGCTACATATACAAACCTAAAGAATTCTTTACATGCTGAAACTGTCAAAGTTGTATATGATTCTGAAGTTGTTTCAGTTGAGGAATTAGTTTTACATCTTTTTA
>Bacterial.Accessory.Probes_round_1_probe_482
GCGATTTAATGTCAACAGTAACTAATGATATTCAAAATGTTGTGCAGTCAATGATCGACGTTATAAGTAATATTATTACTGTTGTCTTTACATTAGTAATTACCTTTAGCATTTTAATTT
>Bacterial.Accessory.Probes_round_1_probe_483
GTTAATGATTATTTAACAATTGAAAAACTATTTAACTACTTAAAAAAGCAATATAAAGAATTTTATGTTGAGCTAAAAGTTTTAAATCATTTTATTGATGCAGAAGCATATCATCAAGAT
>Bacterial.Accessory.Probes_round_1_probe_484
GATTCTTTAAAACATTTGCATTGCCATACTGAATTCAATCTAACATTTACAAAATGAAGCCTAATGGAAAATGAACATTGCTAGATAAACACTCTCCTACAAATCTGTACAACATTGAAG
>Bacterial.Accessory.Probes_round_1_probe_485
TTCGGATTACCAGCAGGATCACCAAAGGTTGCACTGGTTAAACCTGATAATGCTTTCGCCAATGCTACAGTAATGGTGTTACCATTGATTTGAGTCATAATATTTTGACCTTCATCAAAG
>Bacterial.Accessory.Probes_round_1_probe_486
TTCAAGGTAGCCTTTAGTGATGAGTTCTTTTTTCCAATCTGTACTTCCGCTATTTCCATTTACGCCATTATATGTTTGTTCTTCAGCAAGCATTACTTTGCTAAATGTCGGTGCATTTTT
>Bacterial.Accessory.Probes_round_1_probe_487
ACAACTCTATAAAAAGTGATACAGAAAATACTGAAAGATCTTCAAGCGATAATAAAAGTGATAATGTAAAGACAAATCATCCAAATGACAGGGCAGCAGATCCTAAAAATGGCAATCAAG
>Bacterial.Accessory.Probes_round_1_probe_488
GCAACTGTTGCGGTACCAAACAATCCAAGTAACTTAGGTCGCGCCTTATTACTTTTAGAAAAACAAGGCTTAATTAAGTTAAAAGATCCAAGTAACTTATTCTCAACCTCAATTGATGTG
>Bacterial.Accessory.Probes_round_1_probe_489
AGTGAGAGAACCATCTGTACCATCAAGCACAGCACGATCTTTACCTGTATTATCAGTTAATGTCACTTTACCTGCTTCGCCAGCTGTTGTGCCTTCAGGTGCTTTACCTAATTTTACGTT
>Bacterial.Accessory.Probes_round_1_probe_490
TTATAATAATCGTTGCTTGTGGATTGATTGAAAGGGTTTGTTCAATGACAGCTTCAACAGTGGATGTATTAAAATAACCTGTTTCGGTATTATAGTCTGTTGGCGTTGCGATGATGACAA
>Bacterial.Accessory.Probes_round_1_probe_491
TCAACCTCAATTGATGTGATTGAGAATCCAAAAAATCTCCAAATCAAAGAAGTTGAAGGTTCACTACTTCCACGTATGTTAGATGATGTCGATTTCGCGATCATCAACAATAACTATGCT
>Bacterial.Accessory.Probes_round_1_probe_492
GGTGGTTACCAAATCTTAAACCAAAACAACTTTGGTTTAGCGACAGAATTAGGTTATGACTACTTTGGTCGTGTTCGTGGTAACACTACATTTTCTGGTGATGATAAAGAAAAAACTGCG
>Bacterial.Accessory.Probes_round_1_probe_493
TTCTTTTCTTAAGTCGCGTCAACGTGGCATCTTATGAAAGCATACATGAATTAGACATTGACTTACAACGCCACCTCACAGCTATCTCTACAATCGGTTCTAATGCACCTTATGTAGGTT
>Bacterial.Accessory.Probes_round_1_probe_494
ATTGACTTTTTCTTCTTTATTTACAGAAAGATGTGCTGAATTAACAGAAGGATGTGCTGAGAGTTTTTCTTTGCATTTGGTAATTTGAAATTCAACAATTTTCCGTCCATAGATTTCCGC
>Bacterial.Accessory.Probes_round_1_probe_495
GCTAACAATAGCAGTAGTGAAAGTGACAAGAGTAAAAATGCAGATAACTCAAATTCAAATAGTAATTCAAATGTAAACAATAGTCCTGACAATCACAACTCTATAAAAAGTGATACAGAA
>Bacterial.Accessory.Probes_round_1_probe_496
ATTGAATCCATCAGTTAAATGCCAAGCTCTAATCGTGAACATTCTAAAGTGGTGAGCAATCATAGCCGTTGTGAGTTTTTCTCGTGAAAATTCTGGCCAATTGTAACCATTAGCGATTAA
>Bacterial.Accessory.Probes_round_1_probe_497
GCTACACAAGCGAAAATATTACAGATAAAAAATCTAATTCAATTAAATAATTTCCAAGAAGCAATTTCTGTCGCAAATGAACTCTTATTAAAATCACCTAATGAAGGAGAAGTATATAAT
>Bacterial.Accessory.Probes_round_1_probe_498
TGCTGCGCGTAAATTAACTGTTGGAGTGATGACAGGTGCTGAAGCGCAAGTGACAGAAGTTGCTGCCAAAATTGCGAAGGAAAAATATAATATTGATGTGAAATTAGTTGAGTTTACGGA
>Bacterial.Accessory.Probes_round_1_probe_499
TTTATGAAGAATCGCAACCTTCTTCAGAGCGTTTGAATGCTTTTCGTGAACTGCGTACTCAATTAGAAAAAGCGCTTTATCTTCCTGAAATGGAAGCATTAAAAAAACAAATACTACAGA
>Bacterial.Accessory.Probes_round_1_probe_500
CACGAGCTGTATTTTGTTTATTCCTTACACAAACATTATTACGATATGTCGTACCTACACAGCCGGTAGCATCAAGATCATAAATAAAAAGAACGCAACTATTCGAAGGTTCATTATCAG
>Bacterial.Accessory.Probes_round_1_probe_501
CGTGCTGAAACAGTAGCTAATTACATCGTTTCTAAAGGTACTAACCCAGCTAATGTAACAGCTGTAGGTTACGGTGAAGCAAACCCAGTAACTGGTCACACATGTGATGCAGTTAAAGGT
>Bacterial.Accessory.Probes_round_1_probe_502
GGCATTGTTTTTGATTACAATTCGCGCTAATTGAATTTTTATAAGTTAATCTTGTCTCTATCATTTGTTTATTTAAGCGATAACCAAATAACTCTCGCTCAATTTCACGAGCTGTATTTT
>Bacterial.Accessory.Probes_round_1_probe_503
CTTCAATTGCACCAATAGTGTTCTTGTTACCGACAATACGCGCATTTTCCTTAGCTTTGATTTCATTACTATTACCGAAAATACCACTTGCATTAGCAGTTAATGTACTGTTGGTATTAC
>Bacterial.Accessory.Probes_round_1_probe_504
CAGCAATCCAATGAAATTTTAATGCAGTTATGGCTATGTCATTTTCATCTAATAAATCGACCCACCCTCCGCTATTACATGCAGGTTGTTGTAAATAGCTTTGGCATTGTTTTTGATTAC
>Bacterial.Accessory.Probes_round_1_probe_505
TCATCTGAAACAATAACGGCAAAAGAGACTTTATATGAAAGTACGCAAAATTATTCGGCACTCATTTCACTGTATCGCGATGTGTTGAAAGCCAAAGAAGATCCTTCAATACGCTATAAA
>Bacterial.Accessory.Probes_round_1_probe_506
TCGAAGGTTCATTATCAGCTTGAGCGACTACAATACTCTTTCCGCTTTTATCTTGTTCAAATAAATCGAAATTACTCCGAACCAATTTATCACTAATAGCCCTAAATCCACTACGGCGAA
>Bacterial.Accessory.Probes_round_1_probe_507
TTAAATAAAACGAACTCAACTTCTAAACCATATTTTTCTTTTGCAATCTGTGCTGCACGTTCTGCAACGGTATGCTCAGGGCCTGACATTACCCCTACTTTGATTTTAGCCGGAGCTTGA
>Bacterial.Accessory.Probes_round_1_probe_508
TTTCTTTATAAAAATATAAATTCGTTAAATGATTGAATGCAATATGTTAAGAGCTCATCAAGTAAAAAATATAAATCTAACTCTGGATATATTATAAGAGGTATATCAGATCACTCACCA
>Bacterial.Accessory.Probes_round_1_probe_509
TAACAGCAAGTGCGGTGAAAAGTTATGTCACGACAAAATTTGGTGCATTAAGTTCAACGTTGAATTTAGAAACCGATCAACCAACTGATGGCAGTAAAAATAAAGGTTCAATCAATTTAA
>Bacterial.Accessory.Probes_round_1_probe_510
AAATGTCGGTGCATTTTTAAAACCGATTTCGATTTTGGCGTTGCCATTAGTATTGCTATATTGCGTGATTAAATTCTCCCCACTATACGCCGTGATGGCTGGCGTAGTTGTAGCTGGCTG
>Bacterial.Accessory.Probes_round_1_probe_511
ACTGCATCAGGCTCAAGATAATCATCTGAATCTAACTGCCCAATGTAATAACCTTTAGCAAAAGAAACGGCTGCATTTGATGCTGAGGCTATTCCGCCATTTGGTTTAGACATGATGCGT
>Bacterial.Accessory.Probes_round_1_probe_512
CTCCAGTATTTGCAGGTGGTTTAGAATATGCGTTTATGCCTGAGTTAGCTTTACGTGTTGAATATCAATGGGTAAATAATGTTGGTAAATTGAAAGATGTTGATGGCAATCGCGTAGATT
>Bacterial.Accessory.Probes_round_1_probe_513
AGCGTTAGATAAGTTTAAGTTTAAAGTATCTACTGGCGAGGGTGATGATAAGACTTTTGAAATCGGTCGTGGCGATACGTTGAAGTTTACGAGTGGTCAAAATATTCAATTGACTTTAGC
>Bacterial.Accessory.Probes_round_1_probe_514
GATTTAGTTGGTACACCGAATGATGATCCGAATAATGCACCTAACAACAAAACACGTATTACTTATGAAATACCTGGTGCACAACCTACTGATCCAGCAACAATTGAAGAGTTAGCCACA
>Bacterial.Accessory.Probes_round_1_probe_515
CACCTAAATACACAGAATTTTCTAATGTTGCAGTGACATTATTACCTAAAACAAAATAATTTTTCCCTTTTGTATTTAAGGTGTTATTCGCTCCAATAACCGATGAGTCAGTTAATGTAA
>Bacterial.Accessory.Probes_round_1_probe_516
CATGTAATACGCGGTTATAACAAATTTTATTAAGATGCTTAAATTTTCCAACCTCACTGAGTTTTAGGAACATGTCATAGTCTACGGCATTTTCAATTTTTTCATTGAATCCATCAGTTA
>Bacterial.Accessory.Probes_round_1_probe_517
TATCGAGAATAGCAGAAGCTCTGAAGTTATCAGAACCTGACTTCATGATTAAACGATAAATACCAACAGTTTTAGGTTTCTTATTTAATACATCATGAGTAATGAAACGTTTTCTGGTTT
>Bacterial.Accessory.Probes_round_1_probe_518
CGCGTATTACCTATGAAATTCCTGGTGCAGGTACTAATCCAACCGTTGAAGAGCTAGCTACACTCAATGATGGTTTAAAATTTGGTGCAAATGATGGTACAGTCCACAATGCGAAATTAA
>Bacterial.Accessory.Probes_round_1_probe_519
GATCAAAAAGCAAAAGATGCAGCAAAACACACTAACCATGGTGCGCATTTAAGCTTAAAAGCAAGCTATCCTGTACTTGATGGTTTAGATATTTATGCGCGTGTTGGAGCAGCATTAATT
>Bacterial.Accessory.Probes_round_1_probe_520
CATTGATTGCATCGGTACTCGCTTCTGTCACTAAACCTGCTGCCACATTTTGTACACGACGCTCTTTACCAACGGCACCAACAGTGACCACACCAACTGGCTGCGAACCAGCAAAGGTAT
>Bacterial.Accessory.Probes_round_1_probe_521
ATGGTCATACCATCTTTATTGATAGTTGTTTTATCTGTTCCAGTACCAAATGTTGCATCTTTCAAGTTAGAAAGTGTTTTCGCTAATCTTACTTCTAACGTGTCATCTCCGTTAGCAATG
>Bacterial.Accessory.Probes_round_1_probe_522
ATGAAGAAAATTACAATTGCTGGGGCTGGCTATGTTGGTTTATCCAATGCAGTATTATTAGCTCAACACCACAATGTGATCTTATTAGATATTGATCAAAATAAAGTTGATTTAATTAAT
>Bacterial.Accessory.Probes_round_1_probe_523
GGCACCCGCGATACCGGCACGGAGATCTTTATCCACTTTATTGATATGATCACCTAGCTTATTAATCGCAGTGGCTTGGTTATTCACTTGTTGTTGAACTTTATGTAACTGGCTACCATT
>Bacterial.Accessory.Probes_round_1_probe_524
GAAATCACTGTGGTATCAGTATCAGGTTTGCCATTTGGATTACTTAACGTCGAGTTATCACCCGCAAAACGCAATGGACGAGTCAACGCAAATAACTGGCTACCATTGATTGCATCGGTA
>Bacterial.Accessory.Probes_round_1_probe_525
GTAACTTTAATTGCCGTACCTAAAGCTTGTTTAATGGTTTGGCCATCTTCACCAATTAAACCAAAACCTTCTGCTTTAAGATCGTTTAACTGCTTGACGTTCACCGCATCAGTATCATTA
>Bacterial.Accessory.Probes_round_1_probe_526
TCTCCGTTAGCAATGACACCGATATTTTTATCTGCGATAGTTGTAAGTTTATTTCCATCATTCTCACCACCAACAATTTTCATACCTTGGTTTGAACTACGTGAAATCACTGTGGTATCA
>Bacterial.Accessory.Probes_round_1_probe_527
TGAAGAGTTAGCCACACTGAACGACGGCTTAAAATTCGGTGCGAATGATGGGGCAGTTCATAATGCGAAACTGAATAGCCGTGTGGATGTAAAAGGACATGCTAATAATACCACTTGGGC
>Bacterial.Accessory.Probes_round_1_probe_528
ATGTAACTGGCTACCATTCACAGCTTGTTTACTGGTTGCACTCACTTCACCATCAGCCACACCGTCAATCACGTTGTTACCCATGTTGATTTTCGCGCCTTCTTTCACTGTCAAGTTCTC
>Bacterial.Accessory.Probes_round_1_probe_529
ATGACCTTAACGACAGAGCGAAAGTTTACACAGACTTCATCTGGGAAAAAGAAGGTCCTAAAGGTGATGTTACAAGAAACCGTACTGTCGCTGTAGGTTTTGGTTACAAACTTCACAAAC
>Bacterial.Accessory.Probes_round_1_probe_530
GCGAACCAGCAAAGGTATAACCTGATTTATTTAACCCATTTGCCATATCAGCATAAGCATTCATACTAGAAGTCGAATTACCCGTTGTATAAGCAGAATCGGCACCTAAATACACAGAAT
>Bacterial.Accessory.Probes_round_1_probe_531
TCAAACAGGTTCTGTAACTGCACCAAGCGCGAAGATTAAAGTAGCTGAAGGGGCGCCAGACTTAGAAAATTCACCAGCGACAGCAAATGATCCTAAGAAGAAAACGCGTATTACCTATGA
>Bacterial.Accessory.Probes_round_1_probe_532
GAGCAACGTGGTTATAAATTGGCGATCGTAGGCAATACATTCGTTTTCCCAATTGCAGCGTATTCTAAAAAAATCAAAAATGTCTCCGAGTTACAAGACGGGGCAACTGTTGCGGTACCA
>Bacterial.Accessory.Probes_round_1_probe_533
ATAACCAACTGCAATAGCAGATTCACTACGATAAGAACCTACACCAAGAGAAACGATGCTCTTACCAGCTTCATTTGGACGCTGTAAGAACGCAACCGCTGTGGCACCCGCGATACCGGC
>Bacterial.Accessory.Probes_round_1_probe_534
GCTTTTTATCACTGCTGATTTTGTTGTCATAACCTGTCACATAAATGTCTTTTAGATCATTGGCTGGTGCAGCGGGTGGTGTACCAGGTACATGAGCCTTCTCTTCAATTGCACCAATAG
>Bacterial.Accessory.Probes_round_1_probe_535
CGCATAAGTATCTAATTCATTAAAAAAGGCAACTCGCATTGCGAGATACGTATTTGCAAATAATTTAACAGCTTCGGCCTCAGTATTGTGTGTAAATAAAACAGTTACATCTTTTTTTCT
>Bacterial.Accessory.Probes_round_1_probe_536
TAAGAAGATGCCCATCATAAACCACATCACCATCTTGTTTAGAACCTACACGAGCATGTTCACCAATCGCGATACCTTTATTTGCGGTTTTTACTGCATAAGCTTTTTTACCAATTGCAA
>Bacterial.Accessory.Probes_round_1_probe_537
CTTGATGGTACAGATGGTTCCCTCACTTTAACAGGAAATGCGCCAGGTACAGCGCCAGCAGATGCACCAAGTGCGAAGATTAAAGTTGCAACAGGGAAAGCGGATTTAGTTGGTACACCG
>Bacterial.Accessory.Probes_round_1_probe_538
AATAACCGCCATAGCCGAAACTTGGGTTATTGTAGTGTGTACCAATGCGAGGATCAGTAGAAATACCATTGATAATGTCTTTTGTATTTAAATGGTGAAGACTCGCATAAGTATCTAATT
>Bacterial.Accessory.Probes_round_1_probe_539
TTCACTGTCAAGTTCTCCGTCACATTGATACCTTTCACATCAATATTGTCTTTCAATCTGACACGAATTGTATCCCCTGCAACTTCAGTTTCGATGTTCTTATCGTCACCTTTCACTTTC
>Bacterial.Accessory.Probes_round_1_probe_540
TCAGAGAGTTGATTAATAACGGGGTAGTCCTCAAATGCCTGTTGATTTAAGGTTGGCTCATAAATCACAATCTCAACACCGTTTTCTTTGAGATGCGGCATAATATCGAGAATAGCAGAA
>Bacterial.Accessory.Probes_round_1_probe_541
ACCATCCTTACCATTCAAGACAATACCTGAAAACTCCGGACGTTCTTTCATTACCACTTCTAAACTACCTGTTGGATTACCTTGGTCATCTTTCACCGCACGGACACCGAGGTTACCACT
>Bacterial.Accessory.Probes_round_1_probe_542
TAACCATTAGCGATTAAGCTACCATCCGGATTGACGTTTCTATTAGTGGTATAAACACAAGCTAGCGTTTTATCTTTTAAAAATTCTTTTAAACACAGTTCAACTGCATCAGGCTCAAGA
>Bacterial.Accessory.Probes_round_1_probe_543
GTACCATCATTACCCTCAAACTTCATACCATCGTTTAAGGTAGCGACTTCTTCAGTGATCGGTTGATCATTCGCGTCTTTAATAGGATTACCATCTTTGTCTTTCAAGGTATAAACAATA
>Bacterial.Accessory.Probes_round_1_probe_544
TTTAAAGGTATTGCCTTGTTTATCTTTTAAGCCAAAACCACCTAATGGGTTGTTATCACCATTTGGATTATTCCCAGCGGTAATATTATCAATTGCTGTTTTTAAGTCGCCAACATTTAC
>Bacterial.Accessory.Probes_round_1_probe_545
CAACGCCTTCTACGCCACCTTCTGTTGGCTTACCTAACGTAATATTATCAGCTAAGCTGACTTCAAGGGCTTTTCCGCCATTCTTACCATCAACGACTTTAGTATTGATGTTGTCATCAC
>Bacterial.Accessory.Probes_round_1_probe_546
CTTATCGTCACCTTTCACTTTCACAGTGGTACCAAGCTTCGCTTTGTGTTCAGTACCTTTATCCGCACCAAACACTAAACCGTCGTTCATGGTGGCAACTTGCTCTTCAGTGCCATCAGG
>Bacterial.Accessory.Probes_round_1_probe_547
AGGTGATCGCATTTTTACCAATCGCAATACTTGCTTCACCTCGGCTAACCGCTTTATCACCAATCGCGACAGAACTTTCTCCATCTTTAGGTCCTAGAACATAAGAAGATGCCCATCATA
>Bacterial.Accessory.Probes_round_1_probe_548
AGTTACATCTTTTTTTCTGGCACACTGTGTCAACATATCGGCAAATACTTTTGCTTGATAAGAAGTACTGCCAACAATAATTCTGCTTGGATACAAATTATCGTAAAGGGCTTTTCCCTC
>Bacterial.Accessory.Probes_round_1_probe_549
TAACCATTAATACGACTGATGAATTAAGCAATATAAAATCAATTTCTTCACCGTCTAAAAACGGAAGTGCGGGCGGAAATGGTACTGATACAGAAGTCACCAAACTTACTTTAGATGCTG
>Bacterial.Accessory.Probes_round_1_probe_550
CGCATCAGTATCATTATCACCAGCTGCAACATTAGTAATTTTATTACCGCCGTTGTTTAAACCACCTTCGGTTAAGCTTACTGTGTTAGCACCATTGGTAATGGTCATACCATCTTTATT
>Bacterial.Accessory.Probes_round_1_probe_551
GCGTTGCGATGATGACAAAGTCTGCGTTTTTTAATGCCACTTCTTTATCTGTTGTTGCCATCATTGTCAGTGATTTATTTTGTAAGAAATCTTCGATTTCTTTATCTGTGATGGGCGATT
>Bacterial.Accessory.Probes_round_1_probe_552
AGTATTGATGTTGTCATCACCTGTAATTTGTGCGGCTGTACCTAAGTCTTGCTTGAATTCGTTACCTTCCTTGTCTTTCAAGCCAAAACCACCATTTGTAGCAGAAGTAATATTGGTAAT
>Bacterial.Accessory.Probes_round_1_probe_553
GCACCTTATGTAGGTTTGCTTGGTACCGTCATTGGTATTCTCTTAACTTTCTATGAATTAGGTCACTCCGGTGGCGATATTGATGCGGCGGCCATTATGGTGCACTTATCATTAGCCTTA
>Bacterial.Accessory.Probes_round_1_probe_554
GAAGTATTACCCAAAGCAATAGAATTATCACTTGCAATTGCTTGAGCAGAGGTTCCTAATGCAATATTATTTTTAGAAATGATCTTTTTGACATCTTTATTTGAGGTGATCGCATTTTTA
>Bacterial.Accessory.Probes_round_1_probe_555
CAATACTCTTGAATGTAGCTGTATCGAAAGTGGCTGCACCTTTAAAATTAGAGGTCTGATTTACCGTTAAATTATCTGCAATCACATCTTCCGCAAATACCTGAGCTGGAGAAAGTGTAA
>Bacterial.Accessory.Probes_round_1_probe_556
TGCCATCTTTAGGTCCAATTACAACTTTATTGGCTAAATCAAAGGTGACATTATGCTTATCATTGTCAACCGTTTTGCTGATCACGATATTGCCATCGGTATTGTTCAAATCAACAGTAT
>Bacterial.Accessory.Probes_round_1_probe_557
AGTAATATTGGTAATCGCATCTTTCAGGTCACCAACATTGACACCGTTATTGAGTACATCACCTGTTGCATCTTTCAATGCTACCGCATCACCGTCTTTATTTTTCAGACCACTCGCTAC
>Bacterial.Accessory.Probes_round_1_probe_558
TTTATCATCAGTCAATGTCACTTTACCTGCTTCACCAGTAGAACCTTGTACTGTAGGATCAGCTGCTTTGCCAAGAGTCAATTGGTTAGCTAAACTCACTTCAAGCGCTTTACCTGCTTT
>Bacterial.Accessory.Probes_round_1_probe_559
GTCGTGACATCTTCAGAAACACGCTTCAGTTGCGCAACGGTTACTGCATCTTGCTCATCTGCACCATCCGCAACATTAGTTAGGCGACGTAAAATATGTTGATTTGCATTTCCTTCTTGA
>Bacterial.Accessory.Probes_round_1_probe_560
GCTTTACCTAATTTTACGTTATTGGCTAAGCTAATTTCTAAACCTGTTGGATTGTTACCCTCTTTTAGGATCTTAGTGTTAACATTGTTGTCACCAGTAACTTTAATTGCCGTACCTAAA
>Bacterial.Accessory.Probes_round_1_probe_561
TTTTGTGATTTGCACCACTATTTGGATCTGGTGAAACTAAGTCATATTTAACATCTGAAGTAGCAGAACTATGCGCTAAATTATTAAATTGCGCTTGTAATTTCGTCGTGACATCTTCAG
>Bacterial.Accessory.Probes_round_1_probe_562
GATTAACAAGACTCAAGGTTGCATTACCGTCTTTATCTTTAGTCGTGGTCATGGATAATGACTCATTACCGTCCTTATCAGTAAACTTAATTGAGGCATCTTGACCATCCTTACCATTCA
>Bacterial.Accessory.Probes_round_1_probe_563
GTACTGTTGGTATTACCTAAAGAATATGTTCCCTCGCCACTAATTACTGTAGTTTCTTTGTTACCTAATGCACCAGCGTAACCGATACTACCTGAATTTGCACCAGTGACATTCTGGTGA
>Bacterial.Accessory.Probes_round_1_probe_564
TGTTCAAATCAACAGTATGTTTTGGTTTCACGTTAGATACATTGTTATTTGCATTTTCATTGACCGAAATATTCCAGCCCGAAGCAGCAAGCTCTGCGGTTTCTTTCACAGCATGAAGCT
>Bacterial.Accessory.Probes_round_1_probe_565
CTTTCACAGCATGAAGCTGACTACCGTTTACAGCATCTTTGCTCGTTGGTGAAATATCACCCTCTGCCACACCTGTAATCTTAACGAATTTATCCGCGGTTGGATTAACAAGACTCAAGG
>Bacterial.Accessory.Probes_round_1_probe_566
TTTCAGACCACTCGCTACGTTAACAATTTGGTTACCACCGTTGTCTAATCCTTTTTCGGTTAGGCTTACAACTGTATCCTTAGCATTCGGATCTTGTGCATCAGCTTTTTTCGTAATAGT
>Bacterial.Accessory.Probes_round_1_probe_567
AAGCGCTTTACCTGCTTTATTAGTTGTCGGGTCAGTAAAGTCAACAACTTTTGTATTCACATTTGCATCACCAATAACTGCCGCAGTTTCACCCAAGTTTTGTTTAAAGGTATTGCCTTG
>Bacterial.Accessory.Probes_round_1_probe_568
GGACTACCTACATATAAAGTACCAATAGCAATAGAACCTACACCATGCGCACTCGCTTGATTACCTATAGCGACACTACGCTCTTTTCTTGCAATAACACTCTGTCCAATTGCCATAGAT
>Bacterial.Accessory.Probes_round_1_probe_569
TGTCCAATTGCCATAGATAATTTACCAACAGCTCCATCATTATCATAATTAGATGGACGATCTGTAAGGTCCTTATCATTAACGCTGAAGTAATGCGTTTTTTCTGTATTAATTGTATCT
>Bacterial.Accessory.Probes_round_1_probe_570
TTTGCATTTCCTTCTTGACTACCAACAGACACGACTAAAGAAGAATTTTTACCCGTTAAATAACCTGATTTATTACTTGCTTTAGCAAGAGAGTTTGCCCCTAGTGCCACATTATTTGCA
>Bacterial.Accessory.Probes_round_1_probe_571
TAACATCCGTTTGGTTTGCTTTTTGATTCACTGTTTCCGTTAATGTAGTCACTTTTTCATCTGTTGCAACCGTTTTACCACCAACAGTTAAAGTTGTAGTAGCAATACTCTTGAATGTAG
>Bacterial.Accessory.Probes_round_1_probe_572
CTCTTCAGTGCCATCAGGTTTGGTATAAACGATACGTGTTTTACTATTACCGTCTTTACCATCATTGCCATCTAAGCCTTTCACGCTATCTTTCACGCCAATGATCGCATTTGCATTTTT
>Bacterial.Accessory.Probes_round_1_probe_573
AGTGCCACATTATTTGCATCTGATTTTGCGTTAGCACCAATTGCAACAGCTTGTTCACCTTCAGCATCTGCACTAAAACCAACCGCTGTAGATTTTAATCCTGTTGCTTTTGTATCATAA
>Bacterial.Accessory.Probes_round_1_probe_574
CACCGAGGTTACCACTTGATACTTTGCTATTATCCTTAACAGTGGTCGCATCAATACCGCCTTTGATACCTAATGTTTCATTCAGTTTACGTGTAACAACAGTACCATCATTACCCTCAA
>Bacterial.Accessory.Probes_round_1_probe_575
ATGAGTCAGTTAATGTAAATTCTTCTGTTGAATCAGGATCTGGTAATTGAGCTACTTTATTGTTATGTCCGTAAACAAACAAACCACTTAAATCTTTCGCTAGCTTTTTATCACTGCTGA
>Bacterial.Accessory.Probes_round_1_probe_576
ACCAACCACACCTTTACCAGCTTCAGTACCAATACCGATATTATATTGTCCGATGACGTTCTCACCAGCATTCTCACCAATATTGATATGAGAATGTTTTGTTCCTTCTTTATCAGATTC
>Bacterial.Accessory.Probes_round_1_probe_577
TCTGTATTAATTGTATCTCTTAATTGATTCAAATTAACTGCATCAGTACCATTGATCGCTGGCGCTACATTAGAAAGACGCGTATTCTCTTTTAAAGTAATTTTGTGATTTGCACCACTA
>Bacterial.Accessory.Probes_round_1_probe_578
TCCTTCTTTATCAGATTCTTGACCTTTACCTGCGTTTAAACCAATCGAAATGGTTTTATTTGGCATTGCTTTTGCTAATTCACCGATTGCAATACTCTGTGAGCTTAAGGCTTCACTATC
>Bacterial.Accessory.Probes_round_1_probe_579
TTTATTTTTTAACGTGTTTTTTTCCGAGTCAGAAAGTACTAATTTTTTTACGTTGGAAAGTAACAGTTGTGTTGCAATATCTAACGGACTATCGCAAACATTGACTTTTTCTTCTTTATT
>Bacterial.Accessory.Probes_round_1_probe_580
GTTGAGGGAAATGGTAGCAATAATCCTATCACCAAACAACTTGGCGACACGTTAACATTCAAAGGCGATGACAAGTATATCAAGGCGAGTGTAGATGGTAGTGCTATTAAATACAGCGTA
>Bacterial.Accessory.Probes_round_1_probe_581
AGCTTTTTTCGTAATAGTTAACCCATTACCGTTGAGCACGCTACTGGTATTATTCGTACCACCTACAAAACTCGCGCTAGTTAAATCTTTTAATGCTTTAGCTAAAGCAACAGTAATCGT
>Bacterial.Accessory.Probes_round_1_probe_582
GTTATTTGAGGCATTACCAATCGAAACATTATCTCCAACAGTTTCTTTCGAGTTAGCTAAATTCGTCCCTGCATAAATACCCAATGCAATATTAGCTTTACCAACCACACCTTTACCAGC
>Bacterial.Accessory.Probes_round_1_probe_583
CTAACTCTACATCTAAGCCATATTTCTCTTTTGCAATTTTCACTACCACTTCGGTCATTTGGGCTTCAGGGCCGGTCATCACACCCACTTTTAATGGGGCTTTGTTTTCAGTTTTAGCTG
>Bacterial.Accessory.Probes_round_1_probe_584
CGATCGGTTTCATTTTCTTTACCTGGTGGCTCTTGATGGTAGGCCATAATGCCATCAATAGTTTTAAAGAAACTACCGTAACGGAATAAGCGATATCCAAATTCCACATCTTCTCCACCC
>Bacterial.Accessory.Probes_round_1_probe_585
CTGATTTGCCGTCAGCACCACGCGGACCAGTCAGACCAATTGTACCGTCTTTACCATTTAAAACTACGCTTGCGCCGTCTTTACCCGTGACTTTAACAGAACCATCAACGCCTTCTACGC
>Bacterial.Accessory.Probes_round_1_probe_586
CTTATACAGAACTTCGTTTTAGTAAAAATGTACCCGTGCAAGTAAAAGACCAACAAGGTGAAGTAGTACGTGAGTATGAGGTTGAGAAACTTGGTAACAATGTTCACGTAAAACGTCTTT
>Bacterial.Accessory.Probes_round_1_probe_587
AAGGCGAATCGGATAAGCGGAGATTTTCTGTTTTTTCGAATTGTTCTAAGCGCCAATCCAGAGAAACTGTTCCTTCCCCTTTTGCGGCAACACTATTATTGGTTTTCACTTCTGGTAATG
>Bacterial.Accessory.Probes_round_1_probe_588
TGGTTATCAAATCACTGATAACTTCGCAGTAGAGTTAGGTTATGATGATTTTGGTCGTGCGAAGGCACGTGCTACTGATCCAAAAACTAAGGCAGTAGATGCAGCAAAACACACTAACCC
>Bacterial.Accessory.Probes_round_1_probe_589
AATCATCATCTTCTAATAGCTCTGCAACATAAGAATGAACCCATAATGGATTTGGCGCCATATCACAGTCGAGTAAGCCAATAAAGTCATATTTTGCTAAGCGTAATCCCATATTCCGAG
>Bacterial.Accessory.Probes_round_1_probe_590
GGATTACTTGATTTCACCGCAAGCACAGACACATATCGTTAAAAATAACGTGATGTTATCTGTGATTTCTGACCCTATTGAGCCACATTATGATGCCTTAAAACAGTATCAGCTCAAAAC
>Bacterial.Accessory.Probes_round_1_probe_591
CATTTTTAACGAATAGGCTGTCATGATTATCAAAAATGATGTATTCACAATTTAGATTTAACTGACTTAATTTATTAATATTACTTAAATGCGCCTCAGTTTTTATTAATCTATTACTCG
>Bacterial.Accessory.Probes_round_1_probe_592
CAGGTAAAGGCGCTAAAACCAGATCTTTGGGAAAATCTTTTGGTACAAGGGCGACCGCTCTTACCTCCGCATTTTCAGATTTCTTCTCAGTGAGCAATTTCCATTTATTTTTTAACGTGT
>Bacterial.Accessory.Probes_round_1_probe_593
ATACAAACCTCGAGATCAACAACAGTCTGATTCAGTGCACTATCTACGCAACGTTGAATATAGTTTGCACAGTTATAAGCTGGGATATAAATTGAAACTAAAGGTACTCTATTGATATGC
>Bacterial.Accessory.Probes_round_1_probe_594
GGTACTCTATTGATATGCGAATCTTCTATTGGTAAAAGTTTTCTATAGATATAAGGGACCTTTTCTCTCATAATATCGAGCGTAATATTTTTTCCCGCTTCACGATCGGTTTCATTTTCT
>Bacterial.Accessory.Probes_round_1_probe_595
TCTGAGTTTGCTCCCGCACCAATTGCTAAACCATATTGATAAGGTTGATTTGAAATTGCTGCATTAGTTGCACTACTTTGTGCTTTGCCATCATCTAACTCTGGACTACCTACATATAAA
>Bacterial.Accessory.Probes_round_1_probe_596
TCCTGTTGCTTTTGTATCATAACCTAATGCAGTTGCATCTGATGCACTTAACGATTGTGCTCCAACTGCTGTACCACGCTGAATTGGTGTGGCCGTTTTATAGTTATTTGAGGCATTACC
>Bacterial.Accessory.Probes_round_1_probe_597
TTCGCTTTTGGACCGATAGCTAAAGAATCTTTTCCTTCTGCAGCCGCATCTTCAAGCTCTGACTTCGCACGGAAATATTTAATCCCTGTATACGTTGTTGTGCCTTCTGGTACACCTAAA
>Bacterial.Accessory.Probes_round_1_probe_598
GATCTTCCTGACTACCATCATCTGTCACGATAACTTCAAACGGGTAATGTGTTTTTTGGTTTACTAAACAGGCTAATGTAATCGATAAAATTGCTGGTCGATTGAATGTTGTAACGATAA
>Bacterial.Accessory.Probes_round_1_probe_599
TTTTCACTTCTGGTAATGATTCAAGCAAACTCGCGTTATTTAAGAAGTCTTTTGGGTCAATATGTTGTGTATCGATGTATTTTCTTGGACCAATGATTGTTAAATCATCATCTTCTAATA
>Bacterial.Accessory.Probes_round_1_probe_600
TGAATGTTGTAACGATAATAGAAAGACCAACATGTTGATGTTCAGGTTTTATGCCAAGTCTTTTCTTTCGCTTTTTGTACCATGTAAAATCATTAACATGATCAGGTAAAGGCGCTAAAA
>Bacterial.Accessory.Probes_round_1_probe_601
CAGAAGCTCATGCGCTAGCGCATACGTCATAAACATACCTTGTGATGCCCCTTTCACATTCATACTTTTTAAGTCATTGTCATTAAAATAAGTTTTAATGAGCTTTTTAAATGGTGGATG
>Bacterial.Accessory.Probes_round_1_probe_602
CAAGGTATAAACAATACGTGTTTTACTTGTACCGTTCGCACCGTCTGTACCATCAACACCTGCTGCACCTTCTTTCACACCAATATCAGTTGAAACTGATTTGCCGTCAGCACCACGCGG
>Bacterial.Accessory.Probes_round_1_probe_603
AGCTTTTTAAATGGTGGATGCGCATTGATTTTCTCGATCCAATCATGTGTTAATGCTGAGAAATTCATGCCGACATCATATTTTTTCATATAAGCATAGCTGTCATTTTTAACGAATAGG
>Bacterial.Accessory.Probes_round_1_probe_604
GAAGGAGAAGTATATAATTTAAGAGGTATCGCTTATGCGCAAAATGGGAATTTGGTGAATGCCCGAAATGATATCAATAAAGCAAGAGAGTTCTTTATTAATGATAATGTTGCTATTAAT
>Bacterial.Accessory.Probes_round_1_probe_605
TTAATGTATTGGGATAAAAAATACTGACTGCGATTTTGGCATCTTTATTCTGGATGATTTTAATATCTTTTAAGATATCAATCTCTTCTTGATATTCAGCGGTTTTATTGAAAATATACT
>Bacterial.Accessory.Probes_round_1_probe_606
GTAATCCCATATTCCGAGCGGCACTGGCTTGAAAACCGTTATCTTTTTGTCTGACGTAGCGAATATCCAATTTATTTTCATATTGGCGAATGATCGGTGATAGATCTTCCTGACTACCAT
>Bacterial.Accessory.Probes_round_1_probe_607
TAATCTGGTTACCACCATTATCTAAAACTTTATCTGTTAACTTAACAGTTTTATCGCCGTCGGTAATAGTTAAGCCATCTTTGTTAATCACTGCACTATCTTTCGGATTACCAGCAGGAT
>Bacterial.Accessory.Probes_round_1_probe_608
TCCACAATGCGAAATTAAATACGCAAGTGGATGTAAAAGGTAAAGCAACAAACACAATCTGGGGTAACTTTGATGAAGGTCAAAATATTATGACTCAAATCAATGGTAACACCATTACTG
>Bacterial.Accessory.Probes_round_1_probe_609
ATAACCAATCGCGATCGCACGATCTACATTGCCATTTTGAATATCTTTATTCGATGTTGCAGCTAAACTACCAATCGCAAGTGAATTATTTCCTTCTGAGTTTGCTCCCGCACCAATTGC
>Bacterial.Accessory.Probes_round_1_probe_610
AGTCGCCAACATTTACACCATTAGTTTGAACTGCATCTTTTAAAGAAGTTGTTGCTGTACCATCATCTTTTGTTAAACCACTCGCAACATTCTTAATCTGGTTACCACCATTATCTAAAA
>Bacterial.Accessory.Probes_round_1_probe_611
ACAAGAAATTAATGTAGGAACAAAAGGCTTGATGTTTAACTGGGGCAGTGCAGGCACCTCAGAAAGTGATCAAGAGGACAAGAAAAAAGCCGTCGTCAGCGTGGGAAATATTGGTAGCGA
>Bacterial.Accessory.Probes_round_1_probe_612
GCCTTTTGCTTGAGCTGTTTTACCAAGTGCTACTGCACTCTCTGCAAAGGTTTCCGCCGCATCACCAATAGCAACTGATGAATCAGAATCTTTATTCACTCGTGAAGTATTACCCAAAGC
>Bacterial.Accessory.Probes_round_1_probe_613
CCACATCTTCTCCACCCCAGTGATTAAATTCCTCATCAAAGAAACCGGATTTATTTAGCCATTTTTTAGCGAAAGCAACATTACCCGCCGCAAAAAAACGGAAAGGCGAATCGGATAAGC
>Bacterial.Accessory.Probes_round_1_probe_614
TGAAACGTTTTCTGGTTTCATTAGATTTGACAATGGCTTCAATGAGATTTTGAGGCACGTCAGCATAGTTAGCCAGTAACTGTTTAGTGTCTTTGGGTAAACAATAACCGCCATAGCCGA
>Bacterial.Accessory.Probes_round_1_probe_615
CAGTGACATTCTGGTGAGTACCAAACGCAATTGAGTTTTCACCAGTGGCATTTGCCTTAGTACCAATCGCATTAGAAGATACCGCGCCTGAGAAAGCTTCACTACCAAACGCATTACCCG
>Bacterial.Accessory.Probes_round_1_probe_616
TTTATGTATCTGACCAAAATTAAAGTGGAAAGTTACACGAATATTCATGAGTTAGATATTGATTTAAACCGTCATTTGACCATTATCTCAACAATTGGTTCTAATGCACCTTATGTCGGT
>Bacterial.Accessory.Probes_round_1_probe_617
TGCATAAGCTTTTTTACCAATTGCAATAGATTCTGTTGCATTGGCTGTACTGTCATGACCTAAAGCAACTGAATCAGTGGCTGTTTTGCCTGTTTTCGCTTTTGGACCGATAGCTAAAGA
>Bacterial.Accessory.Probes_round_1_probe_618
GCCACCGCATCTTTGCCATCTTTGCCGGCGATACTGATACTACCTTTACCGTCAGCGCCTTCTTTACCACTGATAACCACTGCACCCTCTTGAGGTTGGTTTGTGCCATCTTTAGGTCCA
>Bacterial.Accessory.Probes_round_1_probe_619
GCCAATGATCGCATTTGCATTTTTGCCATCAGCGCCCGCAGGACCTGTTAAGCCAATCGTACCAACACCATCTTTCCCGCTGATAGCCACCGCATCTTTGCCATCTTTGCCGGCGATACT
>Bacterial.Accessory.Probes_round_1_probe_620
GGTTTAGACATGATGCGTACCCTAGGATTATTACCATAAAGCTTATTGATCACTTCTAAGGTATTATCTGTTGAACCATCGTTACAAATACAAACCTCGAGATCGACAACAGTTTGATTA
>Bacterial.Accessory.Probes_round_1_probe_621
CCTTCTGGTACACCTAAAGATGTAACAAGGTTGCTGAGTTTAGTTAACTCGGATTTATCTGCTTTAGTGTTTTTTAATGTATTAACTTCTGTAGTTAATCCATCAACTACTGATTTATCT
>Bacterial.Accessory.Probes_round_1_probe_622
CCAGGGTTCATTTCTTCACCTGGATTTTTGCCTGGTTCTGTGTTTCCGCCTGGATTTTTGCCTGGCTCTGTGTTTTCACTTGGATTTTTGCCTGGCTCTGTGTTTTCACTTGGATTTTTG
>Bacterial.Accessory.Probes_round_1_probe_623
TTATTAATCTATTACTCGTGTAATATGAGATATCATTATTTAGTAAAATATTCACTTGATGTTTATGATAGAAGGCTAGTATTTCTTTTTTGATATCTGGTGTAAGATGATTCTTATCAA
>Bacterial.Accessory.Probes_round_1_probe_624
GAGCTTAAGGCTTCACTATCTTTACCAATGGCTACTGTTGATGCTGTATGTGATTTCGCATTTAAACCTAAAGCAACTGAAGCCACGCCTTTTGCTTGAGCTGTTTTACCAAGTGCTACT
>Bacterial.Accessory.Probes_round_1_probe_625
TTGATATCTGGTGTAAGATGATTCTTATCAACATGTAGAACAATAACGAATATATTTTTATTATATTCAATAATATTGTTTAGTTTTTTCACTAAGCCGTTTAATGTATTGGGATAAAAA
>Bacterial.Accessory.Probes_round_1_probe_626
TACGTGGATATGGTAATTTAATTATTATTAAACATAATGACAGTTATTTAAGTGCTTATGCACATAATGAAAGTATACTCGTCAAAGATCAGCAAGAAGTTAAAGCGGGTCAACAAATTG
>Bacterial.Accessory.Probes_round_1_probe_627
CACTTATCATTAGCCTTAAAAGCCACAGCAGTAGGTATTTTAGTCGCCATTCCTGCAATGGTGTGTTACAACGGTTTAGGACGTAAAGTCGAAGTTAATCGTTTGAAATGGTTTGCCTTA
>Bacterial.Accessory.Probes_round_1_probe_628
GAGAAAGCTTCACTACCAAACGCATTACCCGTTAACGAGTTAGCAACCGCACGATCACCAATCGCATTGGCTTTTTCTGCGGAAGAAACTGCTCTATAACCAATCGCGATCGCACGATCT
>Bacterial.Accessory.Probes_round_1_probe_629
TAATGTTGCTATTAATAATTTAGCCATGCTAAATATTATTAATGGCGATTTTAATAATGCTGTTTCTTTACTGTTGCCACAATATTTAAATGGCGTTAAGAATTCTCGATTGATTCATAA
>Bacterial.Accessory.Probes_round_1_probe_630
GATTGCTAAATGGATCTATTAGCATTGGCGTACCAAGTAAGTACTGAACTTGTTGTGCATTCATGCCCACTTTCACTTGTTCTACAGCGGTAGATTCTAAATAGTTTCCTTGTGGAACAT
>Bacterial.Accessory.Probes_round_1_probe_631
ACACTTACTTCTTGGGTGGTATTAACAACCTTCTTTCTAGTGGTGAAAAAGCAATTAACTTCAAATCTGCAGAATTCAACGGTTTCACATTTGGTGGTGCGTATGTCTTCTCAGCGGATG
>Bacterial.Accessory.Probes_round_1_probe_632
GATAAAGAAAAAACTGCGGCTAAACATTCAGCTCACGGTGCGCACTTAAGCTTAAAACCAAGCTACGAAGTTGTTCCTAACTTAGATGTTTACGGTAAAGTAGGTGTTGCATTAGTTCGC
>Bacterial.Accessory.Probes_round_1_probe_633
TTGCATTAGTTCGCAACGATTACTACGTACAACAACATGTAGATAAAGATTCACGCATTAAAGTTCACAACTTAAAACCATCTCTATTATTAGGTGCTGGTCTTGAGTATGCAATTACTC
>Bacterial.Accessory.Probes_round_1_probe_634
GGTTTATGCTGGAAAGCATTCAAATCAAGATCGCCTTTATCTAAAGCTGCATTAGGCGTGGCATAATCGGTAAATACCACTAATTCAACATCACGGTTATATTTTTCCTTTGCAATTTTT
>Bacterial.Accessory.Probes_round_1_probe_635
TCATGCTTAACTTATCTCTTGCCTTAAAAGCAACCGCAGTCGGTATTCTCGTTGCGATTCCTTCTATGGTATTTTACAACGGTTTAGGACGTAAAGTTGAAGTTAACCGTCTAAAATGGA
>Bacterial.Accessory.Probes_round_1_probe_636
CGCTGAAATCAGCAACTTAGGCTTAGCAAACCTAGCTATCCAAGTTAATGGTTACACAGACCGCATCGGTAAAGAAGCATCTAACTTAAAACTTTCACAACGTCGTGCTGAAACAGTAGC
>Bacterial.Accessory.Probes_round_1_probe_637
TCAAACTTAAAATTATCACAACGTCGTGCGGATACTGTAGCAAATTATTTAGTCTCTAAAGGTGTTGCTCAAGATGCCATTAGTGCGGTTGGTTACGGTGAAGCAAATCCGGTGACTGGT
>Bacterial.Accessory.Probes_round_1_probe_638
TCAGGTTTAACCGGTGAGTTAAAAGCCGGACAACATTGTAATATTGAACGTAGTTTATCTTGGATGCAATATCGCAATGGAGCTATTCAACAAGCTTATTAATAAACGGGAACAAGGCTC
>Bacterial.Accessory.Probes_round_1_probe_639
TATTAATTTCTGATTTATCTGCTTTATTGGTTTTTAGTGTATTAACTTCTGTACTTAGTCCATCGACTACTGATTTATCTGCCTTATCTGTCTTTAATTCATTAACATCCGTTTGGTTTG
>Bacterial.Accessory.Probes_round_1_probe_640
AGGTTTACGCGTACACTTCTAATTTTTGTTAGAATCTGAAAAAAGCCAGTGTTAAACACTGGCTTTTTATTGGGTTTTATTTGTTTTACTTACAATAAATTAGGATTTTGAAAGTCGTTA
>Bacterial.Accessory.Probes_round_1_probe_641
TGTCGCCATTGGACAAAGTGCGGTGGTTGAAGCCAACGCTGGTGATTCTATTGCGTTGGGTAAAGGTTCTAAGGCGGAAGCGAAGAAACAAGCCTTTAAAACACAAGAAATTAATGTAGG
>Bacterial.Accessory.Probes_round_1_probe_642
ACCAGAAGTTGTAACTAAAAACTTCGCATTCAGCTCTGATGTTTTATTTGATTTCGGTAAATCAAGCTTAAAACCAGCAGCAGCAACTTCTTTAGATGCAGCACACGCTGAAATCAGCAA
>Bacterial.Accessory.Probes_round_1_probe_643
AGGGCAAGGCGAATAAAATCCACTATGATCTCAGTGCCGAATTTTTAACTTTAACGGGTAATGCGGAATTAAAGCAACTGGATAGCAAAATTAACGGTGAAAAGATCACCTATGATGTCA
>Bacterial.Accessory.Probes_round_1_probe_644
CTTTAATAATAAAAATTTCTGCGAGAAATCATGTAAAAAAAATAACACCCTCTTAACAAGAAGAGGGTGAATAATCAATTTACCATTGGTACCCTATAGAAACTGAACCTGCCATTTTGC
>Bacterial.Accessory.Probes_round_1_probe_645
AATAACGACTTTATTCGCTTTAATTAAAATTGACCCTTGTTTAATGACTACGTTATTTGTAAAAGTTACCACAGAGTTTTCCATATCAAGGGATTGATGGTCAGATACGATATCTATCGG
>Bacterial.Accessory.Probes_round_1_probe_646
GAGTATGCAATTACTCCTGAATTAGCTGCTCGTGTTGAATATCAATACTTAAATCGTGTTGGTAACTTAGATAAGGCAGTTCGTACAACAGTTGGTTATCTAATACCAAGAGGTACAAAT
>Bacterial.Accessory.Probes_round_1_probe_647
ATACCAAGAGGTACAAATTTCCAATACAGCCCAGATATCCACTCAGTATCTGCAGGTTTATCATACCGTTTCGGTCAAGGTGCAGCACCAGTTGAAGCACCAGAAGTTGTAACTAAAAAC
>Bacterial.Accessory.Probes_round_1_probe_648
TTCTAAGATTAAAAGTGCAAATTGGAACCAAATATCCTCAGTGTTATATTCTGGCACACTATCAATTGACTGGCAAGATGTGATGACTTCTTTAATAATCGTCAGAAGCTCATGCGCTAG
>Bacterial.Accessory.Probes_round_1_probe_649
TAAGAATTCTCGATTGATTCATAATCTTGTTTTTGCTTTAGTTAAAAATGGTGATCTTGATTATGCAAAAGATATCATTGTTAAAGAGCGTTTAAATACTTCACCAGATGATTTAATTAA
>Bacterial.Accessory.Probes_round_1_probe_650
GGTCGGGGCTTTATTGGTCGGCTCAACCATTGCCCGTTCGCTGGCTTATGCTTGGAATGTTCCGGCATTGGGCGTTCACCATATGGAAGGGCATTTACTTGCCCCAATGTTGGAAGAAAA
>Bacterial.Accessory.Probes_round_1_probe_651
ACTCGGGGAATCAATTGATGATGCTGCCGGTGAAGCCTTTGACAAAACAGGCAAACTACTCGGTTTGGATTACCCTGCCGGTGTAGCGATGTCAAAATTAGCCGAATCCGGCACGCCAAA
>Bacterial.Accessory.Probes_round_1_probe_652
CCCAATGTTGGAAGAAAATGCCCCTGAATTTCCGTTTGTGGCATTATTGATTTCAGGTGGACACACCCAACTGGTAAAAGTTGACGGCGTTGGGCAATACGAACTACTCGGGGAATCAAT
>Bacterial.Accessory.Probes_round_1_probe_653
GATTAAAGCCAATCTTAATGAAAATGGTGAACTCGATGAGCAAACCAAATGCGATATTGCCCACGCATTCCAACAAGCCGTGGTTGATACTATTTTAATTAAATGCAAGCGAGCGTTAGA
>Bacterial.Accessory.Probes_round_1_probe_654
GTGGTTCAGGCGGTGCAAGCATGGCTACGACGGGAACTGCTCCAAGCACGCCAACTAGCACAACAAGCGATACGAGTACGACATCGAACACAACGGCGGTGCTAACCATTAATACGACTG
>Bacterial.Accessory.Probes_round_1_probe_655
GTAAAGGGCTTTTCCCTCTCTTAGAAATTCAGGTGAAAAGATAAGATTTGGGGTATTAAATTTTTCACGCATGTTTTCGGTAAAACCAACGGGAATTGTTGACTTTATAATAATCGTTGC
>Bacterial.Accessory.Probes_round_1_probe_656
CGAATCCGGCACGCCAAATCGTTTTAAATTCCCTCGTCCAATGACCGACAGACCGGGACTGGATTTCAGTTTCTCCGGTTTAAAAACCTTTGCTGCGAATACGATTAAAGCCAATCTTAA
>Bacterial.Accessory.Probes_round_1_probe_657
TTTCCGTAATTGATATAAAGAAAATTATCCAAGATTTACGCAATCGTGGATTGGGTGTGTTAATCACTGATCATAATGTGCGAGAAACACTGGACGTTTGTGAACGAGCTTACATTGTCA
>Bacterial.Accessory.Probes_round_1_probe_658
TGCTATACCACAACCTAAAAATGAAACGTTTGTGTTTCTGTCATAAGCTGTAATTTGAACATCCTTATTAACGGTTTTAACTGTTCTGATAAATGAAGTTCCTGCGTGGTTTGCTCCCAC
>Bacterial.Accessory.Probes_round_1_probe_659
TAAAGGTTGGACGGAAAGTTATGGGGCATTTTTAAAAGGTGAAGCGGATTTAGTATTAAGTTATAGCACCTCTCCACTTTATCATTTATTAAATGAACAAAAAGATCAGTACCAAGCGAC
>Bacterial.Accessory.Probes_round_1_probe_660
GACCATATCCGTAAAACGTTGCCACTAATTCAAGAAGCCTTAAAAGAGGCCAATCTGCAACCCTCGGATATTGACGGCATTGCCTATACTGCCGGCCCAGGCTTGGTCGGGGCTTTATTG
>Bacterial.Accessory.Probes_round_1_probe_661
TTACCGAGTTACACCTTTTGATACATGTGTAGTTTTTTTCAATGCATTAATTAAATCATCTGGTGAAGTATTTAAACGCTCTTTAACAATGATATCTTTTGCATAATCAAGATCACCATT
>Bacterial.Accessory.Probes_round_1_probe_662
GGAGCAGCATTAATTCGCTCAGATTATAAAGTGTATGATCATTCTGACCCAGCAAAATTACCACAATTTAAGAGAACTCATAGCACCCAAGTTTCTCCAGTATTCGCAGGTGGTTTAGAA
>Bacterial.Accessory.Probes_round_1_probe_663
TCGTTTACGTCTGCCGGTGATGCAGGGTTATTGGGGTGTTCCTTAAATGCCTTTGAAAATTACCAACTGAATGAAGCGTGGACTTGGGAAAAACAGGCTTTAGTTCGTTGTAGGGCGGTA
>Bacterial.Accessory.Probes_round_1_probe_664
AAAGTCAATTGAATATTTTGACCACTCGTAAACTTCAACGTATCGCCACGACCGATTTCAAAAGTCTTATCATCACCCTCGCCAGTAGATACTTTAAACTTAAACTTATCTAACGCTTGT
>Bacterial.Accessory.Probes_round_1_probe_665
TTAGTTACTAAAATCAATTGATATTTCTGCTTCTTTAGATCCATCTTTTGGTTTAGCAACCTTTTTAAGGTCTTTCATTATCTTTGTATAGTCTGTTGTAACTTTACCATTTACTTTAGG
>Bacterial.Accessory.Probes_round_1_probe_666
TCTGAATTATTTAGTGAGCATAAAGTTGATTTAAATAGACTTTCTTTACCGATTTCTTGGCAAGATCGACGTTTCTTACCTTATGATTTTGGGCATTATGCTTTTATTTATGATAAAACT
>Bacterial.Accessory.Probes_round_1_probe_667
AGCTGGCGAAGCAGGTAAAGTGACATTAACTGATAATACAGGTAAAGATCGTGCTGTGCTTGATGGTACAGATGGTTCTCTCACTTTAACAGGTAATGCACCTCAAACAGGTTCTGTAAC
>Bacterial.Accessory.Probes_round_1_probe_668
TTTGTTATCTTCACGGCTTACCACTAAATTCACATACGGTGAATCTTTAGATTCCACAATAATACCGTCTTTATCCGGACTTAACCCAGCTTGACCTGCGTAAGTGTTGTTGATTACCGC
>Bacterial.Accessory.Probes_round_1_probe_669
CCTCAGACCACTCATTCTTATTTTATATAAAAAATGTGATAGACTTCTCGCAGTTTCGTTTTATATATTTAAGGAATAACTAAGTGAAATTCAATAAAAAATTAATTTTAACATTTGCTG
>Bacterial.Accessory.Probes_round_1_probe_670
GTAAATCCGAAACAAGATAGCAAAATAGATTTAACCAACGCAGCAACAATCGGTGATTTGCAAGCGGTAGCGAAATCGGGCATGAAGTTCAAGGGCAATGATGGTGTTGAAGTGCGTAAA
>Bacterial.Accessory.Probes_round_1_probe_671
TTTTATTTATGATAAAACTAAATTAGTAAATCCACCGCACTCTTTGCGAGAACTGGTTGAACGTCAGGATTTACGAGTTATTTATCAGGATCCTCGAACAAGCAGTGTGGGGCGGGGATT
>Bacterial.Accessory.Probes_round_1_probe_672
TGATGTAAATGGTTCTGTACGTTTACTTCTTAAAAAAGAAAAAGATATGCGTGGTGATTTAATTGATAACGGTTCACGCGTTTCTTTCAAAGCATCTCATGACTTAGGTGAAGGCTTAAG
>Bacterial.Accessory.Probes_round_1_probe_673
TGGATACCTAATTTTCTTGATGAATAAAAATTATGAAAAAGTTAAAGATATTTATACGGAAAGTATTCAAACTCAAATTTCTTCCTCCAGCTTACTTGCAACAAAAATCGTAGAGGCAAC
>Bacterial.Accessory.Probes_round_1_probe_674
AGTCGCTCCGTCTTTTAACTCGGAAATGTTTTTAATTTTTTTAGAATAAGCCGCGATTGGCCATACTAGCGTATTGCCGATAATCGCTAATTTATAACCACGATCTTTCACTTCTTGCTC
>Bacterial.Accessory.Probes_round_1_probe_675
TGGTTACAAACTTCACAAACAAGTGGAAACTTTTGTTGAAGCAGCTTGGGGTAGAGAGAAAGACTCTGATGGTGTAACAACAAAAAACAACGTAGTAGGTACAGGTTTACGCGTACACTT
>Bacterial.Accessory.Probes_round_1_probe_676
TTCGGTAGCAAACACATTTTTCGGATCTTTTAATTTCAATAAACCGTGAGCTTGAAGCAATAATAACGCACGAGCAGTATTACTTGCATTGTTTGGAATCGCAACAGTCGCTCCGTCTTT
>Bacterial.Accessory.Probes_round_1_probe_677
ACTTATAAAAGTTTTTCCTCCGATTGGGGGGCAGGTCCAAAGGTGAAACAAGGATTTGAGCAACAATATCCGCAATGTCGGGTAAATTATGTGTCCTTTGACAGTTCAGGTGTATTGTTC
>Bacterial.Accessory.Probes_round_1_probe_678
AGATCAGTACCAAGCGACAGATTTTGCTGAAGGCGGCGTTTTACAAGTTGAATTAGCAGCCAAAATAGCAAACAAAGAAAATGCCTGTGGTGATTTATTTATGGATTACTTGATTTCACC
>Bacterial.Accessory.Probes_round_1_probe_679
ATGTCCATGCTCCTGCGAAATTAAGAGCAAATATACAAATTCAAAATAGTGATGAATTTTACAAAGCATTTAATGTTAAGTCTAGTGACAAAATGTGATTACCTAAAAACAAGCGTGTAA
>Bacterial.Accessory.Probes_round_1_probe_680
AGTTCAGGTGTATTGTTCAATCGTCTGCGTTTAGAAGGTAAGAAAACCAAAGCGGATATTGTACTAGGCTTAAGTAATCATTTACTACAAGAGGCAATTAAGTCTGAATTATTTAGTGAG
>Bacterial.Accessory.Probes_round_1_probe_681
ACACCAACACATTCAACAATGCCAATCAATAAAACACCTCCAGCCACCTCAAATATAGCTTGGATTTGGCCAACAAATGGAAAAATTATTCAAGGATTTTCCAGTGCTGATGGAGGCAAT
>Bacterial.Accessory.Probes_round_1_probe_682
AATGAAGTCGTGATATTACTATCGCCAGTAATTTTTAAGGTATCACTTTTTAAATTGATTGAACCTTTATTTTTACTGCCATCAGTTGGTTGATCGGTTTCTAAATTCAACGTTGAACTT
>Bacterial.Accessory.Probes_round_1_probe_683
TGCTATTTATGGAGATATTAATTATGATGAACAATTTGCTGCAATGTCTATTAATGAACGCATAGAAAAATGTATGAATACCTATAGAGGTGTGGCATTCCAAAACTCTTCAAAAAGTAT
>Bacterial.Accessory.Probes_round_1_probe_684
GTGTTGTTGATTACCGCAAGTTCTACATCATCTAACATACGGGTTAAAAGTGAGGTATCCGCCTGTACGATTTTGATATTTTTCGGGTTTTCGATAATATCGTTTTCGGTAGCAAACACA
>Bacterial.Accessory.Probes_round_1_probe_685
ACTGAAGTTGAGAATAAATTGGTATTATCTTTTAATTTAATTAACCCCTGTTTTTCTAATAAAATCAAAGCACGAGCTAAGTTTGAAGGATCATTTGGTACTGCAATTACCGCACCTTCT
>Bacterial.Accessory.Probes_round_1_probe_686
ATGCAAGTTAATCAAATATATTATAATAAGTTTGAAATGAAAAAGTTTAAATGAATCTATACGTATGCAGGGTTAGTTATTTCATCTAGCTCATTAAGCTTTACTACTTCTTGCTTTGAA
>Bacterial.Accessory.Probes_round_1_probe_687
GGTAGTATTAATAATCGAAAAGGCAACATCATCCAATGTTCGAGGTAATAATGGAGCTTCAATTTCTTGGATCACCAATTTACGAGGGTTTTCAATAATATCCACACCGGTTGCTTTTAA
>Bacterial.Accessory.Probes_round_1_probe_688
TACGAGAGATGCGTCAAAAAATGTATCATCATCTCTCTAAACATAAAACGGACGAATTTAATATTAAGACTGATTTGGGCGGTATCACAGATATTGAGTTTATTGCACAATACTTAGTTT
>Bacterial.Accessory.Probes_round_1_probe_689
AATCAAACTTGGTACTACGTATTTTTACAACAAAAATCTTATAATGCACCTGAGCAACATACTTTTATTGTGAATTTTGATCGACGCGGTATTGTCACCGACGTTAATTTAGATAAACCG
>Bacterial.Accessory.Probes_round_1_probe_690
CTGTTTATAGCAAAATTGATAAGGGTTTTTACAAAGGTGATACTTACAAAGTACGCAAAGGCGATACCATGTTTCTTATTGCTTATATTTCAGGCATGGATATAAAAGAATTGGCCACAC
>Bacterial.Accessory.Probes_round_1_probe_691
AGTGTTATTTACCACCGCTAAATCTACGTCATCTAACGCTTTTGCGGCAATTGAAGTATCCACTTCTTTAATTTTTAAGTTTTTCGGATTTTCGATAATATCCACTGAAGTTGAGAATAA
>Bacterial.Accessory.Probes_round_1_probe_692
TTTATTGTCTTGGCGAGCCACAATAATATTCACATACGGTGAATCTTTAGACTCAACAAATACACCGTGATCTTGGGTATTTAAGCCTACCTGCCCGGCATAAGTGTTATTTACCACCGC
>Bacterial.Accessory.Probes_round_1_probe_693
GCAATTACCGCACCTTCTGCTAACTCAGACACATTTTTCACTTTTTTAGAGTAGCCCGCTAACGGATAAACAAAGGTGTTACCCACAATCACTAAGTTGTTTAAACCTTTTGATTGGCTG
>Bacterial.Accessory.Probes_round_1_probe_694
AAACCTTTTGATTGGCTGTCTTTATCTAAATATGGTTTGTGTTGGAATGCGTTTGCATCTAAATCACCTTTACTTACTGCAGTATTCGGTAAAGCGTAGTCGTTAAATAAAACGAACTCA
>Bacterial.Accessory.Probes_round_1_probe_695
TTGGTTATTTTCACGGGCAACAATTAAATTCACATAAGGCGAATCCTTGTCTTCAACGAATATTCCATCTTTGGTTGGTGTTAAACCGCTTTGCCCTGCGTAGGTAGTATTAATAATCGA
>Bacterial.Accessory.Probes_round_1_probe_696
GGCAAACGATCGTTTTTGTTGAGGTTCGTCAGCGTAAAAATCAAATTTTCGGTTCAGCAATTGACAGTGTAGATTGGAAAAAGCAGCAAAAATGGCTTGATGCAGCCAACCTATGGTTAG
>Bacterial.Accessory.Probes_round_1_probe_697
AAACCGAAAGAAATTCGTCGTAAAAAGCGTGCAGAGCAACAAGAAAAAGAAGTGTGAAGAAAAAAAGCTGAGAATTTGCTAAAAATCAGCTCAACAAACCGCACTTTAATAATAAAAATT
>Bacterial.Accessory.Probes_round_1_probe_698
CAGTGTGGGGCGGGGATTAATCATTTGGTTAAATTTGGTGTATCCACAACAAGAGGTAGATCGAGCTTGGCAGACATTAGCTAAACATACCGTTACTGTCGGTAAAGGTTGGACGGAAAG
>Bacterial.Accessory.Probes_round_1_probe_699
CATTCTCAACCGGTTGAACCGAGCATTTTAGAGCAACTGAAGAATCCTCAACCAAAAAGTGAAAATATCACACAGAATGATCAGGAAAAAAATATGCCTGTACAAGCGTTGCAGGTAGAA
>Bacterial.Accessory.Probes_round_1_probe_700
TTGATTATTTATCGTGGACAAACTTTATTAAGTGTAATGATAGCGTTGAGCTTATCAATGATGTTATTAATGAGTGTTAGTGCATTTTATAGTTATAGTCAGCAACAAAATAAACAGATA
>Bacterial.Accessory.Probes_round_1_probe_701
TGAACAGTAGATTAATGAAAGAAATTGTCCATAAGGTTGAAAAACATTTTGATGGCTATAATGGCATAATTTTTATAGAAGTGGATGCAATTGAAGCTGAACTATATCAAGTGCCAAATA
>Bacterial.Accessory.Probes_round_1_probe_702
TTACATAGTTACTTCTTTTGAACCTTGAACTTGGATTTCAACACGACGATCTGGTGCTAAGCAAGCGATTAATGCTTTACGACCTTTAACTGCATCACATGTGTGACCAGTTACTGGGTT
>Bacterial.Accessory.Probes_round_1_probe_703
CGACGCACGGCAGCGGCATTTACTCTACGTTGGCAACAACTATTGGGTACTGATGCCAATATTAAATTCTATAATCAAACCGCAGATATTAATTTTGCATTAAAATCGGGGTTAAGTGAA
>Bacterial.Accessory.Probes_round_1_probe_704
TTAAACCTTGTTTTTCCAATAAAATTAAAGCACGGGCTAAATTAGTCGGATCATTAGGCACTGCAATAGTATCACCATCTTTCAACTCTGCCAGCGATTTAATTTTTTTGGAATAAGCCG
>Bacterial.Accessory.Probes_round_1_probe_705
TTCACAAGAAGTTTCCACAAAGTCAAAAAAATGCTATGTAAATTTACGAAACCAAATTCATCATTTAAATTTATTAGGTCAAGAACCGATTATTAATGCACAACTATTTAGCAAGGAAAG
>Bacterial.Accessory.Probes_round_1_probe_706
GGAATCGGAACAATATAAAAAAATTGAAAAAATGACCAATAATGATTACTCATTAATGCATTTATATGCTATGGGTTATGATGCTTGGTTATTAATAAATCAATTTAATGAATTCCGTCA
>Bacterial.Accessory.Probes_round_1_probe_707
TCTGTGATGGGCGATTTTTTATTATTAATTAAATCAACTTTATTTTGATCAATATCTAATAAGATCACATTGTGGTGTTGAGCTAATAATACTGCATTGGATAAACCAACATAGCCAGCC
>Bacterial.Accessory.Probes_round_1_probe_708
GTCGGAATACTATTGCCTGTTGATTGTTCAAAATATTGCTCTATATTATCATCCGGTTTTAACCAAGAAATAATTAATAAAATAATGACGACAACTAATAATGCAATAAAAATACGGCGA
>Bacterial.Accessory.Probes_round_1_probe_709
CAATATCAAAATGGCAGTATCTATCCGCTTAACGAGCAAGATGACAGCATCTATCTGATTAACGAAGAATGATACAATCCAAACGTCAACAAGGTGCGAGTTTTGAATATCAGGCTCGCC
>Bacterial.Accessory.Probes_round_1_probe_710
GCGGTTATTCTGTAACTGACTTACAACAACGTTATAATACAGTGTATTTTGAATTTGATAGTTATGATGTGCAGGGCGAATACGCTCAAATCTTAGATGCACACTCAGCATACTTAAAGT
>Bacterial.Accessory.Probes_round_1_probe_711
TCAAGTTCACGTATTTGACTCAATGAAAATGTCTATAGAACAAATTATTAATCAAGCAAAAAAACAGGGAATTAACACTCTTGTCGGACCATTACTCAAACAAAATGTTGATGTTATAGT
>Bacterial.Accessory.Probes_round_1_probe_712
GAAGTACTAAATAATACTGATGCGGAAGGAAATATTACATTGAGCGGTTGGTTAACATTAGCTCAACTATACAATGATAACCTTAATCAACCTGCACAATTAATTCAAACATTACTGACT
>Bacterial.Accessory.Probes_round_1_probe_713
ATCGGGGTTAAGTGAAAGTACTGACGGCGTGTATATTATTGCTAATAACAAACAATTAGCTGAAATTAAAGCAGTGTTGGATAATATTAATCCGACCCTAAAACTTTATGCAAGTTCACG
>Bacterial.Accessory.Probes_round_1_probe_714
AGATTCGTGCAGATATACTAAAACCGGAAGCTAATCTTCAATTTAGCCCAATAATTGCAGGTCGAATTATTTTTGAAGACGGTACGCAATTAGTTGTAACTACAGATGAAGAGCTTACTC
>Bacterial.Accessory.Probes_round_1_probe_715
TCCTGAGGAAATAATAACTATCCACTCCAATTTCCATAGATTTACATCCTTAAAAAAATTAAAATCAATTAAATTGTCATAAGTTCCATAAAAAAACATGAAAAGAATAATAAGAAAATA
>Bacterial.Accessory.Probes_round_1_probe_716
TAATAATACCACTTGGGCGGACTTTGACGCGGGTCAGAATATTATGACTCAGATTCAAGGTAATACGATTACTGTTGCTTTAGCTAAAGCATTAAAAGATTTAACTAGCGCGAGTTTTGT
>Bacterial.Accessory.Probes_round_1_probe_717
AAAGCAGAGCAGAAAGGCGTGCCTGTTGTTGATGCGAAACCGGCTAATGTGAATAAAGTAACAAATTCACAGAAAACCGCTCTACAAAAAAATGCACAGACTAAAACCCTTGTTATTCCG
>Bacterial.Accessory.Probes_round_1_probe_718
GTTAAGACACAAAAAGAACTGAAAAAACCGGAAAATTGGACTATGTTAGGTGTGTTACCGCCTAAATATCGCCGTATTTTTATTGCATTATTAGTTGTCGTCATTATTTTATTAATTATT
>Bacterial.Accessory.Probes_round_1_probe_719
AATGTTGATGTTATAGTCAATAATCCGTATTTGGTACAAGATTTAAATGTATTAGCGTTGAACTCTACGCCTAATGCACGGGCAATTGAACACCTTTGTTATTATGGATTATCGCCTGAA
>Bacterial.Accessory.Probes_round_1_probe_720
GGATCCAGTTCGCCACCTTTAAATGCTTGGTTAGCGGCAACAAAACGAAGCCCTTGCTGTTCTAAAAACACTCGGGCTTTTTGTTCATAAAACGAGCCTTGTTCCCGTTTATTAATAAGC
>Bacterial.Accessory.Probes_round_1_probe_721
ATAGGCAACAAACTGATATCTTCGTTATCAATGTGAATTTTTCCTTGATCATGGCGTATTAAACCGACGATCATATAAAATGTTGTGGTTTTTCCCGCACCATTCGGTCCCAGTAAACCT
>Bacterial.Accessory.Probes_round_1_probe_722
AGGACACATAATTTACCCGACATTGCGGATATTGTTGCTCAAATCCTTGTTTCACCTTTGGACCTGCCCCCCAATCGGAGGAAAAACTTTTATAAGTATAAACGGTTAAGCCTTGTGCCG
>Bacterial.Accessory.Probes_round_1_probe_723
TTTATCATTTGTATTTTCTTTGTTATGCTATGCAGACCTTTAACTTACATTAACAAATGAGAAATAAACGATGAAATTAAATAAATCACTTTTGGTCGGCACATTAGTCGCCTCAACTGT
>Bacterial.Accessory.Probes_round_1_probe_724
ACAACCTCTATTTCTCTTATACCCAAGCAAAAGAAAATGTTGCAAATTTACAAGAGACTTACCGTTACAACAAACGTATTACGCAATATTACAAAAACCGCTATGATGCCGGTATCGCAG
>Bacterial.Accessory.Probes_round_1_probe_725
GTTGTAGGGCGGTATACGGCGATATTGATTTATGTGAACGCTTTGAAAAAATTCGTTGTAATGTGCTTTCAGCTCCAAGAAATGTGGAACAGCTGAAGCAAGATATACGAGAGATGCGTC
>Bacterial.Accessory.Probes_round_1_probe_726
GGGTAGTTTTCGTTGCAGGTTTTTCACCTATTCCTTATAAAATTTTTACGATTTGTGCAGGCGTCATGCAAATGGCATTTTTGCCTTTCTTACTTACTGCCTTTATTTCTCGTATTGCAA
>Bacterial.Accessory.Probes_round_1_probe_727
ATGACGGCATATCATTCAATGACAGCTTTACAACAATGGTTAGATAAGGAATAACGATAATCTTTTCATCGAAGGAATAAAACATGAAAATTTTCGGTACGCTATATGATAAAACTATGC
>Bacterial.Accessory.Probes_round_1_probe_728
TCATGCTTATTCCGATGTCAATAAATAAACCTAAATGTGCTACTAAATTTGCATTTTATGCAGCAATGGCTTCAGCCATTGGTGGGGCAATTGGTTATGGATTAGGTTATTACGCTTTTG
>Bacterial.Accessory.Probes_round_1_probe_729
TATTTTATTAATTATTTCTTGGTTAAAACCGGATGATAATATAGAGCAATATTTTGAACAATCAACAGGCAATAGTATTCCGACACAATTTCAGCCTTTAGATCATTCTCAACCGGTTGA
>Bacterial.Accessory.Probes_round_1_probe_730
TTAGTGGTCTTCCACCCGGAAACCTTAACCGATGTTTCCGTGTTGGAGCAAATTGAGGCGTTACTCAATGCTTTTGAGCAGTTTAAAGACAAATACCAATTCGTCTTTATCGGCTCAAAT
>Bacterial.Accessory.Probes_round_1_probe_731
GGTCAGTTGTCATTATTGCTATAGTTGTATATCTTGTCTTGAAATAATCTAAGATAAAAAATGAATATAAAGTAACGGAGAATTTACATGAAAAAATTTTTACCTTTATCTATTAGTATC
>Bacterial.Accessory.Probes_round_1_probe_732
ACAGCAATGGTTTGATAGTGGTCAATAAAGGTGCAGATAACAAAGTCAAATCAGCAACATACAGTGCGGAAGCGATGGTGTTGTCGAATCAAGAAAACGACAATAAAGCCGTGGTGACCG
>Bacterial.Accessory.Probes_round_1_probe_733
AGTGAAAATAATCAGACCATTATTCATTCAATGGCAGAGTGTTTAGATCGATTTGGCGAACATTTCCAGCAACATCGTTATGATGCGGTGATTGTGCTAGGCGATCGTTACGAGATGTTG
>Bacterial.Accessory.Probes_round_1_probe_734
GCACCGACAAATTGTAATGCTGGAACAAATGGAATTCAAGCGGCAATCAATACACCAAAAGGTAAAGTAAAATCAGTTAGCGTGCAAGGTGGAGCCATTACTGTTACAGGGAATGGAAAT
>Bacterial.Accessory.Probes_round_1_probe_735
TGAACAAACACAAAATCAACAAGATTTACAAACCTATAAACTTTTAGCTGCTCGAGTTTTAGTAACAGAAAATAAAATCCCGCAAGCGGAAGCATATCTTGCTGAATTGATAGATTTAAA
>Bacterial.Accessory.Probes_round_1_probe_736
TATTAAAGTGCGGTAATAATTTTCTTTTTATCAAATAACCATAAGCCATTAACAGCAAAGTAATCTCAGCAATACTTAATATAATAATATTTAATGCAAACGCATTCAGCATTGGGAAAT
>Bacterial.Accessory.Probes_round_1_probe_737
AGCGATAAAAGCTCGAATTCAAATGGATAATTTTTTAAGTGATATTCAACGAAAACAACAAAATAATGACCGCACTTGGGCATTGCTACGCAATACAGATAGTGAAGTACTAAATAATAC
>Bacterial.Accessory.Probes_round_1_probe_738
AATCTTGCACCTAAACAAACTTTATTGGAAAAAGCCAAACGTATTTTCAAGAGAGCGGATAAGCAAAATAGAGTTGATAAAGCAGAAGTGAGTACACATAAAGAAGTAATATCCGCTAGT
>Bacterial.Accessory.Probes_round_1_probe_739
TTTATTCGCCATTGTATTACCAAAATGTCGAAATTGCATTTAACTTCAACTGAAGAATATAGACAGCGTGTGATTCAAATGGGCGAGCTGCCCGAAAATGTGGTGAATACTGGTTCTCTA
>Bacterial.Accessory.Probes_round_1_probe_740
GTGAATACTGGTTCTCTAGGGGCGGAGAATAGTTTGGATTTAGTGTTGCCGACCCAAGCAGAATTAGTCGAGAGATTAGGGATTCCGGCATCGCCTTATTTTTTAGTGGTCTTCCACCCG
>Bacterial.Accessory.Probes_round_1_probe_741
CCGGAAGAGTATTTAGCGTTGATTAAATATTCAAATGGGTTGATTGGTAATAGCTCATCAGGCTTGATTGAAGCACCGAGTTGTGGTGTTGGTACGCTAAATATCGGTAATCGCCAGCAA
>Bacterial.Accessory.Probes_round_1_probe_742
AGGGTGAAGATACTTTATCTTTCGTTTATAACGTTAAGAATAAAGGTGATAAAGCAATCAAAGAACTTCAGTGGTATAACCTTGTTTTCTTTAATTCGACTCTGGTAGAGCCTCTTTCAA
>Bacterial.Accessory.Probes_round_1_probe_743
TGGTAGAGCCTCTTTCAATAGCCTATTCTTTTGAGGATACGCTTGCTCCGGAAGGCGAGGGCGAAATAAAATTAACAAAATTAGCTAAAACTTATGCTGAAGAGATTCGTGCAGATATAC
>Bacterial.Accessory.Probes_round_1_probe_744
TAGGTTATTACGCTTTTGATTTCATACAAAGTTATATTCAACAATGGGGTTATCAACAACATTGGGAAACTGCTCTTTCTTGGTTCAAAGAATGGGGTATTTGGGTAGTTTTCGTTGCAG
>Bacterial.Accessory.Probes_round_1_probe_745
CCTTTATCTATTAGTATCACTGTACTAGCTGCTTGTAGTTCACACACTCCGGCTCCGGTAGAAAATGCTAAGGATTTAGCACCAAGTATTATCAAACCGATTAATGGTACAAACTCAACC
>Bacterial.Accessory.Probes_round_1_probe_746
TATGTTTTTTTTAGCAGGCTGTGTCAATTTATTAGGCAGTAGCTTTACGGCAAGCTTAAAAAATGATGCCAATGCAAGTTCTGATTTTTACATTCGGAAAATTGAACAAACACAAAATCA
>Bacterial.Accessory.Probes_round_1_probe_747
TATCAACCATTGCCAATCGTCCGGATATTAAAGGCTCTTTATATCGCCTCAATAGTGCATTTAAAAATGCGAAAGCAATGCAAAAAAGTTGGTTTCCATCAATCACACTGGGAGCAGGAT
>Bacterial.Accessory.Probes_round_1_probe_748
GATCGTTACGAGATGTTGGCGGTGGCAACGGCTGCGGCGATGCATAATATTCCGCTGATTCATCTGCACGGTGGTGAGCAAACATTAGGTAATTACGATGAATTTATTCGCCATTGTATT
>Bacterial.Accessory.Probes_round_1_probe_749
GTCTTTATCGGCTCAAATTCAGACACCAATTCAGAGCAAATTTATGCACGTTTTAAGGCTTACACCGATGAAAATCAATTTAAGTTTTTCACCTCAGTCAAACCGGAAGAGTATTTAGCG
>Bacterial.Accessory.Probes_round_1_probe_750
ATTCAAACATTACTGACTTGGAAAAATTATTATCCAACACATACGGCAGCACATTTATTACCTACAGAATTACAAGGGCTTGCCAATTTTCAACAAACTACTTTAACGCAAGTCGGTCTA
>Bacterial.Accessory.Probes_round_1_probe_751
TCAATTATCTTTAATTCACTTGACATTACTTAGTCCTTCACAAAAATCACGTTATTATGAGATTGTTTCTCGTATTGCAGAAAATCGTCATGATAATATTTCAGCGATAAAAGCTCGAAT
>Bacterial.Accessory.Probes_round_1_probe_752
ATCGGTAATCGCCAGCAAGGGCGAGTACGGGATGAGAGCGTAATTGATGTAGAGAGTAATGAACAGGCTATCATAGATGGTATCGAAAAATTGATTTCAGCCGATTTCCAACACCGTTTA
>Bacterial.Accessory.Probes_round_1_probe_753
ACTCAGCATACTTAAAGTCAACACCAGCTTCTAAAGTTCTTGTTGAAGGTCATGCTGATGAACGTGGTACTCCGGAGTATAACATGGCATTAGGTTTACGTCGTGCTGATGCAGTAAAAA
>Bacterial.Accessory.Probes_round_1_probe_754
AGTATTAAAGTTGAGGAAGCAACATCTCAACCTATAGCACCAATGGAAGAAGTGAAAATTGTTGAGAAAAACGAGCCAAATAAAAAGGCAGAAAAACAGGTGAAAGCAGAGCAGAAAGGC
>Bacterial.Accessory.Probes_round_1_probe_755
AAGTGATAAAGATGTAAAAAACACTTTAAAAGTTTCTCCGGTTTTCGCAGCGGGTGTTGAATACAGCCTACCTTCTTTACCGGAATTGGCATTACGTTTGGAATATCAATGGGTTAAAGG
>Bacterial.Accessory.Probes_round_1_probe_756
ATGAAGAGAAGTATAAAGAACACATTGATTGTTTTAACAAGTGCCTCAGCATTTTTGCCAGTAATTTCGGCTTCATGCGAAAATGGCACAATTAAGGCAAAAGAAGTTGCAGAAGTGCAT
>Bacterial.Accessory.Probes_round_1_probe_757
AACCTGAAATCATTCAACAAAATCAACAAAAAACAGAATCGATAGCAAAAAAACAGGCTCTACAAAATTTTGAAATTCCAAGAGATCCTAAAACTAATGTGCCTGTTTATAGCAAAATTG
>Bacterial.Accessory.Probes_round_1_probe_758
GCTGAAGAGCCTGTCAAATTAACTAATGTACCTGAGTTAAAAGATATTGATACCACGTTAAAAATTCTGCAACAATTAGGTGTGGTAACTTATCGAGATGAACAAGGTGCGGTGCATTTA
>Bacterial.Accessory.Probes_round_1_probe_759
ATTCGTATGGGAGGAAAGGCTGAGATTGAAGGTAACACAGCATTTTGTCATGGTGTTGAATATTTATCCGGAGCAGAAGTTATGGCAACGGATTTACGTGCTTCTATCAGTCTTGTCTTA
>Bacterial.Accessory.Probes_round_1_probe_760
GTTGTTACTGCGATGCATTTGGATCCGCAATATGGCAATACGGTGACGGTCATTGAGCAAGATGGCTTTGAGATTGCAGCTCGTATTCCGCTTACCTTAAACAGTGAAAATAATCAGACC
>Bacterial.Accessory.Probes_round_1_probe_761
TATATGATAAAACTATGCAATGGGCAAATCACCGTTTTGCTACATTTTGGCTAACTTTTGTTAGTTTTATTGAGGCTATTTTCTTCCCAATACCACCTGATGTCATGCTTATTCCGATGT
>Bacterial.Accessory.Probes_round_1_probe_762
AGGCATATAAGTCAGGGTCGATGTTTTATTAAATACATGGCCGGTTTTCTTTTCTAAGATTAAAAGTGCAAATTGGAACCAAATATCTTCAGTATTATATTCAGGAACACTATCTGTAGA
>Bacterial.Accessory.Probes_round_1_probe_763
ACCTATTTCAACAGTGGTATCAATGGCGTACTTATTACTAGTGGTCAAAAAGCAATTAACTTCAAATCAGCAGAGTTCAACGGTTTCACATTTGGTGGTGCGTATGTGTTCTCAGGCGAT
>Bacterial.Accessory.Probes_round_1_probe_764
GTATCTCGTTTTAAACAAGGGCAAGTTTCATTACCGGGAGGTTGTTCTATTGGTGCAAGACCTGTTGATTTACATATCAGCGGGCTGGAGCGACTTGGAGCAAAAATTGTATTGGAAGAG
>Bacterial.Accessory.Probes_round_1_probe_765
GAAGTAATATCCGCTAGTGATGATGAACAACGTCCAATAATCACGGAAACACAAGAGCAACAAATAAGCCAAGCAATAGACCCGACTATATCTGAAGTGCCTGTTAAGACACAAAAAGAA
>Bacterial.Accessory.Probes_round_1_probe_766
ACTTTATGCAAGTTCACGTAGTAATTCGCCTAACAGTGGTCCTGAACATCGTTTGTTTCTGAATAATCTGCAATTTAGTGATATTCCGTTCTTCAAAGATAGGGAATCGGAACAATATAA
>Bacterial.Accessory.Probes_round_1_probe_767
TCTTTCACTTCTTGCTCTAAGTAAGGCACCGTTTGGAACGCGTTAGCATCTAAATCTTTAGAATGAAGTGCGGCATTTGGTTGAGTGTATTCCGTAAACTGTACTAACTCTACATCTAAG
>Bacterial.Accessory.Probes_round_1_probe_768
ATTGCACAATACTTAGTTTTAGCTTATGCTCCCCAACACTAGCATTAACACGTTGGTCTGATAATGTAGGATATTTGACTGTATGGCTGAAAGTGCGGTGATTTCACAAGAAGTTTCCAC
>Bacterial.Accessory.Probes_round_1_probe_769
AAGTTGTTTCAGAAAAAAGTGAGACAGTTGTTCAAGAAATTCTTAATCAGTTTAACAATACAGTTACGATCCAATTGGTGGGGTATCAGAGTGAAAAAATAGAGGGTGAAGATACTTTAT
>Bacterial.Accessory.Probes_round_1_probe_770
TATTTCTCGTATTGCAAGATTTTTGCTCGTTACCCATTTAGCGGCTTGGAGCGGAAAAAAATTTGCTGCGAAATTACGTCAATCTATTGAATTTATCGGTTGGTCAGTTGTCATTATTGC
>Bacterial.Accessory.Probes_round_1_probe_771
TTTCTCGTGATTATGTAACAGGTATTAATTTATTATTATCTAATCAACACGAAAAAGCGGCTGATCTCTTCCTTGATATTCTACAAAAGCAGGAACAAGAAAATAACATTGAAACAGGTT
>Bacterial.Accessory.Probes_round_1_probe_772
TTTAATGAATTCCGTCAAATTCCCGGATTTACCATTGATGGGTTAACAGGGAAACTCAGTGCCGGCCCTAACTGTAATGTTGAACGTGATATGACTTGGTTCCAATATCAAAATGGCAGT
>Bacterial.Accessory.Probes_round_1_probe_773
AATAATAAAGATCTTGCCAAAGCCACTATTGCAGTAAACACGGCTCTGTACAATGCCAATTTGGTTGCGGCGGATTTAGTACCAAATTTCACACGCCAAACAGGTGTTAATTCTTCAGCC
>Bacterial.Accessory.Probes_round_1_probe_774
ATTATGATAGCAGCAACTCTAGCGAAAGGCATAACAGTAATTGAAAATGCAGCTCGTGAACCTGAGATCACTGATACTGCTGTATTTTTAAATAAGATGGGAGCAAAAATTAGCGGTGCG
>Bacterial.Accessory.Probes_round_1_probe_775
TAACGCAAGTCGGTCTAATACTCCCTTTAAGCGGCAATACACGACTTATCGGTGAAACAATCAAAAACGGGTTTGATGATGCCAAAGTCAATTACAATGTTCAAGTTCACGTATTTGACT
>Bacterial.Accessory.Probes_round_1_probe_776
GTTTTTCCCAAGTCCACGCTTCATTCAGTTGGTAATTTTCAAAGGCATTTAAGGAACACCCCAATAACCCTGCATCACCAGCAGGACGTAAACGAATATCTATGTCGTAAAGTATTCCTG
>Bacterial.Accessory.Probes_round_1_probe_777
AAAACCCTTGTTATTCCGCAAGGAACATCACTGATGCAAGTATTCCGCAACAACAATTTGAATATTGCCGATGTCAATGCAATGACGAAAGCAAGTGGGGCCGGTAATACATTAAGTAGT
>Bacterial.Accessory.Probes_round_1_probe_778
GATATGCAAGCTCAATTTACTTTATTAAATATGGTTGCAGAGGGTTCAAGTAAAATTACCGAGACTATTTTTGAAAATCGTTTTATGCATATTCCTGAATTAATTCGTATGGGAGGAAAG
>Bacterial.Accessory.Probes_round_1_probe_779
GGTATGGCAGATCGGGCAAGTACAGATCAATCACAACAATCAATTCTTAAGGCTCGTAATAATCTGATTAATTATCAAACACAAAAAAAACGTGCCGAAACTACCCTGCGTAATTTGCTT
>Bacterial.Accessory.Probes_round_1_probe_780
CAAGTGCCCAACATAATGCACAAGAAAAAGCAAAAATAATGCCTAAAATCCTGATTTCTGAATTTTCACCTTGATACATGACAGGCATTAATAATAAGACAATAAAAACAAAAGAAAATA
>Bacterial.Accessory.Probes_round_1_probe_781
TTAATATTTGTAGTCAATTCCTAATGCCTTTAAGATAGGAACTAAAACAAAGTTAAATGGCTTGTTGAAGTGTGGCAAGAAGTAAACATCAGTAAGAGCAATTTCAGGAAGTGTTAATCC
>Bacterial.Accessory.Probes_round_1_probe_782
CGCTAAACACACTAACCATGGTGCACATTTAAGCTTAAAAGCAAGCTATCCTGTGTTAGAGGGGTTAGATGTTTACGCACGTGTTGGTGCAGCATTAGTACGTTCTGATTATAAACTTTA
>Bacterial.Accessory.Probes_round_1_probe_783
CTCCAGTATTTGCAGGTGGTTTAGAATATGCATTTATTCCTGAGTTAACTTTACGTGTTGAATATCAATGGGTAAACAACGTAGGTAAATTTGAATATGCTGATGGACAGTACGCAGATT
>Bacterial.Accessory.Probes_round_1_probe_784
ATTAACGTCGGTGACAATACCGCGTCGATCAAAATTCACAATAAAAGTATGTTGCTCAGGTGCATTATAAGATTTTTGTTGTAAAAATACGTAGTACCAAGTTTGATTGCTAAATGGATC
>Bacterial.Accessory.Probes_round_1_probe_785
TGTTGCGGCACAAACTAAATTACACCAACAACTGGAACAAAACCCAAGTACATTTATTTTACATCGTTTTATTCAATACCAAATTGATGCTGCTGAAAACGGCAAAGCAAAAGAAAGTTT
>Bacterial.Accessory.Probes_round_1_probe_786
CTATAATATTTATAAATAACTACAAAAAGTTATCAATAAGATTTTATAGATTGGTAAGATCGGTTATGTTTCCGCATCGAAATCTACTGCCCATTATTGGCGAAACCGAAAGAAATTCGT
>Bacterial.Accessory.Probes_round_1_probe_787
AGCTCAAGCAATCCATATTTTGCAACAAGCATTGAATGTTTCAAAAACGAGTGTTAGAGCCTCTATCCTCATTGCTGAACGTTATATTGTGAATTTAGAATATCAACGTGCGGTGCAACA
>Bacterial.Accessory.Probes_round_1_probe_788
ACTTTTTTAGTTGCAGCGGCTATTTCCGGCGGACGTATCATTTGTAAAAATACTAAAGCATCAACTTTAGATGCAGTAATTGATAAATTACGTGATGCCGGTGCTAAAATTGAAGTCACG
>Bacterial.Accessory.Probes_round_1_probe_789
ATACCAACACAGACAATAAATGAATCAGAGGTGACACAAAATACAGTCAATGAGACATGGAATGCTAATAAACCAACAAATGAACAAATGAAACCCGTTGCTACACCAACACATTCAACA
>Bacterial.Accessory.Probes_round_1_probe_790
ATATTTTGGGGTTCATTTTCTACCTGCAACGCTTGTACAGGCATATTTTTTTCCTGATCATTCTGTGTGATATTTTCACTTTTTGGTTGAGGATTCTTCAGTTGCTCTAAAATGCTCGGT
>Bacterial.Accessory.Probes_round_1_probe_791
TTTATATTTTATTGATTGACGAACCGAACTACGCTGAAAACGCTTTACAACAACTAGCCGTCATTTATCAAAAAACAAAAGAATGGAAAAAAGCGATCAATGTTGCCGAGAAACTTGCCA
>Bacterial.Accessory.Probes_round_1_probe_792
TTGAATATCAGGCTCGCCTCTTTTTAGAGAGACAAGGTTTAACCTTTATTGCAGCTAACCAACGCTTTAACTGCGGTGAATTGGATTTGATTATGCAAGATCGGCAAACGATCGTTTTTG
>Bacterial.Accessory.Probes_round_1_probe_793
TTGCCGAGAAACTTGCCAAAATTTCGCCTACGGAAGATAACATTGCATTAGCACATTACTACTGCGAATATTCCCTGACTTTAGGAAGTGATGAGCAACAACAAGCTCAAGCAATCCATA
>Bacterial.Accessory.Probes_round_1_probe_794
CAAGCGTTGCAGGTAGAAAATGAACCCCAAAATATAGCTATACCGATAAATTCAACACCTAGTAAGGCGGACAGTCCAGTAGTGGAAACAAGCAAGCGACCAAGTATTAAAGTTGAGGAA
>Bacterial.Accessory.Probes_round_1_probe_795
ACTATTTAGCAAGGAAAGAACGTTTATTCTCAATACATGGAAAAGTTTATTGGAATGAATGAACTTATAATTGCCCTAAAATCAGCATATGATAAGAAATTATTTATCATTTGTATTTTC
>Bacterial.Accessory.Probes_round_1_probe_796
GCTAAAATTGAAGTCACGGAAAATACGATTACATTGGATATGCAAGGTAATAGACCAAAAGCGGTAAATATACGTACTGAACCTTATCCCGGTTTTCCAACTGATATGCAAGCTCAATTT
>Bacterial.Accessory.Probes_round_1_probe_797
GCTGAATTGATAGATTTAAATGATGAACAAAAACTAGATAAATCCCTGATTGAAGCTCATATTTCTGCTGTTAAAGGCAAAAATGAAACGGCAGAATATCAATTATCTTTAATTCACTTG
>Bacterial.Accessory.Probes_round_1_probe_798
CGTTTAGCCGATAAAACCTCTGCTGCAAAATGGACACATTCCGCTACGCAACAAGATTTACAAGCAACAAAACTCTCTCTGATCAACTCAGTTGTCACAACTTACTATCAACTTGCCTAT
>Bacterial.Accessory.Probes_round_1_probe_799
GTTAGACAACTTTGAACTTTTTCTTATTCGGGCAAGCCAAACCGGCAATAATAGTGCGGTTGATTTAGCTTTATCGGATCTTATCGCAGAAAAAGACGGCATTGTTGCGGCACAAACTAA
>Bacterial.Accessory.Probes_round_1_probe_800
AAGCAAAAGAAAGTTTGATTTTATTGCACAAAATCGTGGGAGATAGAATTGCACGAGGCTTTGATTATCGTTGCAGTCATTGCGGTTACCAAACACACAAACTATCATGGAATTGCCCAT
>Bacterial.Accessory.Probes_round_1_probe_801
ATGAATGAAAAAATAAGATTAGAAGACGATTTTTATGAAAGTGTTAATGGCGAGTGACTAGAAAAAGCTCAAATACCAGCTGATAAGTCATCAATAAGTTCGTTTTATGAAATTCACAAC
>Bacterial.Accessory.Probes_round_1_probe_802
ATGAAAAAAACATTAGTTGCATTAGCAGTATTATCAGCAGCTGCAGTAGCTCAAGCAGCTCCACAAGCTAACACTTTCTACGCAGGTGCTAAAGCTGGTTGGGCATCATTCCACGACGGT
>Bacterial.Accessory.Probes_round_1_probe_803
TCAACGTGCGGTGCAACATCTAGAAAATGTGCTAACACAAAATGCGGATTACATGAGCGAAATTTTACCGGCATTAAAATATTGCTACCAAGAATTAAATCGGTTAGACAACTTTGAACT
>Bacterial.Accessory.Probes_round_1_probe_804
CCGTCATACCAAAATTATACAAAAAAAGCTGCGATTACAGAGTTGTTACAAGCTTCTGCTCCTTATCGTGCAGAAGTTGAGCTATGCGTGTATAACAATGATGCACCGACAAATTGTAAT
>Bacterial.Accessory.Probes_round_1_probe_805
AGATGAAGAGCTTACTCAATCTTTACAGCAAATTTTAACGCAATAATTTTTAAAAATAATTATTCAACGCATTAGTTATCTATCCGCTCTTACAAATCTATAATATTTATAAATAACTAC
>Bacterial.Accessory.Probes_round_1_probe_806
ATCACTTTCTGAGGTGCCTGCACTGCCCCAGTTAAACATCAAGCCTTTTGTTCCTACATTAATTTCTTGTGTTTTAAAGGCTTGTTTCTTCGCTTCCGCCTTAGAACCTTTACCCAACGC
>Bacterial.Accessory.Probes_round_1_probe_807
GGTGTTAATTCTTCAGCCGCCAAAAATATTAACACAGGGAGCAACTCTAAAATTACTCACGGCGGTTCACTCAATATTAGCTACACCCTAGATTTATGGCAACGTTTAGCCGATAAAACC
>Bacterial.Accessory.Probes_round_1_probe_808
ATGTCTCAAGACGGCAAGGGCTTAGAAGTCAAACTGTCTGATCAATTGAAAAATATGACGTCTTTTGAAACCCGTGAAGTGGACGGTAGAAAATCTACGCTAAACAGCAATGGTTTGATA
>Bacterial.Accessory.Probes_round_1_probe_809
ATTGGAATACAGTAAAATGGAATGTTAAAATTTCTGAGGCAGCTTATGAAAATGCAAAACTGAGTTTTGAACAAAACATCACCAAGGCTCTAAATGAAATAGACAACCTCTATTTCTCTT
>Bacterial.Accessory.Probes_round_1_probe_810
TCGCCGCATAACTCACTCCAACATATTGTAAGGACTGTAAATAGCAAATCATCCCAACAGGACCACCCAAACAACCTCCCAAAATCGCTAACAAAGAAACCTTATTAAAGTGCGGTAATA
>Bacterial.Accessory.Probes_round_1_probe_811
TCACACTGGGAGCAGGATTATCATCAAGCGGTAATAAAATTGACAATGCTTTCAACATACCGATTGCGACAGGAACGGTAGGCATAAACTTACCTTTCTTAAATTGGAATACAGTAAAAT
>Bacterial.Accessory.Probes_round_1_probe_812
CAGCCAACCTATGGTTAGCACAATATGATTCCAGTTTAGAAGATGCGGACTGCCGTTTCGATTAGTCTGGTCGCTTTTGGAGCAACAACAAATGATATCCAATGGATACCTAATTTTCTT
>Bacterial.Accessory.Probes_round_1_probe_813
ATCAGAACTTGCATTGGCATCATTTTTTAAGCTTGCCGTAAAGCTACTGCCTAATAAATTGACACAGCCTGCTAAAAAAAACATAACTAAAATCGGGAGAAAGCATTTTTTTAAGCGTAA
>Bacterial.Accessory.Probes_round_1_probe_814
ATAACATTGAAACAGGTTCACAATTTGAGGCTGAATTGACCTTAGGAAATTTATATCGTTCTCGAGGTGAAGTTGATAGAGCTTTGCGTATTCATCAAGCATTGGATAGCAGTCCAAATT
>Bacterial.Accessory.Probes_round_1_probe_815
CCGTTTCGGTCAAAAACCGGTTATGGCACCTGAAGTAGTAAACAAAGTGTTCAGCTTAAATTCAGATGTGAATTTTGCCTTCGCTAAAGATACATTAAAACCTGAAGCTCAACAAACATT
>Bacterial.Accessory.Probes_round_1_probe_816
TCCCTCTAGAATTGCCGCTGTTGCTTCAGGGGTTGAACGTTCTAAATCCGTATCTTCAATGCGTAATACAAATTCTCCTCGATTATGCTTGGCATACAACCAAGAATAAAGTGCGGTTCT
>Bacterial.Accessory.Probes_round_1_probe_817
AATGGTACAAACTCAACCGCTTGGGAACCTCAAGTTATTCAACAAAAGATGCCCGAAAGTATGAGAGTGCCGAAAGCAACAAACTCCACTTATCAACCTGAAATCATTCAACAAAATCAA
>Bacterial.Accessory.Probes_round_1_probe_818
TATGGATTATCGCCTGAAGATGAAGCTGAAAGTGCGGCAAGTAAAATGTGGAATGATGCAGTACGTATTCCACTTGTTTTAGTACCGCAAAATAATCTGGGGCGACGCACGGCAGCGGCA
>Bacterial.Accessory.Probes_round_1_probe_819
ATGTTTTATTCCTTCGATGAAAAGATTATCGTTATTCCTTATCTAACCATTGTTGTAAAGCTGTCATTGAATGATATGCCGTCATATCTGTTTGAATGGGTGTAATTGACACATAGCCGT
>Bacterial.Accessory.Probes_round_1_probe_820
GATGAGTTTAATAAGTTAAATGTTGACATATCATTAGTATCAGTTGCATATGACTCAGCAGTTAAACCTAAAGTAAATGGTAAAGTTACAACAGACTATACAAAGATAATGAAAGACCTT
>Bacterial.Accessory.Probes_round_1_probe_821
ATTAGTCGCCTCAACTGTATTATTAGCAGCTTGTAATGAAAAAAATAAAGCGGAAACAACGCCAACTGAACCGGTTACAGTTGCAGAAACTCAAGCTCAACCTGACGTTCAAGGAAAAAC
>Bacterial.Accessory.Probes_round_1_probe_822
AATCAAGCCTCCCTCAATTAGACGAATAATCACAGCATTGTCGGAAAGTGGCGGCGTGTATTCCGGACTTGTTGGTCCATAAACAGCAACCAAAGGTTTGTTAAGTGCGGCGGCAATATG
>Bacterial.Accessory.Probes_round_1_probe_823
AACAGCATGCTGTTGAACGTATTCGTCAATTATTTGCCCAAAGTTTAGGTTATGAATTGCCTCACGAAAAAGGCGATTATGGTATTGCGAAGCATTTTGTGCATTCGACTGAAAATGCAC
>Bacterial.Accessory.Probes_round_1_probe_824
ACTATCAACTTGCCTATTTAAATGATGCCATTGCAGTAACAAACCAAACGATTAATTATTACTCAAAAATTAGTCGAATTATGCAAAATAAATTCAACCAAGGTATGGCAGATCGGGCAA
>Bacterial.Accessory.Probes_round_1_probe_825
TTGGATAGCAGTCCAAATTATACATTCGAACAAAAACTTCTTGCTAAACAACAATTAGCAAAAGATTTTTTGACGATAGGCTTTTATGATCGAGCTGAAAATCTTTATATTTTATTGATT
>Bacterial.Accessory.Probes_round_1_probe_826
AGACAATAAAAACAAAAGAAAATAGTGTTCTTCTTGATGCTTTCACAGCTAAAAACTTGATGGATAAAATAGATGCTATAATTGGATAACAAATTGAAATCGTCGCCGCATAACTCACTC
>Bacterial.Accessory.Probes_round_1_probe_827
GCATCTTTCCATGACGGTCTTAATCAATTTGAAAATTCTGCAGAAAAGAAAGGAACAGTTCGTAATTCAGTAGCTTATGGTATTTTTGGTGGTTACCAAATTACCGATCATGTCGCTGTA
>Bacterial.Accessory.Probes_round_1_probe_828
TGTTGGTAAATTAAAAGATGCTAAAGGTGAGCGCGTGGATTACAGACCAGATATCGGTTCTGTGACAGCTGGTCTATCTTACCGTTTTGGTCAATCAGTATTTGTTCCAGAAGTTGTGAG
>Bacterial.Accessory.Probes_round_1_probe_829
CTAGGGAAAGCAAAAACTGCTTTAACCGAGGCTCAGACAGAATTAACAAAAGCCAATGCTGACTATGAAGCCAACTACAAGGGTTATGAAAAAGTTGCTGACTTAGTGAAACCTGATAGC
>Bacterial.Accessory.Probes_round_1_probe_830
TTTGGGCAAATAATTGACGAATACGTTCAACAGCATGCTGTTGATAAGAAATAGTATATTTTTTGTCATAGAAAAATGAGGCGAAAGGCTCACGAATAGAATGACGATCATAACCATGTT
>Bacterial.Accessory.Probes_round_1_probe_831
TGCTAAACATACTAATCACGGCGCACATTTAAGTCTAAAAGCAAGTTACCCAGTATTAGAGGGGTTAGATGTGTATGCACGTGTTGGTGCAGCATTAGTTCGTTCTGATTATAAGTTTTA
>Bacterial.Accessory.Probes_round_1_probe_832
GCATAGGTAATCTGTTGTGCCAACTCGGTCAATGAAAGTTTTGGTAAAACTACCGCACTTTGAATATCTTGTGCAATCCAATCGGCACGTGCTTTTTCCTTTTCATTACCCCAAGGTAAG
>Bacterial.Accessory.Probes_round_1_probe_833
TATCTAGATTTCCCAATGCTGAATGCGTTTGCATTAAATATTATTATATTAAGTATTGCTGAGATTACTTTGCTGTTAATGGCTTATGGTTATTTGATAAAAAGAAAATTATTACCGCAC
>Bacterial.Accessory.Probes_round_1_probe_834
TCAATTAACTGTCGGGCTAAATCGGCGTAATGATAATGTGGCCAACGCTTTGCAGGTCCAAATTCTGCACCAGGACAAAACCCAATTACCGGACGATTTGTACAAAGTGCGGTTTGTTTT
>Bacterial.Accessory.Probes_round_1_probe_835
GATTTCCAACACCGTTTACCGAGTATGAAAAATCCATATTTTCAAGACAACGCGATGGAAAAGGCTTACAATGCAATCAAAATATTCTTAGCAGACAGCCACCATACTCAACCGAAAGGA
>Bacterial.Accessory.Probes_round_1_probe_836
TGTTTATATTACCGGTGGGGGGTGTAGTGGTTTCCAATATGGCTTTACTTTCGATGAAAAAACCAATGACGGCGATTTAATCGTTGAAAATTCAGGCGTTAAATTGGTTGTAGATCCAAT
>Bacterial.Accessory.Probes_round_1_probe_837
CCCTGCGTAATTTGCTTAACTTAAAACCGAATGAAGATTTAAACATCAAAACACCACATATCTTGGAAGTCAAAAGTGCGGAGGTAAATTTAGATATTCCATTATCAACCATTGCCAATC
>Bacterial.Accessory.Probes_round_1_probe_838
ATACGGTTTTATCATAACCCAATGCCACATAACGCTGTACCATCATCGGATAGTCGTTTTTATTGCGACGCCAATCATTTAACAAAAAATAACGACTTTCTCCTATCCAACCACGGCGTA
>Bacterial.Accessory.Probes_round_1_probe_839
AATTACGGAAATGGGATCAACACCGGCAAAAGGTTCATCCAATAAAATAAATTTAGGGTTTGCAGCTAAGGCACGTGCAATTTCTACACGACGACGTTCACCGCCCGATAAAGATTGTCC
>Bacterial.Accessory.Probes_round_1_probe_840
AAAATTGTATTGGAAGAGGGTTATGTTAAGGCTTTTGTTGATGGTCAATTAATCGGTAAACGAATTGTTATTGAGAAAGTAAGTGTTGGTGCGACTTTATCTATTATGATAGCAGCAACT
>Bacterial.Accessory.Probes_round_1_probe_841
GCAAAAATTAGCGGTGCGGGTTCAGATATTATCACGATAGAAGGTGTTGAACGCCTAGGCGGTTGTGAGCATAGTATTGTGCCGGATCGTATTGAAACCGGTACTTTTTTAGTTGCAGCG
>Bacterial.Accessory.Probes_round_1_probe_842
CAGCAATATGAAGCATTGACTCAACAATATAACATTCAGGAAAATTGGTGGACACAATATAATGACGAGCCGCTTAACCAACTGGTGAAACAAGCTTTGGAAAATAATAAAGATCTTGCC
>Bacterial.Accessory.Probes_round_1_probe_843
AATGTATTAACTTCTGTAGTTAATCCATCAACTACTGATTTATCTGCTTTACTAGTTTTTAATGTATTAATTTCTGATTTATCTGCTTTATTGGTTTTTAGTGTATTAACTTCTGTACTT
>Bacterial.Accessory.Probes_round_1_probe_844
CTTTAGGATATTTTCTTATTATTCTTTTCATGTTTTTTTATGGAACTTATGACAATTTAATTGATTTTAATTTTTTTAAGGATGTAAATCTATGGAAATTGGAGTGGATAGTTATTATTT
>Bacterial.Accessory.Probes_round_1_probe_845
GGTGATCTTTTCACCGTTAATTTTGCTATCCAGTTGCTTTAATTCCGCATTACCCGTTAAAGTTAAAAATTCGGCACTGAGATCATAGTGGATTTTATTCGCCTTGCCCTGAACAGGTTT
>Bacterial.Accessory.Probes_round_1_probe_846
TATGTTGGAGTGAGTTATGCGGCGACGATTTCAATTTGTTATCCAATTATAGCATCTATTTTATCCATCAAGTTTTTAGCTGTGAAAGCATCAAGAAGAACACTATTTTCTTTTGTTTTT
>Bacterial.Accessory.Probes_round_1_probe_847
TGGGTGGTGGAAGAAAATTTTGCGGAAATTCCCCGTTGGCATTCAGCCGTTAATCATGTTATTCCTCTAGCAATACGACGTTGGCGTAAACAGCTTTTTTCCGCTCAAACAAGAAACGAA
>Bacterial.Accessory.Probes_round_1_probe_848
GTTATTACTCGCCCAACAGAAAAATCCAATAAAAAAGAAACTGTTGAGGCTTTCGGTAATCCGGTTCTCTTTAATCAATTACTTGATAATGGAAAACCTGTTCAGGGCAAGGCGAATAAA
>Bacterial.Accessory.Probes_round_1_probe_849
TGTTCATTTAATAAATGATAAAGTGGAGAGGTGCTATAACTTAATACTAAATCCGCTTCACCTTTTAAAAATGCCCCATAACTTTCCGTCCAACCTTTACCGACAGTAACGGTATGTTTA
>Bacterial.Accessory.Probes_round_1_probe_850
ATCGGTAATTTGGTAACCACCAAAAATACCATAAGCTACTGAATTACGAACTGTTCCTTTCTTTTCTGCAGAATTTTCAAATTGATTAAGACCGTCATGGAAAGATGCCCAACCGGCTTT
>Bacterial.Accessory.Probes_round_1_probe_851
TGCAAGCGAGCGTTAGAGCAAACCGGCTATAAACGCTTAGTAATGGCAGGCGGCGTAAGTGCCAATAAACAATTACGAGCAGACCTTGCGGAAATGATGAAAAAATTAAAAGGCGAAGTA
>Bacterial.Accessory.Probes_round_1_probe_852
GGAGCGAGTTTAGCGAAAGGGGTAAAACATGGTTATGATCGTCATTCTATTCGTGAGCCTTTCGCCTCATTTTTCTATGACAAAAAATATACTATTTCTTATCAACAGCATGCTGTTGAA
>Bacterial.Accessory.Probes_round_1_probe_853
ATTTACACAATAATGTTGTAATTTTTGAGGCAACGCTTGACTAATTTGCTCACCTACCTCTTTATCTTTCGCCGAACCGAATAAACGAACGGCATAGCCCTGTTCAATTAACTGTCGGGC
>Bacterial.Accessory.Probes_round_1_probe_854
TGAGACCGGGAAATGTTTCGTTCAGAAACATTTTTCAGAGAGAGGGGAGTGCCAATCTGCAAAAAACTCACAAAATCTGACCGCTTGTCTGTTACTCAAAATGCTCCAATCCATATTGAT
>Bacterial.Accessory.Probes_round_1_probe_855
TTTTTCGACTAAAACGACCGCTTTCTGCTGTTCATTATGGTCGTGCAAGGCGAAAAACGGTTTTTTAATGCCGTAGTGGCTCAGCAATAAACCGCTGTGGCGAGTGTCTTCGGCGGCGAC
>Bacterial.Accessory.Probes_round_1_probe_856
GTGTCTTCGGCGGCGACTAAATCGACAGATGAAAGGGTGTCTAACGCCCGTTGGGTAATATCGCCTAAATTGCCGATAGGCGTGGCAACAATATATAAAATTCCGTAATTTGGGTTGATT
>Bacterial.Accessory.Probes_round_1_probe_857
CATCGAGGACAGGATCAAACACAACAACCAACCGAACCGAAAACATTTAAAGATGTAATTGATGAAACCATTAAAGCTGTAAATTCCGGAATGAAGTTCGGCGTTGAGGGAAATGGTAGC
>Bacterial.Accessory.Probes_round_1_probe_858
TACCCCGGCTTGGCGGCAATGACGGACAAGATGAAAGCCCGGGTCGCTAATCAGTGGCGTTCCGGCATCGGAAATTAACGCAATGTTTTCCCCTTTTGCTAATTTTTCGACTAAAACGAC
>Bacterial.Accessory.Probes_round_1_probe_859
CGTGAATATTTTGGCACTGAATGCCACTGAAAATGTGCGTAATATTGCTCAGGTGTGTTACTACGGTTTATCTCCTGAATCTGAGGCACAATCAGGGGCGGAAAAAATTTATCAAGACGG
>Bacterial.Accessory.Probes_round_1_probe_860
CGAATTTCCAAGACTGCCATTAAATTTTCATAAACACTCAATCGTCGGAAAATAGAGGCTTCTTGTGGCAGATAACCCATTCCTCGCTGTGCTCGTTTGTGCATAGGCAACAAACTGATA
>Bacterial.Accessory.Probes_round_1_probe_861
CTATGAACAAAAACGACATAATGTTGTGCATTTTCAGTCGAATGCACAAAATGCTTCGCAATACCATAATCGCCTTTTTCGTGAGGCAATTCATAACCTAAACTTTGGGCAAATAATTGA
>Bacterial.Accessory.Probes_round_1_probe_862
GTAAGCTCGTTCACAAACGTCCAGTGTTTCTCGCACATTATGATCAGTGATTAACACACCCAATCCACGATTGCGTAAATCTTGGATAATTTTCTTTATATCAATTACGGAAATGGGATC
>Bacterial.Accessory.Probes_round_1_probe_863
GAACACTATTTTCTTTTGTTTTTATTGTCTTATTATTAATGCCTGTCATGTATCAAGGTGAAAATTCAGAAATCAGGATTTTAGGCATTATTTTTGCTTTTTCTTGTGCATTATGTTGGG
>Bacterial.Accessory.Probes_round_1_probe_864
ATTCCTTAATTTCACAGGCAAAACAGCAAGGGGCAAATGTGATTGTCGGGCCATTGCTCAAATCTCGTGTTGATGAAATGCTACTTAGCCCAGAAATCCAAAACGTGAATATTTTGGCAC
>Bacterial.Accessory.Probes_round_1_probe_865
CAATAGCGATTTCTCAATGATGCGTTTATACGCAATGGGGGCTGATGCGTGGTCATTGGCAACCAAATTCAATGAATTCCGCCATATTCCGGGCTACAAAATTTCAGGTTTAACCGGTGA
>Bacterial.Accessory.Probes_round_1_probe_866
GTAACAAAGTGCGGTAATTTTTCCATTCGTTTCTTGTTTGAGCGGAAAAAAGCTGTTTACGCCAACGTCGTATTGCTAGAGGAATAACATGATTAACGGCTGAATGCCAACGGGGAATTT
>Bacterial.Accessory.Probes_round_1_probe_867
CTATCCAACCACGGCGTACAGGAATTTTCGCAAAGGCAGGAATAAAAGCCGATTTCAAGGAATTTGGCAAGACAATCGCCATATCATATTGATTACGCAAAGATTTACCAATTCGATACC
>Bacterial.Accessory.Probes_round_1_probe_868
ATTTACCAATTCGATACCGACCTTTTAAGTCAAAGGAACCATGCCCAATGGGCATAGTAATCGCATTGCGAACCTCAGGCATACGTGCAAGTAAAGGCTTACACCAATTCGGTGCCAATA
>Bacterial.Accessory.Probes_round_1_probe_869
ATGACTAAAAAGCCTGAAAAACAGATGAGTAAGTCAAAACCTGCTAGTTCATTTAAACTATTCATAAAGCTTTTTAAAGACTATTCAGGAAGCAATTTAGTATTGTGACTGCCAATATTT
>Bacterial.Accessory.Probes_round_1_probe_870
CTCCAATCCATATTGATACAGGGCATTTTTCTTATAGCCGAAGGTTTCTGCCACAATGGCAGCGGCTTTTTTAAGCGGAAGTTCTTGGCAGAGTAATGTCAGTAATTTGATCGCTTGGCT
>Bacterial.Accessory.Probes_round_1_probe_871
TAATTTGATCGCTTGGCTGGAAAAGGCTTCCTCACTACTTTGCGGTTTACCTTCAACCACCAGAACAATTTCGCCTTTAATTCGGTTGCTATCCTCATTTAGCCATTCAATTAAGTTACC
>Bacterial.Accessory.Probes_round_1_probe_872
CCATTCAATTAAGTTACCCAGTTGATCTCCATAAATGGTTTCCCACGTTTTCGTGATTTCACGCGCCATTACCACATAGCGATCTTCGCCAAAAACAGTCTGCATATCGGCAAGAGTGTC
>Bacterial.Accessory.Probes_round_1_probe_873
CATATCGGCAAGAGTGTCTAAAATACGGTGGGTGGATTCATAAAAAATCAGTGTGCGAGGCTCGTTTTCAAGCTCGGTAAGTTTATCGCAACGGGATTTTGTTTTTGCCGGTAAGAACCC
>Bacterial.Accessory.Probes_round_1_probe_874
CGTAATTTGGGTTGATTCCAGATGAATTTTGTCTGTTTTTCATTTGCTTTTAGCTCGTTTGATAAGTAAGATTTCACATTAAATTTAGCACATTATATTCTATTGAGGATCTGACAATGG
>Bacterial.Accessory.Probes_round_1_probe_875
TTGAGGATCTGACAATGGCAACTATTTTAAACCATACAATGAAAAAGGCATTGGTGCCAACGGCGATTGCATTATTCATTTCTGCCTGTACATCGGTAAATCCTGTCACCGAATCCATTA
>Bacterial.Accessory.Probes_round_1_probe_876
CTGTCACCGAATCCATTAAAAATGAAGCCTATTCAAGCTCGGAATTCTATATTAATAAAGCAGATCAAACCAAAGAAGCGGAAGATAAAATTTCGTATCAACTTTTAGCTGTACGCAAAT
>Bacterial.Accessory.Probes_round_1_probe_877
TTTTAGCTGTACGCAAATTAATTGATGAAAATAAGGAATATGAGGCTCAAAATACCTTTAGTGAAATTCTGACCGCAGAGATGAACGAGGTGCAAAAGTTAGAGTATGCCTTGGTTTCCG
>Bacterial.Accessory.Probes_round_1_probe_878
AGTATGCCTTGGTTTCCGCCCAGCTTGCCGCCTTACAAGGGAAAAACGAGCAAGCAACAAGCCAATTAAAAGCCATTCAAGATCCGCTATTAAGTTCGGCACAGCGTTTGCGTTATATTC
>Bacterial.Accessory.Probes_round_1_probe_879
AGCGTTTGCGTTATATTCAAACCCAAGCCCGTATTGCTGCCAATCAGAAAGATGTGATTGGCATTGTGCGTGCAAGATCGCAACTTAACAATTTCTATAAAATGAACCGTGAACGCCAAG
>Bacterial.Accessory.Probes_round_1_probe_880
TGAACCGTGAACGCCAAGAAAATAACGATATTATTTGGCAAACCTTGCGTGATGCAAATCGAGGAATGCTGGAAAAAACTGTGCCTGAAGCGGGTGAGATGGAGCTTGCTGGTTGGTTGG
>Bacterial.Accessory.Probes_round_1_probe_881
AGCTTGCTGGTTGGTTGGCATTAATTAATATCTATAATCAAAATGTGACGACACCGGCACAAATGCCACAAGCAATTAATAATTGGAAAGCCCAATACCCGAGCCATAGTGCGGTTGCCG
>Bacterial.Accessory.Probes_round_1_probe_882
GCCATAGTGCGGTTGCCGTAATGCCAACGGAATTACAAGGGGTGAGTAATTTCCAACAAACCCAGTTAAACAGTGTCGCATTGCTATTGCCTCTAAGTGGTGATGCAAAAATTTTGGGTG
>Bacterial.Accessory.Probes_round_1_probe_883
ATGCAAAAATTTTGGGTGATATTATCAAGCGTGGTTTTAATGATGCTAAGGCTGATGACTCAACCGCAGTGCAAACTTTTGATACCGATTCATCTGATGTTAATTCCTTAATTTCACAGG
>Bacterial.Accessory.Probes_round_1_probe_884
AAAAATTTATCAAGACGGTAATAGTGTCGCTATCGTTGCGGCCCCTCAAGATGACTACGGCAACCGCTCGGCAGAAGCCTTTGCCAAACGCTGGCGTCAGCTTACCAATAGCGATGCTGA
>Bacterial.Accessory.Probes_round_1_probe_885
TACCAATAGCGATGCTGATGTGCGTTACTACAACCAACCGCTTGATGCCGTTGCCGCTATTCAAAATGCAGGTGTGAGCAAAGCAGCTTTATATATTTTGGGGAATGCCGAGCAAGTATT
>Bacterial.Accessory.Probes_round_1_probe_886
GAATGCCGAGCAAGTATTAGAAATTAAACAAGGTATTGATAGCTCAACCTTAAAAGATCGTTTAGCGATCTATACCTCATCTCGCAGTAATTCGCCAAATAACGGCATTGATTTTTACAC
>Bacterial.Accessory.Probes_round_1_probe_887
CGGCATTGATTTTTACACTTCAATGGAAGGGGTAAAATTTAGTGAAGTGCCACTGTTAGCTGATCAAAGTTCTAGTGAATATAAAAAAGCCGAGAATTTAGCCAATAGCGATTTCTCAAT
>Bacterial.Accessory.Probes_round_1_probe_888
TAATACAATCGCCCAAAGACTATATGTAATATTTAATGCCATTGCTCTAATTGGATTCAAAATTGCAATTGATTTATAATATAGAAAATAAGAAAATCCTGAGGAAATAATAACTATCCA
>Bacterial.Accessory.Probes_round_1_probe_889
TTGCCCTGAACAGGTTTTCCATTATCAAGTAATTGATTAAAGAGAACCGGATTACCGAAAGCCTCAACAGTTTCTTTTTTATTGGATTTTTCTGTTGGGCGAGTAATAACGACTTTATTC
>Bacterial.Accessory.Probes_round_1_probe_890
ATGGAGAAGACAATTTACTTAGCTGGTGGATGTTTTTGAGGTGTTGAAGCCTATTTTAAAAGGGTTAAGGGAGTTTTAGACACTCAAGTTGGATACGCTAATGGTAAAGACGAAAATGCT
>Bacterial.Accessory.Probes_round_1_probe_891
TAAAAGAATTGGCCACACTAAATAATATGTCTGAGCCATATCATCTGAGTATTGGACAAGTATTGAAAATTGCAAATAATATTCCCGATAGCAATATGATACCAACACAGACAATAAATG
>Bacterial.Accessory.Probes_round_1_probe_892
GTGGCAGCCTTATGCAACAATAAAAATCAAAAAGAAACTGGAAAAGAGAACAAGAATAAAAACATTGCTGACACAATCCCATCTGATAACACTCATAGTGCTAACAATAGCAGTAGTGAA
>Bacterial.Accessory.Probes_round_1_probe_893
TACAGCGTCCAAATGAAGCTGGTAAGAGCATCGTTTCTCTTGGTGTAGGTTCTTATCGTAGTGAATCTGCTATTGCAGTTGGTTATGCAAGAAACTCAGATAACAATAAGATCTCAATCA
>Bacterial.Accessory.Probes_round_1_probe_894
GTATCTGACCATCAATCCCTTGATATGGAAAACTCTGTGGTAACTTTTACAAATAACGTAGTCATTAAACAAGGGTCAATTTTAATTAAAGCGAATAAAGTCGTTATTACTCGCCCAACA
>Bacterial.Accessory.Probes_round_1_probe_895
TCATTACCCCAAGGTAAGCGAATTTGCAAACCTAGTGCGGTCAATTTTTGGGCTAATTTTTTCCATTCCGCATCGAGCCAATGCTTATCCGCTCTTGTAGTGCTATGAACAAAAACGACA
>Bacterial.Accessory.Probes_round_1_probe_896
ATCTAAAGTAAGTTTGGTGACTTCTGTATCAGTACCATTTCCGCCCGCACTTCCGTTTTTAGACGGTGAAGAAATTGATTTTATATTGCTTAATTCATCAGTCGTATTAATGGTTAGCAC
>Bacterial.Accessory.Probes_round_1_probe_897
ATCGCCTTTGAATGTTAACGTGTCGCCAAGTTGTTTGGTGATAGGATTATTGCTACCATTTCCCTCAACGCCGAACTTCATTCCGGAATTTACAGCTTTAATGGTTTCATCAATTACATC
>Bacterial.Accessory.Probes_round_1_probe_898
ATTTCATTTGTTCATTTGTTGGTTTATTAGCATTCCATGTCTCATTGACTGTATTTTGTGTCACCTCTGATTCATTTATTGTCTGTGTTGGTATCATATTGCTATCGGGAATATTATTTG
>Bacterial.Accessory.Probes_round_1_probe_899
TTTTGCCGGTAAGAACCCTTCAAAACAAAAACGGTCTGAAGCTATGCCTGAAGCACATAAGGCAGTAACAGCGGCACAAGCCCCGGGGATCGGCACAACTTTTACCCCGGCTTGGCGGCA
>Bacterial.Accessory.Probes_round_1_probe_900
AGGCTTAAAAGCCAGCTACCCTGTATTAGAAGGCTTGGATATTTACGGTCGTGTAGGTGCGGCGTTAATTCGTTCTAATTATCTTAATGTTGAAAAATTCAAAAGTGATAAAGATGTAAA
>Bacterial.Accessory.Probes_round_1_probe_901
CAAGGTGCGGTGCATTTAGACGCTTCAAATATTAATCATTTTGTAGCTCCTTATGAGTTGGTTAAGATGATGCGTGCGTCTATTTGGGCATTGGCTCCTTTAGTATCTCGTTTTAAACAA
>Bacterial.Accessory.Probes_round_1_probe_902
AGTGCTGATGGAGGCAATAAAGGTATTGATATTAGCGGTTCTCGTGGACAAGCTGTTAATGCAGCAGCTGCATGGACGCAGTTGTATATGCCGGAGACGCTTTACGTGGATATGGTAATT
>Bacterial.Accessory.Probes_round_1_probe_903
GCTCAAACAAGAAACGAATGGAAAAATTACCGCACTTTGTTACAACAAAATCAATATGATGCGGTAATTGATGCTCAAGGGTTAGTGAAAAGTGCGTTGTTTGGAGCGAGTTTAGCGAAA
>Bacterial.Accessory.Probes_round_1_probe_904
AAATATAAGCAATAAGAAACATGGTATCGCCTTTGCGTACTTTGTAAGTATCACCTTTGTAAAAACCCTTATCAATTTTGCTATAAACAGGCACATTAGTTTTAGGATCTCTTGGAATTT
>Bacterial.Accessory.Probes_round_1_probe_905
AACGCTTGTTCAAGGTATCCTTTGGTAATGAGGTCATTTTCACCAACTGTACTTCCGCTTGCACCACTTCCGCTACCTGTGCCATTCTCATACATTTGTTTTTGAGAAAGCATAACCTTT
>Bacterial.Accessory.Probes_round_1_probe_906
GCCCGATAAAGATTGTCCCAAATTATCACAGATATGACCGATATTAAATTCTTCAATCAGCTCATCAGCTCGAGTACGGCGTTGTTGCATATTTAAATCTTTACGAATTTCCAAGACTGC
>Bacterial.Accessory.Probes_round_1_probe_907
GACGATCATAACCATGTTTTACCCCTTTCGCTAAACTCGCTCCAAACAACGCACTTTTCACTAACCCTTGAGCATCAATTACCGCATCATATTGATTTTGTTGTAACAAAGTGCGGTAAT
>Bacterial.Accessory.Probes_round_1_probe_908
CGTCCCGATCAACTTCGGATCTGTTGCTCCATATAAAGTAATATTCGGAACATCTAAAGCGGCAGTCAAGTGTGCTAATCCAGTATCCACAGAAACTACCGCTTTTGCATAGGTAATCTG
>Bacterial.Accessory.Probes_round_1_probe_909
GATATGTGGTGTTTTGATGTTTAAATCTTCATTCGGTTTTAAGTTAAGCAAATTACGCAGGGTAGTTTCGGCACGTTTTTTTTGTGTTTGATAATTAATCAGATTATTACGAGCCTTAAG
>Bacterial.Accessory.Probes_round_1_probe_910
TAATAAAATTCCAATTACCGTACCTAATAAACCGACATAAGGTGCATTAGAACCAATTGTTGAGATAATGGTCAAATGACGGTTTAAATCAATATCTAACTCATGAATATTCGTGTAACT
>Bacterial.Accessory.Probes_round_1_probe_911
ACGATGGCCCTAAAGAAATGGGTGGCAAGAGATACTGCATTAATGGTGCTGCAATTGATTTTATTCCATATGAAGAAATGGATGAAAAAGGCTACTCAGAATTCAAGAAGTTTGTTAAAT
>Bacterial.Accessory.Probes_round_1_probe_912
AAGAAAATAGCCTCAATAAAACTAACAAAAGTTAGCCAAAATGTAGCAAAACGGTGATTTGCCCATTGCATAGTTTTATCATATAGCGTACCGAAAATTTTCATGTTTTATTCCTTCGAT
>Bacterial.Accessory.Probes_round_1_probe_913
AAGAGTGTTAATTCCCTGTTTTTTTGCTTGATTAATAATTTGTTCTATAGACATTTTCATTGAGTCAAATACGTGAACTTGAACATTGTAATTGACTTTGGCATCATCAAACCCGTTTTT
>Bacterial.Accessory.Probes_round_1_probe_914
TGCTTTATCAACTCTATTTTGCTTATCCGCTCTCTTGAAAATACGTTTGGCTTTTTCCAATAAAGTTTGTTTAGGTGCAAGATTTTTTTTCGGAAGTATCGGCTCCATAGGATCCAGATC
>Bacterial.Accessory.Probes_round_1_probe_915
TCGAAGCCGGTTATAGCCAAAAATATGTGAAACAAGAAGTAGAACAAGCACAAGCACCAAAAGTATTTAAAGATGAAAAAGAGAAAGCTTTCATGGTGGGTGCTGAGTTATCATATGCTG
>Bacterial.Accessory.Probes_round_1_probe_916
TCATAACCCATAGCATATAAATGCATTAATGAGTAATCATTATTGGTCATTTTTTCAATTTTTTTATATTGTTCCGATTCCCTATCTTTGAAGAACGGAATATCACTAAATTGCAGATTA
>Bacterial.Accessory.Probes_round_1_probe_917
GAAGCTCAACAAACATTGGACGGTGTTTATGGTGAAATCGCACAATTAAAAACTGCACAAGTTTCTGTTGCCGGTTATACAGACCGTATCGGTTCTGATGCGTCAAACTTAAAATTATCA
>Bacterial.Accessory.Probes_round_1_probe_918
TTCAACACCTTCTATCGTGATAATATCTGAACCCGCACCGCTAATTTTTGCTCCCATCTTATTTAAAAATACAGCAGTATCAGTGATCTCAGGTTCACGAGCTGCATTTTCAATTACTGT
>Bacterial.Accessory.Probes_round_1_probe_919
ATTCGACTGAAAATGCACAACATTATGTCGTTTTTGTTCATAGCACTACAAGAGCGGATAAGCATTGGCTCGATGCGGAATGGAAAAAATTAGCCCAAAAATTGACCGCACTAGGTTTGC
>Bacterial.Accessory.Probes_round_1_probe_920
ACTCAGTTTTGCATTTTCATAAGCTGCCTCAGAAATTTTAACATTCCATTTTACTGTATTCCAATTTAAGAAAGGTAAGTTTATGCCTACCGTTCCTGTCGCAATCGGTATGTTGAAAGC
>Bacterial.Accessory.Probes_round_1_probe_921
AACTTACTTTAGATGCTGATAAAGGGGCGACTTTCCAAGTGGGTAGCACTGGTGCGAAAGTGAAGATTAATAAAGACGGCATTGCACTCACACCGCATAAAGCAAGTGGAGCGAATGGCT
>Bacterial.Accessory.Probes_round_1_probe_922
CGGTTTGATTATAGAATTTAATATTGGCATCAGTACCCAATAGTTGTTGCCAACGTAGAGTAAATGCCGCTGCCGTGCGTCGCCCCAGATTATTTTGCGGTACTAAAACAAGTGGAATAC
>Bacterial.Accessory.Probes_round_1_probe_923
ATGAAATTAACAAAACTTTTTGGTCTAGCAACACTGGTTTCTGCTGTCGCACTAGCAGGTTGTAAAGATGATAAACCAGCAGCCGCTGCTGCACCACAAGAACCTGCTGCGCGTAAATTA
>Bacterial.Accessory.Probes_round_1_probe_924
CTAAAACAAGTGGAATACGTACTGTATCATTCCACATTTTACTTGCCGCACTTTCAGCTTCATCTTCAGGCGATAATCCATAATAACAAAGGTGTTCAATTGCCCGTGCATTAGGCGTAG
>Bacterial.Accessory.Probes_round_1_probe_925
ATACACAATCTGATGCTCAAGAAAAAACTGAGACAACTTCAGTTGAAACAACCTCGACTGAACCAACCGCAGCTGGAAACACACAACCTGAATCTCAAGAAAAAGTTGTTTCAGAAAAAA
>Bacterial.Accessory.Probes_round_1_probe_926
AGAAAATTATTACCGCACTTTAATAAGGTTTCTTTGTTAGCGATTTTGGGAGGTTGTTTGGGTGGTCCTGTTGGGATGATTTGCTATTTACAGTCCTTACAATATGTTGGAGTGAGTTAT
>Bacterial.Accessory.Probes_round_1_probe_927
AAAGTGCGGTTTGTTTTGCAAAAGTTTCTAAAGTTTGTTCCAACTCTTGAGCATCAACTTGCAAATAAGGCTTAGGAATGGCTAAATGTTTTGCTGTCGGCAATACGGTTTTATCATAAC
>Bacterial.Accessory.Probes_round_1_probe_928
AATAATTAATCGTTTGGTTTGTTACTGCAATGGCATCATTTAAATAGGCAAGTTGATAGTAAGTTGTGACAACTGAGTTGATCAGAGAGAGTTTTGTTGCTTGTAAATCTTGTTGCGTAG
>Bacterial.Accessory.Probes_round_1_probe_929
AAGTGCGGCGGCAATATGCATTAAACCGCTATCATTACTCACTACTGCCACACAATCTGAAATCAAATCAACAGCTTGATTTAAGTCTGTTTCACCAGCAAGATTTACACAATAATGTTG
>Bacterial.Accessory.Probes_round_1_probe_930
ATTGCCTCTTGTAGTAAATGATTACTTAAGCCTAGTACAATATCCGCTTTGGTTTTCTTACCTTCTAAACGCAGACGATTGAACAATACACCTGAACTGTCAAAGGACACATAATTTACC
>Bacterial.Accessory.Probes_round_1_probe_931
GTAAATCTTGTTGCGTAGCGGAATGTGTCCATTTTGCAGCAGAGGTTTTATCGGCTAAACGTTGCCATAAATCTAGGGTGTAGCTAATATTGAGTGAACCGCCGTGAGTAATTTTAGAGT
>Bacterial.Accessory.Probes_round_1_probe_932
AAATTTGAGTTTGAATACTTTCCGTATAAATATCTTTAACTTTTTCTAACATAATTTTTATTCATCAAGAAAATTAGGTATCCATTGGATATCATTTGTTGTTGCTCCAAAAGCGACTAG
>Bacterial.Accessory.Probes_round_1_probe_933
AGGCAAAAATGCCATTTGCATGACGCCTGCACAAATCGTAAAAATTTTATAAGGAATAGGTGAAAAACCTGCAACGAAAACTACCCAAATACCCCATTCTTTGAACCAAGAAAGAGCAGT
>Bacterial.Accessory.Probes_round_1_probe_934
TTATCTCTTTTGATTAAGCAAAGGAATAATGGCTGAAGTCTCATATTCGACTTGTTTATTTCGCTTTAGATGCCCTTTTAGATAAACTTCCAATCCATTGTAATCAGCAATCCAATGAAA
>Bacterial.Accessory.Probes_round_1_probe_935
AAGCTTCTGCAATCAGCAAAAGATAATAATATAAAATTTAGAGCTATAGGGCATTCAGATAATTCTGTTCCGCCATTTAATAACCCTTATAAGTCTTTATATTATAAAGGAAATATAATA
>Bacterial.Accessory.Probes_round_1_probe_936
GGTGTTGAAGTGCGTAAACAACTCAGCGAAACCTTAGCAATTACAGGCGAGGGCGACACATTTAACAGCGACAGCACCGCTACCGGCAATATCAAAGTGGAAATGTCTCAAGACGGCAAG
>Bacterial.Accessory.Probes_round_1_probe_937
AACGATGGTTTCACCTATGGCAATACAACCGGCTAAGACAAGACTGATAGAAGCACGTAAATCCGTTGCCATAACTTCTGCTCCGGATAAATATTCAACACCATGACAAAATGCTGTGTT
>Bacterial.Accessory.Probes_round_1_probe_938
TAAATTCTCCGTTACTTTATATTCATTTTTTATCTTAGATTATTTCAAGACAAGATATACAACTATAGCAATAATGACAACTGACCAACCGATAAATTCAATAGATTGACGTAATTTCGC
>Bacterial.Accessory.Probes_round_1_probe_939
AGGAGCTACAAAATGATTAATATTTGAAGCGTCTAAATGCACCGCACCTTGTTCATCTCGATAAGTTACCACACCTAATTGTTGCAGAATTTTTAACGTGGTATCAATATCTTTTAACTC
>Bacterial.Accessory.Probes_round_1_probe_940
AACCAAGAAAGAGCAGTTTCCCAATGTTGTTGATAACCCCATTGTTGAATATAACTTTGTATGAAATCAAAAGCGTAATAACCTAATCCATAACCAATTGCCCCACCAATGGCTGAAGCC
>Bacterial.Accessory.Probes_round_1_probe_941
ATCATCAAACCCGTTTTTGATTGTTTCACCGATAAGTCGTGTATTGCCGCTTAAAGGGAGTATTAGACCGACTTGCGTTAAAGTAGTTTGTTGAAAATTGGCAAGCCCTTGTAATTCTGT
>Bacterial.Accessory.Probes_round_1_probe_942
TTGCGGGATTTTATTTTCTGTTACTAAAACTCGAGCAGCTAAAAGTTTATAGGTTTGTAAATCTTGTTGATTTTGTGTTTGTTCAATTTTCCGAATGTAAAAATCAGAACTTGCATTGGC
>Bacterial.Accessory.Probes_round_1_probe_943
TAATGCCCAAAATCATAAGGTAAGAAACGTCGATCTTGCCAAGAAATCGGTAAAGAAAGTCTATTTAAATCAACTTTATGCTCACTAAATAATTCAGACTTAATTGCCTCTTGTAGTAAA
>Bacterial.Accessory.Probes_round_1_probe_944
TCGGTATGTTGAAAGCATTGTCAATTTTATTACCGCTTGATGATAATCCTGCTCCCAGTGTGATTGATGGAAACCAACTTTTTTGCATTGCTTTCGCATTTTTAAATGCACTATTGAGGC
>Bacterial.Accessory.Probes_round_1_probe_945
AATTGGAGTGGATAGTTATTATTTCCTCAGGATTTTCTTATTTTCTATATTATAAATCAATTGCAATTTTGAATCCAATTAGAGCAATGGCATTAAATATTACATATAGTCTTTGGGCGA
>Bacterial.Accessory.Probes_round_1_probe_946
AATTGGCATTGTACAGAGCCGTGTTTACTGCAATAGTGGCTTTGGCAAGATCTTTATTATTTTCCAAAGCTTGTTTCACCAGTTGGTTAAGCGGCTCGTCATTATATTGTGTCCACCAAT
>Bacterial.Accessory.Probes_round_1_probe_947
TGCCCAAGTGCGGTCATTATTTTGTTGTTTTCGTTGAATATCACTTAAAAAATTATCCATTTGAATTCGAGCTTTTATCGCTGAAATATTATCATGACGATTTTCTGCAATACGAGAAAC
>Bacterial.Accessory.Probes_round_1_probe_948
GAGCTTAGTTTACCTAACTTAAGTGAAAAAGATATAACTATTACCCTAGATTCTGCAGCAACAAATGATAAGGAAGGAAAATTAATAGTTATTTCAAACCCCGATTCTGAAAATATTTTT
>Bacterial.Accessory.Probes_round_1_probe_949
TTGTTGCCTATGCACAAACGAGCACAGCGAGGAATGGGTTATCTGCCACAAGAAGCCTCTATTTTCCGACGATTGAGTGTTTATGAAAATTTAATGGCAGTCTTGGAAATTCGTAAAGAT
>Bacterial.Accessory.Probes_round_1_probe_950
CTTTATCGGGCGGTGAACGTCGTCGTGTAGAAATTGCACGTGCCTTAGCTGCAAACCCTAAATTTATTTTATTGGATGAACCTTTTGCCGGTGTTGATCCCATTTCCGTAATTGATATAA
>Bacterial.Accessory.Probes_round_1_probe_951
TTTCCAATCTACACTGTCAATTGCTGAACCGAAAATTTGATTTTTACGCTGACGAACCTCAACAAAAACGATCGTTTGCCGATCTTGCATAATCAAATCCAATTCACCGCAGTTAAAGCG
>Bacterial.Accessory.Probes_round_1_probe_952
ACATTACAGTTAGGGCCGGCACTGAGTTTTCCTGTTAACCCATCAATGGTAAATCCGGGAATTTGACGGAATTCATTAAATTGATTTATTAATAACCAAGCATCATAACCCATAGCATAT
>Bacterial.Accessory.Probes_round_1_probe_953
TAATTGACCATCAACAAAAGCCTTAACATAACCCTCTTCCAATACAATTTTTGCTCCAAGTCGCTCCAGCCCGCTGATATGTAAATCAACAGGTCTTGCACCAATAGAACAACCTCCCGG
>Bacterial.Accessory.Probes_round_1_probe_954
GCAACAAGAAATCTCTCAATTCTTACAAGGAAGTAATGAATGGAAAACACTTGATGCCATGTTATTTAACTTAGATAAAGGAGATATTAATGGTGCTTTCAGAAAGCTTCTGCAATCAGC
>Bacterial.Accessory.Probes_round_1_probe_955
TGGAAATTCGTAAAGATTTAAATATGCAACAACGCCGTACTCGAGCTGATGAGCTGATTGAAGAATTTAATATCGGTCATATCTGTGATAATTTGGGACAATCTTTATCGGGCGGTGAAC
>Bacterial.Accessory.Probes_round_1_probe_956
ATTAATGTATATGAAGACTTAAAGCTAGACACCCCTGGTGAAAAACACATATTAAATGCTTTAGCCAAAGCTAATGATACAAAGGAAGTAAAAATTGACTTATCTCAATTAGAAGCTAAA
>Bacterial.Accessory.Probes_round_1_probe_957
TCCGGCATATACAACTCGTCCAGCAGCAGCTGCATTAACAGCTTGTCCACGAGAACCGCTAATATCAATACCTTTATTGCCTCCATCAGCACTGGAAAATCCTTGAATAATTTTTCCATT
>Bacterial.Accessory.Probes_round_1_probe_958
CTTGGTGCTAAATCCTTAGCATTTTCTACCGGAGCCGGAGTGTGTGAACTACAAGCAGCTAGTACAGTGATACTAATAGATAAAGGTAAAAATTTTTTCATGTAAATTCTCCGTTACTTT
>Bacterial.Accessory.Probes_round_1_probe_959
TTCACCGCAGTTAAAGCGTTGGTTAGCAGCAATAAAGGTTAAACCTTGTCTCTCTAAAAAGAGGCGAGCCTGATATTCAAAACTCGCACCTTGTTGACGTTTGGATTGTATCATTCTTCG
>Bacterial.Accessory.Probes_round_1_probe_960
GTTATCATTGTATAGTTGAGCTAATGTTAACCAACCGCTCAATGTAATATTTCCTTCCGCATCAGTATTATTTAGTACTTCACTATCTGTATTGCGTAGCAATGCCCAAGTGCGGTCATT
>Bacterial.Accessory.Probes_round_1_probe_961
CTGGGACCGAATGGTGCGGGAAAAACCACAACATTTTATATGATCGTCGGTTTAATACGCCATGATCAAGGAAAAATTCACATTGATAACGAAGATATCAGTTTGTTGCCTATGCACAAA
>Bacterial.Accessory.Probes_round_1_probe_962
AAACTCTTCAAAAAGTATTGACTTTTTCCTAAATAATCTAACCACATTCATTGATAATGGACTAACCGAAATTGCTATATCTGATTTACCGTATGATATTGTGCAACAAGAAATCTCTCA
>Bacterial.Accessory.Probes_round_1_probe_963
TTTCTGTAAGTGTAAATAGTGAGCATAAAATAGTAATCGGTGAGGGTTCAAAATCAGATTCACAACATACACTTGCCATAGGGAATAAAGCCATAATAGGTAGTGGTGCAAAAGGCTCTA
>Bacterial.Accessory.Probes_round_1_probe_964
GGATTGTATCATTCTTCGTTAATCAGATAGATGCTGTCATCTTGCTCGTTAAGCGGATAGATACTGCCATTTTGATATTGGAACCAAGTCATATCACGTTCAACATTACAGTTAGGGCCG
>Bacterial.Accessory.Probes_round_1_probe_965
ATTACCTTGCATATCCAATGTAATCGTATTTTCCGTGACTTCAATTTTAGCACCGGCATCACGTAATTTATCAATTACTGCATCTAAAGTTGATGCTTTAGTATTTTTACAAATGATACG
>Bacterial.Accessory.Probes_round_1_probe_966
TAAAAAGGTAAAAAGAGTTGATATTTCTACAGTTAAGAAGGAAAATCTTAGTGGCATTAGTAACTACACTGGTGTAAAAGAAATGGCTACTATCTTAAGAAAAGAGCTTAGTTTACCTAA
>Bacterial.Accessory.Probes_round_1_probe_967
TGCATTTTCAATTACTGTTATGCCTTTCGCTAGAGTTGCTGCTATCATAATAGATAAAGTCGCACCAACACTTACTTTCTCAATAACAATTCGTTTACCGATTAATTGACCATCAACAAA
>Bacterial.Accessory.Probes_round_1_probe_968
TCTCAATTAGAAGCTAAAGACATTAAATCAACTGGAGCTGTTATAGAGGCTAAAAAAGATTCTAAACTTTATAGTGGAAGAATTCAAGTCACTTTTACATCTAAAAAGGTAAAAAGAGTT
>Bacterial.Accessory.Probes_round_1_probe_969
TCACTAAATTGCAGATTATTCAGAAACAAACGATGTTCAGGGCCACTGTTAGGCGAATTACTACGTGAACTTGCATAAAGTTTTAGGGTCGGATTAATATTATCCAACACTGCTTTAATT
>Bacterial.Accessory.Probes_round_1_probe_970
TACCACTGATACCCCACACCAACCGAACCGCCGACATCGCCCGTTGAACTGCGAGTACCTTGCAATCGTAGCGTTATTTTACCATTATCACTTACTCGTGAATAACCTAACGCCACCGCA
>Bacterial.Accessory.Probes_round_1_probe_971
TGACTCTTGGCAAAGCAGCTGATCCTACAGTACAAGGTTCTACTGGTGAAGCAGGTAAAGTGACATTGACTGATGATAAAGGTAAAGAACGTGCGAAGCTTGATGGTACAGATGGTTCCC
>Bacterial.Accessory.Probes_round_1_probe_972
ATGCCACAATTATTCCAATTCTTACAACAATATATTGATTACATTATTCTAGGCTTACTTGCCTTCATGAGCTTTATTATGGTTTGGCTTGTGATTGAACGCTTTCTTTTCTTAAGTCGC
>Bacterial.Accessory.Probes_round_1_probe_973
TATTACGAGCCTTAAGAATTGATTGTTGTGATTGATCTGTACTTGCCCGATCTGCCATACCTTGGTTGAATTTATTTTGCATAATTCGACTAATTTTTGAGTAATAATTAATCGTTTGGT
>Bacterial.Accessory.Probes_round_1_probe_974
CGATTCTGAAAATATTTTTGGCAAGCTTGAAATAGTTTTACCAAAACTAGCACCGCTAGGCAACAATGTTAAATTAGTAAGCGAATATATAACCAAATTTAAGGCACAAGCTAAAAAGAT
>Bacterial.Accessory.Probes_round_1_probe_975
GAATTTGTTGCTTTCGGCACTCTCATACTTTCGGGCATCTTTTGTTGAATAACTTGAGGTTCCCAAGCGGTTGAGTTTGTACCATTAATCGGTTTGATAATACTTGGTGCTAAATCCTTA
>Bacterial.Accessory.Probes_round_1_probe_976
GTCGACAAGCGAATAATTTAGCTCTCTCCCCTTATGGGACAAATGTTTACATTTGAACGTTGGCTTTGCCAACGGCTCCGAAGGAGCGAGCGTAGCGAGTATTGAGACCGGGAAATGTTT
>Bacterial.Accessory.Probes_round_1_probe_977
ATTTTTACAAATGATACGTCCGCCGGAAATAGCCGCTGCAACTAAAAAAGTACCGGTTTCAATACGATCCGGCACAATACTATGCTCACAACCGCCTAGGCGTTCAACACCTTCTATCGT
>Bacterial.Accessory.Probes_round_1_probe_978
AATAGAACAACCTCCCGGTAATGAAACTTGCCCTTGTTTAAAACGAGATACTAAAGGAGCCAATGCCCAAATAGACGCACGCATCATCTTAACCAACTCATAAGGAGCTACAAAATGATT
>Bacterial.Accessory.Probes_round_1_probe_979
TGCTCCAAAAGCGACTAGATCGAAACGGCAGTCCGCATCTTCTAAACTGGAATCATATTGTGCTAACCATAGGTTGGCTGCATCAAGCCATTTTTGCTGCTTTTTCCAATCTACACTGTC
>Bacterial.Accessory.Probes_round_1_probe_980
AAGGCATCATAATGTGGCTCAATAGGGTCAGAAATCACAGATAACATCACGTTATTTTTAACGATATGTGTCTGTGCTTGCGGTGAAATCAAGTAATCCATAAATAAATCACCACAGGCA
>Bacterial.Accessory.Probes_round_1_probe_981
TAAATGCACTATTGAGGCGATATAAAGAGCCTTTAATATCCGGACGATTGGCAATGGTTGATAATGGAATATCTAAATTTACCTCCGCACTTTTGACTTCCAAGATATGTGGTGTTTTGA
>Bacterial.Accessory.Probes_round_1_probe_982
ACCGATCATGTCGCTGTAGAGTTGGGTTCTGAGTATTTCGGTCAAGCAAAAGGTCGTAAAGATAAAGACGAAGCTAAACATACCGCTCAAGGGATGCAATTAGGCTTAAAAGCCAGCTAC
>Bacterial.Accessory.Probes_round_1_probe_983
TTAGGTGATGGCAGTATTGGTTTAGCTTATGAAAATACGACAGACTACACCACAATCATGTATCTCCCTATTGAAATGCAAGAATTTTTTTGGAAAGCCGGAAAAATCTTTAGTGATGTG
>Bacterial.Accessory.Probes_round_1_probe_984
GGTATTTTCTATATTAGCTGCATTAAGCCATTCTATTAATTCTGCGATACCGGCATCATAGCGGTTTTTGTAATATTGCGTAATACGTTTGTTGTAACGGTAAGTCTCTTGTAAATTTGC
>Bacterial.Accessory.Probes_round_1_probe_985
CCCGTGCATTAGGCGTAGAGTTCAACGCTAATACATTTAAATCTTGTACCAAATACGGATTATTGACTATAACATCAACATTTTGTTTGAGTAATGGTCCGACAAGAGTGTTAATTCCCT
>Bacterial.Accessory.Probes_round_1_probe_986
GTTCGAGGATCCTGATAAATAACTCGTAAATCCTGACGTTCAACCAGTTCTCGCAAAGAGTGCGGTGGATTTACTAATTTAGTTTTATCATAAATAAAAGCATAATGCCCAAAATCATAA
>Bacterial.Accessory.Probes_round_1_probe_987
CCACCAATGGCTGAAGCCATTGCTGCATAAAATGCAAATTTAGTAGCACATTTAGGTTTATTTATTGACATCGGAATAAGCATGACATCAGGTGGTATTGGGAAGAAAATAGCCTCAATA
>Bacterial.Accessory.Probes_round_1_probe_988
AGATTGACGTAATTTCGCAGCAAATTTTTTTCCGCTCCAAGCCGCTAAATGGGTAACGAGCAAAAATCTTGCAATACGAGAAATAAAGGCAGTAAGTAAGAAAGGCAAAAATGCCATTTG
>Bacterial.Accessory.Probes_round_1_probe_989
TTGAATAATTTTTCCATTTGTTGGCCAAATCCAAGCTATATTTGAGGTGGCTGGAGGTGTTTTATTGATTGGCATTGTTGAATGTGTTGGTGTAGCAACGGATTTCATTTGTTCATTTGT
>Bacterial.Accessory.Probes_round_1_probe_990
GAACCAAGATAGTGCGGTGTGTTTTGAGTGCCATTTGTTACCGCACTTTGATCCGCTCTGAACATCAAGCCCTTGTTAATAGCCGTAATGCTTTCATTAATAGCTTCTCTAAAGGTTGTT
>Bacterial.Accessory.Probes_round_1_probe_991
AATAAATCACCACAGGCATTTTCTTTGTTTGCTATTTTGGCTGCTAATTCAACTTGTAAAACGCCGCCTTCAGCAAAATCTGTCGCTTGGTACTGATCTTTTTGTTCATTTAATAAATGA
>Bacterial.Accessory.Probes_round_1_probe_992
CGTGAGTAATTTTAGAGTTGCTCCCTGTGTTAATATTTTTGGCGGCTGAAGAATTAACACCTGTTTGGCGTGTGAAATTTGGTACTAAATCCGCCGCAACCAAATTGGCATTGTACAGAG
>Bacterial.Accessory.Probes_round_1_probe_993
TTATAGAGTTATACTATTAATAATGAACTTGTTAACAGGTATATTTTCTCCTCTTTTTGCACTTTCAATTTGTTCATTTGTCCATTGTAATTTTCGTTCCCAAGGCATATAAGTCAGGGT
>Bacterial.Accessory.Probes_round_1_probe_994
ACAGTAACGGTATGTTTAGCTAATGTCTGCCAAGCTCGATCTACCTCTTGTTGTGGATACACCAAATTTAACCAAATGATTAATCCCCGCCCCACACTGCTTGTTCGAGGATCCTGATAA
>Bacterial.Accessory.Probes_round_1_probe_995
AAGAATGGCGGAAAAGCCCTTGAAGTCAGCTTAGCTGATAATATTACGTTAGGTAAGCCAACAGAAGGTGGCGTAGAAGGCGTTGATGGTTCTGTTAAAGTCACGGGTAAAGACGGCGCA
>Bacterial.Accessory.Probes_round_1_probe_996
TATAAAGGAAATATAATAGCTGAAGCAATTGAAAAACTAGATCGAGAAGGTCAAAAATTTGTTGTATTTGCTGATAGTTCTCTGCTCAACAGCACGCCTGGGACAGGTCGTCCTATGCCA
>Bacterial.Accessory.Probes_round_1_probe_997
TCAGCATAAGTTTTAGCTAATTTTGTTAATTTTATTTCGCCCTCGCCTTCCGGAGCAAGCGTATCCTCAAAAGAATAGGCTATTGAAAGAGGCTCTACCAGAGTCGAATTAAAGAAAACA
>Bacterial.Accessory.Probes_round_1_probe_998
ATATCAATGGGTTAAAGGCGTTGGTAAAGCACTTAAGAAAAGCGGTGGTGAACGCTTAGATTATACACCAAGTATCGGTGCAGTAACACTTGGCTTATCTTACCGTTTCGGTCAAAAACC
>Bacterial.Accessory.Probes_round_1_probe_999
TCTGTGATACCGCCCAAATCAGTCTTAATATTAAATTCGTCCGTTTTATGTTTAGAGAGATGATGATACATTTTTTGACGCATCTCTCGTATATCTTGCTTCAGCTGTTCCACATTTCTT
>Bacterial.Accessory.Probes_round_1_probe_1000
AAGCCCTTGTAATTCTGTAGGTAATAAATGTGCTGCTGTATGTGTTGGATAATAATTTTTCCAAGTCAGTAATGTTTGAATTAATTGTGCAGGTTGATTAAGGTTATCATTGTATAGTTG
>Bacterial.Accessory.Probes_round_1_probe_1001
TCAAAAACGAAAAATAGCTATGCGGTTTTGCAAAACAACGGTAACGGCGGTACCAACGGCAAAGCCAAAAAGAGTTCAGAGTTTTATAGCAATGGGAATGGTAGTGGAAAAATCGACAGA
>Bacterial.Accessory.Probes_round_1_probe_1002
CAGGCACAGAATGCTCCTCAGGCACAAAATGCTCCTCAGGCACAGAATGCTCCTCAGGCACAGGATGCTCCTCAGGCACAGAATGCTCCTCAGGCACAGAATGCTCCTCAGGCACAGAAT
>Bacterial.Accessory.Probes_round_1_probe_1003
CTCAGGCACAAAATGCCCCTCAGGCACAAAATGCTCCTCAGGCACAAAATGCTCCTCAGGTGGAAAATGCTCCTCAGGCACAAAATGCTCCTCAGGTAGAAAATGCTCCTCAAGCAGAGG
>Bacterial.Accessory.Probes_round_1_probe_1004
ACGGTAAGTCTCTTGTAAATTTGCAACATTTTCTTTTGCTTGGGTATAAGAGAAATAGAGGTTGTCTATTTCATTTAGAGCCTTGGTGATGTTTTGTTCAAAACTCAGTTTTGCATTTTC
>Bacterial.Accessory.Probes_round_1_probe_1005
TTTCATTTTTGCCTTTAACAGCAGAAATATGAGCTTCAATCAGGGATTTATCTAGTTTTTGTTCATCATTTAAATCTATCAATTCAGCAAGATATGCTTCCGCTTGCGGGATTTTATTTT
>Bacterial.Accessory.Probes_round_1_probe_1006
AAGATGACCAAGGTAATCCAACAGGTAGTTTAGAAGTGGTAATGAAAGAACGTCCGGAGTTTTCAGGTATTGTCTTGAATGGTAAGGATGGTCAAGATGCCTCAATTAAGTTTACTGATA
>Bacterial.Accessory.Probes_round_1_probe_1007
AGGCACAAGCTAAAAAGATGGAAGATAATTTAAGAAACATTACTAAATGAGAAGCCAGTGAAGAAAGCAAAAAACAAGAATTTGAAAATCTAGCAACAAAAATTAAAGAAGTTGCTACTA
>Bacterial.Accessory.Probes_round_1_probe_1008
ATCAGTGATGTTCCTTGCGGAATAACAAGGGTTTTAGTCTGTGCATTTTTTTGTAGAGCGGTTTTCTGTGAATTTGTTACTTTATTCACATTAGCCGGTTTCGCATCAACAACAGGCACG
>Bacterial.Accessory.Probes_round_1_probe_1009
GTTACAGGGAATGGAAATCTTAAAGATATTACTTATACCTTAACACCAACAGGCGATGCTTCAACCGGCGTTACTTGGAGTGCAAATTGCAATAATAAGGCTGATCTATTTCCTGCCGGA
>Bacterial.Accessory.Probes_round_1_probe_1010
TTACCATTGATAACCGATACTACCACCGAAGTTCACATCACCACGGCTGTTCATACCACCACCAAGTTTGATTGAGATCTTATTGTTATCTGAGTTTCTTGCATAACCAACTGCAATAGC
>Bacterial.Accessory.Probes_round_1_probe_1011
GGATCTCTTGGAATTTCAAAATTTTGTAGAGCCTGTTTTTTTGCTATCGATTCTGTTTTTTGTTGATTTTGTTGAATGATTTCAGGTTGATAAGTGGAATTTGTTGCTTTCGGCACTCTC
>Bacterial.Accessory.Probes_round_1_probe_1012
AGGAAGAGATCAGCCGCTTTTTCGTGTTGATTAGATAATAATAAATTAATACCTGTTACATAATCACGAGAAAATTTATTGCTAATCGTATCTTGATCTTTTCTTGCACTACGATGCCCC
>Bacterial.Accessory.Probes_round_1_probe_1013
TGCTGATCTTTGACGAGTATACTTTCATTATGTGCATAAGCACTTAAATAACTGTCATTATGTTTAATAATAATTAAATTACCATATCCACGTAAAGCGTCTCCGGCATATACAACTCGT
>Bacterial.Accessory.Probes_round_1_probe_1014
TGCGGCAGTTATTGGTGATGCAAATGTGAATACAAAAGTTGTTGACTTTACTGACCCGACAACTAATAAAGCAGGTAAAGCGCTTGAAGTGAGTTTAGCTAACCAATTGACTCTTGGCAA
>Bacterial.Accessory.Probes_round_1_probe_1015
CCAACACTGCTTTAATTTCAGCTAATTGTTTGTTATTAGCAATAATATACACGCCGTCAGTACTTTCACTTAACCCCGATTTTAATGCAAAATTAATATCTGCGGTTTGATTATAGAATT
>Bacterial.Accessory.Probes_round_1_probe_1016
AGTGGTGCAAAAGGCTCTATCTCTATAGCCAGTCTAACAAATGGTGAGCAGGGGAATATATCAAACGCCGAATGGGCGGTGTCTATCGGTAATAAAAACAGCATCACCGGCGGAAATGAC
>Bacterial.Accessory.Probes_round_1_probe_1017
AAAAGAATAATAAGAAAATATCCTAAAGACGATCCTATTTGTCTAAATAAATAAACTTGATCGGATAAATAGTGTTGCATGACATAACTGGAAATCACAATTTCAAGTGCCCAACATAAT
>Bacterial.Accessory.Probes_round_1_probe_1018
AAAAGTACCAATGACATTCAGAGAAGCGATTAATGAAAGCATTGCTGCTATTAACAAGGGCTTGATATTCAAAGGCGATATGCCAAGTGCGGTAACAAATGGTACTCAAAACACACCGCA
>Bacterial.Accessory.Probes_round_1_probe_1019
GTGCTAACACAGTAAGCTTAACCGAAGGTGGTTTAAACAACGGCGGTAATAAAATTACTAATGTTGCAGCTGGTGATAATGATACTGATGCGGTGAACGTCAAGCAGTTAAACGATCTTA
>Bacterial.Accessory.Probes_round_1_probe_1020
TTGTGCATTATGTTGGGCACTTGAAATTGTGATTTCCAGTTATGTCATGCAACACTATTTATCCGATCAAGTTTATTTATTTAGACAAATAGGATCGTCTTTAGGATATTTTCTTATTAT
>Bacterial.Accessory.Probes_round_1_probe_1021
TTTCTAGTGGCGACATGGATAAAAAATCAGTATTCAGCATTGGAGATGCAAATAGCGAAAGAATAATAACCAACGTCGCCGCAGGGACAGTAGATAATAGTTCAACTGATGCCATCAATG
>Bacterial.Accessory.Probes_round_1_probe_1022
GAAGTTGCAGGGGATACAATTCGTGTCAGATTGAAAGACAATATTGATGTGAAAGGTATCAATGTGACGGAGAACTTGACAGTGAAAGAAGGCGCGAAAATCAACATGGGTAACAACGTG
>Bacterial.Accessory.Probes_round_1_probe_1023
TTGAGCTGATTTTTAGCAAATTCTCAGCTTTTTTTCTTCACACTTCTTTTTCTTGTTGCTCTGCACGCTTTTTACGACGAATTTCTTTCGGTTTCGCCAATAATGGGCAGTAGATTTCGA
>Bacterial.Accessory.Probes_round_1_probe_1024
CTGTTCCACATTTCTTGGAGCTGAAAGTACATTACAACGAATTTTTTCAAAGCGTTCACATAAATCAATATCGCCGTATACCGCCCTACAACGAACTAAAGCCTGTTTTTCCCAAGTCCA
>Bacterial.Accessory.Probes_round_1_probe_1025
GGGTACCAATGGTAAATTGATTATTCACCCTCTTCTTGTTAAGAGGGTGTTATTTTTTTTACATGATTTCTCGCAGAAATTTTTATTATTAAAGTGCGGTTTGTTGAGCTGATTTTTAGC
>Bacterial.Accessory.Probes_round_1_probe_1026
GACGCACGCTCGACAGGCGACATGGCAACCAACAAAAACTACGTGGACGAAAAAATTGGTTCCGCCGTCAATCGCTTGGATAATGCGATCAGTACCACTAACAGACGCTTGCAGGCGGGT
>Bacterial.Accessory.Probes_round_1_probe_1027
TAAAGCTAAATCAACCGCACTATTATTGCCGGTTTGGCTTGCCCGAATAAGAAAAAGTTCAAAGTTGTCTAACCGATTTAATTCTTGGTAGCAATATTTTAATGCCGGTAAAATTTCGCT
>Bacterial.Accessory.Probes_round_1_probe_1028
TATGTGTTCTCAGGCGATGCAAACAAAGATGCATTACGTGATGGTCGCGGTTTCGTAGTAGCAGGTTTATACAACAGACAAATCGGTGATGTCGGTTTCGCGTTTGAAGCAGGCTATAGT
>Bacterial.Accessory.Probes_round_1_probe_1029
AGTGATTTATTTAATTTCATCGTTTATTTCTCATTTGTTAATGTAAGTTAAAGGTCTGCATAGCATAACAAAGAAAATACAAATGATAAATAATTTCTTATCATATGCTGATTTTAGGGC
>Bacterial.Accessory.Probes_round_1_probe_1030
TAAAGCCGTGGTGACCGCTGGCGGTGTCCATTTTGCCACTACCCAAGCCCCAGCAACAGGGGCTCGTGCGGGGACAGGCGTGATTACAGGCTTAAAAGACCTAGACGCACGCTCGACAGG
>Bacterial.Accessory.Probes_round_1_probe_1031
TTTTTGATAAATGACGGCTAGTTGTTGTAAAGCGTTTTCAGCGTAGTTCGGTTCGTCAATCAATAAAATATAAAGATTTTCAGCTCGATCATAAAAGCCTATCGTCAAAAAATCTTTTGC
>Bacterial.Accessory.Probes_round_1_probe_1032
AACAAAAATTAAAGAAGTTGCTACTAAACTAAAAGATAAATATACTAAAACTGTTGAAAAATTAGAACAAGCAATCAAAGGCAAAAATGACATTGATAATGATGAGTTTAATAAGTTAAA
>Bacterial.Accessory.Probes_round_1_probe_1033
TTGCATTAGGTAAAAATTCTAAGGCGAAAACTAAAAAACTTGCTCCGAGTGGATTAGATGGTAATGTCGGAACTAATTCATTAAAAATCAGTTGGACTGCTGGGGTTTCTAGTGGCGACA
>Bacterial.Accessory.Probes_round_1_probe_1034
CAATTTGATGAAGAACATAAAAAACTAAAAGGAGTGAATGGACGAGAAGTATATACGCCTAGTTTTGAGGACGAAAAAATGTCCGTGGAAACGTTATATACTCTTAAAGCTTATGATACA
>Bacterial.Accessory.Probes_round_1_probe_1035
ACGTAAACTGAATGAAACATTAGGTATCAAAGGCGGTATTGATGCGACCACTGTTAAGGATAATAGCAAAGTATCAAGTGGTAACCTCGGTGTCCGTGCGGTGAAAGATGACCAAGGTAA
>Bacterial.Accessory.Probes_round_1_probe_1036
CCATGAACGACGGTTTAGTGTTTGGTGCGGATAAAGGTACTGAACACAAAGCGAAGCTTGGTACCACTGTGAAAGTGAAAGGTGACGATAAGAACATCGAAACTGAAGTTGCAGGGGATA
>Bacterial.Accessory.Probes_round_1_probe_1037
AAAGATAGCGTGAAAGGCTTAGATGGCAATGATGGTAAAGACGGTAATAGTAAAACACGTATCGTTTATACCAAACCTGATGGCACTGAAGAGCAAGTTGCCACCATGAACGACGGTTTA
>Bacterial.Accessory.Probes_round_1_probe_1038
TATTCAATTGACTTTAGCGAAGCAAGATGGGGCAACGTCTGGTAGTAGTGCAAGTGCGGCAACACCAACCGCACCAGCACCAGTCGCTTCACCTTCGCCTGCACCAGCAGTGGCAAGCAG
>Bacterial.Accessory.Probes_round_1_probe_1039
TATTTGCGGAAGATGTGATTGCAGATAATTTAACGGTAAATCAGACCTCTAATTTTAAAGGTGCAGCCACTTTCGATACAGCTACATTCAAGAGTATTGCTACTACAACTTTAACTGTTG
>Bacterial.Accessory.Probes_round_1_probe_1040
TATTGCATTGGGTATTTATGCAGGGACGAATTTAGCTAACTCGAAAGAAACTGTTGGAGATAATGTTTCGATTGGTAATGCCTCAAATAACTATAAAACGGCCACACCAATTCAGCGTGG
>Bacterial.Accessory.Probes_round_1_probe_1041
TCTTGCTAAAGCAAGTAATAAATCAGGTTATTTAACGGGTAAAAATTCTTCTTTAGTCGTGTCTGTTGGTAGTCAAGAAGGAAATGCAAATCAACATATTTTACGTCGCCTAACTAATGT
>Bacterial.Accessory.Probes_round_1_probe_1042
TGGTCACTGTTGGTGCCGTTGGTAAAGAGCGTCGTGTACAAAATGTGGCAGCAGGTTTAGTGACAGAAGCGAGTACCGATGCAATCAATGGTAGCCAGTTATTTGCGTTGACTCGTCCAT
>Bacterial.Accessory.Probes_round_1_probe_1043
ATGCTAAGGATACAGTTGTAAGCCTAACCGAAAAAGGATTAGACAACGGTGGTAACCAAATTGTTAACGTAGCGAGTGGTCTGAAAAATAAAGACGGTGATGCGGTAGCATTGAAAGATG
>Bacterial.Accessory.Probes_round_1_probe_1044
ATCGGTTCTTGACCTAATAAATTTAAATGATGAATTTGGTTTCGTAAATTTACATAGCATTTTTTTAGCTTTGTGGAAACTTCTTGTGAAATCACCGCACTTTCAGCCATACAGTCAAAT
>Bacterial.Accessory.Probes_round_1_probe_1045
ATGACAAAATGCTGTGTTACCTTCAATCTCAGCCTTTCCTCCCATACGAATTAATTCAGGAATATGCATAAAACGATTTTCAAAAATAGTCTCGGTAATTTTACTTGAACCCTCTGCAAC
>Bacterial.Accessory.Probes_round_1_probe_1046
ACCGGCGGAAATGACATTGTCGCCTTGGGGTCGAATATTAATGTAAGCGGTTCTGATGGTAAGAGTAAGTCTGTAGTTGCAATAGGTAATGGGACACAAGTAACAAATGGGAAAGAATCA
>Bacterial.Accessory.Probes_round_1_probe_1047
ACTTTATCACCCGCTTTGAAACTACTTAATGTATTACCGGCCCCACTTGCTTTCGTCATTGCATTGACATCGGCAATATTCAAATTGTTGTTGCGGAATACTTGCATCAGTGATGTTCCT
>Bacterial.Accessory.Probes_round_1_probe_1048
AATAAAAATACGGCGATATTTAGGCGGTAACACACCTAACATAGTCCAATTTTCCGGTTTTTTCAGTTCTTTTTGTGTCTTAACAGGCACTTCAGATATAGTCGGGTCTATTGCTTGGCT
>Bacterial.Accessory.Probes_round_1_probe_1049
CTTATGCAGTAAAAACCGCAAATAAAGGTATCGCGATTGGTGAACATGCTCGTGTAGGTTCTAAACAAGATGGTGATGTGGTTTATGATGGGCATCTTCTTATGTTCTAGGACCTAAAGA
>Bacterial.Accessory.Probes_round_1_probe_1050
AGCCTATGCCATCGGTAACCAAGCGGTGGGGATTGGTGGTGATGTATTCGCCCAAGGCTATTCCTCCATCGCCATCGGGAGCGATGATATCGGCGAAACGGCTGATGAGAAACAAAAAGA
>Bacterial.Accessory.Probes_round_1_probe_1051
AATGAGGATAGAGGCTCTAACACTCGTTTTTGAAACATTCAATGCTTGTTGCAAAATATGGATTGCTTGAGCTTGTTGTTGCTCATCACTTCCTAAAGTCAGGGAATATTCGCAGTAGTA
>Bacterial.Accessory.Probes_round_1_probe_1052
TTCTGCAATACGAGAAACAATCTCATAATAACGTGATTTTTGTGAAGGACTAAGTAATGTCAAGTGAATTAAAGATAATTGATATTCTGCCGTTTCATTTTTGCCTTTAACAGCAGAAAT
>Bacterial.Accessory.Probes_round_1_probe_1053
CTTGAACACCCTTATTTAATAAAAAGTTTTTTACTGCATCAGCACGACGTAAACCTAATGCCATGTTATACTCCGGAGTACCACGTTCATCAGCATGACCTTCAACAAGAACTTTAGAAG
>Bacterial.Accessory.Probes_round_1_probe_1054
TGTTGGTGTTAAGGTATAAGTAATATCTTTAAGATTTCCATTCCCTGTAACAGTAATGGCTCCACCTTGCACGCTAACTGATTTTACTTTACCTTTTGGTGTATTGATTGCCGCTTGAAT
>Bacterial.Accessory.Probes_round_1_probe_1055
ATTGATTGCCGCTTGAATTCCATTTGTTCCAGCATTACAATTTGTCGGTGCATCATTGTTATACACGCATAGCTCAACTTCTGCACGATAAGGAGCAGAAGCTTGTAACAACTCTGTAAT
>Bacterial.Accessory.Probes_round_1_probe_1056
GGTTTTGGCTTGAAAGACAAGGAAGGTAACGAATTCAAGCAAGACTTAGGTACAGCCGCACAAATTACAGGTGATGACAACATCAATACTAAAGTCGTTGATGGTAAGAATGGCGGAAAA
>Bacterial.Accessory.Probes_round_1_probe_1057
CAATATCGTGATCAGCAAAACGGTTGACAATGATAAGCATAATGTCACCTTTGATTTAGCCAATAAAGTTGTAATTGGACCTAAAGATGGCACAAACCAACCTCAAGAGGGTGCAGTGGT
>Bacterial.Accessory.Probes_round_1_probe_1058
ATAGGTTGAGATGTTGCTTCCTCAACTTTAATACTTGGTCGCTTGCTTGTTTCCACTACTGGACTGTCCGCCTTACTAGGTGTTGAATTTATCGGTATAGCTATATTTTGGGGTTCATTT
>Bacterial.Accessory.Probes_round_1_probe_1059
AACAATGCGTACGTTTATCGCGAACATTCCATTGGGGTGGGAAATAACGTCCAAGCAATACAAACAGGCTCGATGGTCTTCGGGGCCAATTCCTACGCTGGCGGTAGCGGTTCCTTAGCG
>Bacterial.Accessory.Probes_round_1_probe_1060
GGCAGACACGCCTACGCCAAAGAAGACAGCACGGTTGCCATCGGGAACTTCGCCTTTGCAAAAGATGAAAACGCCTTCGCCCTCGGCAAAGCCGCCCGATCCATGGGTAAAAACTCCTTG
>Bacterial.Accessory.Probes_round_1_probe_1061
GGGAAATATTGGTAGCGAGCGGATTATCACCAACGTTGCCGCTGGTTCTGTTATGAACGGTTCCACTGATGCGATTAACGGCGGACAGTTGTATAGTGTGATTGAAACATTCGGCAAACT
>Bacterial.Accessory.Probes_round_1_probe_1062
CCAGCAGTGGCAAGCAGTTCGTCAGGTGATGCAAGTACAAATGGCGAAGGTTCAAATGGCGTAGGTAGTGCAGTTCCGTCAAGTAGTACAAGTACAAACGGCGGTGGTTCAGGCGGTGCA
>Bacterial.Accessory.Probes_round_1_probe_1063
AGGGACCGTCTATTGTGTTCTCAACCAAGAAAACAGATGGTCAGTCCACAGGCACTGGCACGATTACGGGCTTGAAAGATTTGGCTGATAATGCTGATGGCACTAGTGCAACGAATAAAA
>Bacterial.Accessory.Probes_round_1_probe_1064
ATTTCTTCTAATCCACAATCAGAATTGAATAGCAGTATCCCTGCAACATTCAAATTAAGTGCGATTGCATTACTTTCTATTCTTACACTTTCTCCAGCTCAGGTATTTGCGGAAGATGTG
>Bacterial.Accessory.Probes_round_1_probe_1065
GTATTGCAATCGGTGAATTAGCAAAAGCAATGCCAAATAAAACCATTTCGATTGGTTTAAACGCAGGTAAAGGTCAAGAATCTGATAAAGAAGGAACAAAACATTCTCATATCAATATTG
>Bacterial.Accessory.Probes_round_1_probe_1066
CTACAGCGGTTGGTTTTAGTGCAGATGCTGAAGGTGAACAAGCTGTTGCAATTGGTGCTAACGCAAAATCAGATGCAAATAATGTGGCACTAGGGGCAAACTCTCTTGCTAAAGCAAGTA
>Bacterial.Accessory.Probes_round_1_probe_1067
TATACAACGGGTAATTCGACTTCTAGTATGAATGCTTATGCTGATATGGCAAATGGGTTAAATAAATCAGGTTATACCTTTGCTGGTTCGCAGCCAGTTGGTGTGGTCACTGTTGGTGCC
>Bacterial.Accessory.Probes_round_1_probe_1068
ACAATGTTAACACTAAGATCCTAAAAGAGGGTAACAATCCAACAGGTTTAGAAATTAGCTTAGCCAATAACGTAAAATTAGGTAAAGCACCTGAAGGCACAACAGCTGGCGAAGCAGGTA
>Bacterial.Accessory.Probes_round_1_probe_1069
GTGAATAACCAAGCCACTGCGATTAATAAGCTAGGTGATCATATCAATAAAGTGGATAAAGATCTCCGTGCCGGTATCGCGGGTGCCACAGCGGTTGCGTTCTTACAGCGTCCAAATGAA
>Bacterial.Accessory.Probes_round_1_probe_1070
GGAATATTCGCAGTAGTAATGTGCTAATGCAATGTTATCTTCCGTAGGCGAAATTTTGGCAAGTTTCTCGGCAACATTGATCGCTTTTTTCCATTCTTTTGTTTTTTGATAAATGACGGC
>Bacterial.Accessory.Probes_round_1_probe_1071
CGGGTCTATTGCTTGGCTTATTTGTTGCTCTTGTGTTTCCGTGATTATTGGACGTTGTTCATCATCACTAGCGGATATTACTTCTTTATGTGTACTCACTTCTGCTTTATCAACTCTATT
>Bacterial.Accessory.Probes_round_1_probe_1072
TATTACTTTATATGGAGCAACAGATCCGAAGTTGATCGGGACGTATGGTAAACATCAACATTATATTCAGAAACAGGGTATGGCGTTGATTAGTGCGGAAGATGTGTTGAGTGAATTACA
>Bacterial.Accessory.Probes_round_1_probe_1073
TCACAACGATATCATGATAGGGAATGAAGCTGAAGCGAAAAAAAATGACACTAGTAGTAGCAACGGTAATTCAGTCGCTCAACGAGTAGTGCTCGGTAATAAAGCCTATGCCATCGGTAA
>Bacterial.Accessory.Probes_round_1_probe_1074
TGGAAAAATCGACAGAAATAAAGACCCTGCTAAATGGGAAGAAGAATATGCAAAATTTAATAAAGACGCATATGAAAAATACGTCAATGGTCAAAACGGTAGTACTGGCAATAACCCCAA
>Bacterial.Accessory.Probes_round_1_probe_1075
CAGAAAACAGTGTGGTTATAGGTAAAGGAGCAGAATCAAAAGCCCAAAGTGCGGTGGTTATTGGGGAAGGTGCAACGGTTGAAGGTGATGCTGGCGATTCTGTTGCATTAGGTAAAAATT
>Bacterial.Accessory.Probes_round_1_probe_1076
CAAGTGGAGCGAATGGCTCTCCTCTTGAAGTACCAACCATCACCATTAAGGCAGGTACAGCCCCTGCAGAACCAAGTGAGGATTCCAGTTTACCTGCACCAGAGGGACCGTCTATTGTGT
>Bacterial.Accessory.Probes_round_1_probe_1077
TTCTCATATCAATATTGGTGAGAATGCTGGTGAGAACGTCATCGGACAATATAATATCGGTATTGGTACTGAAGCTGGTAAAGGTGTGGTTGGTAAAGCTAATATTGCATTGGGTATTTA
>Bacterial.Accessory.Probes_round_1_probe_1078
ACGTCGCCTAACTAATGTTGCGGATGGTGCAGATGAGCAAGATGCAGTAACCGTTGCGCAACTGAAGCGTGTTTCTGAAGATGTCACGACGAAATTACAAGCGCAATTTAATAATTTAGC
>Bacterial.Accessory.Probes_round_1_probe_1079
AAGAGAATACGCGTCTTTCTAATGTAGCGCCAGCGATCAATGGTACTGATGCAGTTAATTTGAATCAATTAAGAGATACAATTAATACAGAAAAAACGCATTACTTCAGCGTTAATGATA
>Bacterial.Accessory.Probes_round_1_probe_1080
GTACCTGGTACACCACCCGCTGCACCAGCCAATGATCTAAAAGACATTTATGTGACAGGTTATGACAACAAAATCAGCAGTGATAAAAAGCTAGCGAAAGATTTAAGTGGTTTGTTTGTT
>Bacterial.Accessory.Probes_round_1_probe_1081
TTAAGTGGTTTGTTTGTTTACGGACATAACAATAAAGTAGCTCAATTACCAGATCCTGATTCAACAGAAGAATTTACATTAACTGACTCATCGGTTATTGGAGCGAATAACACCTTAAAT
>Bacterial.Accessory.Probes_round_1_probe_1082
GCGAATAACACCTTAAATACAAAAGGGAAAAATTATTTTGTTTTAGGTAATAATGTCACTGCAACATTAGAAAATTCTGTGTATTTAGGTGCCGATTCTGCTTATACAACGGGTAATTCG
>Bacterial.Accessory.Probes_round_1_probe_1083
TTGCGTTGACTCGTCCATTGCGTTTTGCGGGTGATAACTCGACGTTAAGTAATCCAAATGGCAAACCTGATACTGATACCACAGTGATTTCACGTAGTTCAAACCAAGGTATGAAAATTG
>Bacterial.Accessory.Probes_round_1_probe_1084
ACCAAGGTATGAAAATTGTTGGTGGTGAGAATGATGGAAATAAACTTACAACTATCGCAGATAAAAATATCGGTGTCATTGCTAACGGAGATGACACGTTAGAAGTAAGATTAGCGAAAA
>Bacterial.Accessory.Probes_round_1_probe_1085
AAGTAAGATTAGCGAAAACACTTTCTAACTTGAAAGATGCAACATTTGGTACTGGAACAGATAAAACAACTATCAATAAAGATGGTATGACCATTACCAATGGTGCTAACACAGTAAGCT
>Bacterial.Accessory.Probes_round_1_probe_1086
TATTACCGCTGGGAATAATCCAAATGGTGATAACAACCCATTAGGTGGTTTTGGCTTAAAAGATAAACAAGGCAATACCTTTAAACAAAACTTGGGTGAAACTGCGGCAGTTATTGGTGA
>Bacterial.Accessory.Probes_round_1_probe_1087
TGGTAATCCTATTAAAGACGCGAATGATCAACCGATCACTGAAGAAGTCGCTACCTTAAACGATGGTATGAAGTTTGAGGGTAATGATGGTACTGTTGTTACACGTAAACTGAATGAAAC
>Bacterial.Accessory.Probes_round_1_probe_1088
TAAATTCGTTAAGATTACAGGTGTGGCAGAGGGTGATATTTCACCAACGAGCAAAGATGCTGTAAACGGTAGTCAGCTTCATGCTGTGAAAGAAACCGCAGAGCTTGCTGCTTCGGGCTG
>Bacterial.Accessory.Probes_round_1_probe_1089
GCTTGCTGCTTCGGGCTGGAATATTTCGGTCAATGAAAATGCAAATAACAATGTATCTAACGTGAAACCAAAACATACTGTTGATTTGAACAATACCGATGGCAATATCGTGATCAGCAA
>Bacterial.Accessory.Probes_round_1_probe_1090
AACATGGGTAACAACGTGATTGACGGTGTGGCTGATGGTGAAGTGAGTGCAACCAGTAAACAAGCTGTGAATGGTAGCCAGTTACATAAAGTTCAACAACAAGTGAATAACCAAGCCACT
>Bacterial.Accessory.Probes_round_1_probe_1091
ACGATAATCAAAGCCTCGTGCAATTCTATCTCCCACGATTTTGTGCAATAAAATCAAACTTTCTTTTGCTTTGCCGTTTTCAGCAGCATCAATTTGGTATTGAATAAAACGATGTAAAAT
>Bacterial.Accessory.Probes_round_1_probe_1092
AATAAAACGATGTAAAATAAATGTACTTGGGTTTTGTTCCAGTTGTTGGTGTAATTTAGTTTGTGCCGCAACAATGCCGTCTTTTTCTGCGATAAGATCCGATAAAGCTAAATCAACCGC
>Bacterial.Accessory.Probes_round_1_probe_1093
CGTCAAAAAATCTTTTGCTAATTGTTGTTTAGCAAGAAGTTTTTGTTCGAATGTATAATTTGGACTGCTATCCAATGCTTGATGAATACGCAAAGCTCTATCAACTTCACCTCGAGAACG
>Bacterial.Accessory.Probes_round_1_probe_1094
GTCGAATTAAAGAAAACAAGGTTATACCACTGAAGTTCTTTGATTGCTTTATCACCTTTATTCTTAACGTTATAAACGAAAGATAAAGTATCTTCACCCTCTATTTTTTCACTCTGATAC
>Bacterial.Accessory.Probes_round_1_probe_1095
TATCGGGAATATTATTTGCAATTTTCAATATTTGTCCAATACTCAGATGATATGGTTCAGACATATTATTTAGTGTGGCCAATTCTTTTATATCCATGCCTGAAATATAAGCAATAAGAA
>Bacterial.Accessory.Probes_round_1_probe_1096
CAACAAGAACTTTAGAAGCTGGTGTTGACTTTAAGTATGCTGAGTGTGCATCTAAGATTTGAGCGTATTCGCCCTGCACATCATAACTATCAAATTCAAAATACACTGTATTATAACGTT
>Bacterial.Accessory.Probes_round_1_probe_1097
AAGCCAAAGTGCGGTGCTAATTTGAAAAGAACGAGCTTATCAGAAAACTTACTGTTCAACATGCTGATCAGCGGTTTGGTGTTGTTTGCGTATCCCGCTTGGGCAGCAGCGGCTCAAACT
>Bacterial.Accessory.Probes_round_1_probe_1098
ACTTGAACCCTCTGCAACCATATTTAATAAAGTAAATTGAGCTTGCATATCAGTTGGAAAACCGGGATAAGGTTCAGTACGTATATTTACCGCTTTTGGTCTATTACCTTGCATATCCAA
>Bacterial.Accessory.Probes_round_1_probe_1099
GCATCAACAACAGGCACGCCTTTCTGCTCTGCTTTCACCTGTTTTTCTGCCTTTTTATTTGGCTCGTTTTTCTCAACAATTTTCACTTCTTCCATTGGTGCTATAGGTTGAGATGTTGCT
>Bacterial.Accessory.Probes_round_1_probe_1100
TTACCATGCCCAAGGAGAAGAACTAATCGCATTTAAGGATAATGGACAAGTCAAATGGCGTTTAGTTAACGATGAACTAAAAGATGGCATGTATGTTTATACTTTGGCTTCAGTGGCTAA
>Bacterial.Accessory.Probes_round_1_probe_1101
TGATGAGAAACAAAAAGATAGTGGCGATAAATACTCCAAATACGCCGTCCCCCTGCCTAAAGCCATCTGGCAGTTGTTTGTTGATGAGGGAGATCATTTTAATTCAAAAACGAAAAATAG
>Bacterial.Accessory.Probes_round_1_probe_1102
AATTAAGTTTACTGATAAGGACGGTAATGAGTCATTATCCATGACCACGACTAAAGATAAAGACGGTAATGCAACCTTGAGTCTTGTTAATCCAACCGCGGATAAATTCGTTAAGATTAC
>Bacterial.Accessory.Probes_round_1_probe_1103
GCAGCAGCGGCTCAAACTAGCAACAATGATAAAGACATCAAAATAGATGGTAATACCATGATAAATGGTAATTCTGTTTCTAGTCCCAGTACTGGTAAAGGTCACAACGATATCATGATA
>Bacterial.Accessory.Probes_round_1_probe_1104
GCAATTTAATAATTTAGCGCATAGTTCTGCTACTTCAGATGTTAAATATGACTTAGTTTCACCAGATCCAAATAGTGGTGCAAATCACAAAATTACTTTAAAAGAGAATACGCGTCTTTC
>Bacterial.Accessory.Probes_round_1_probe_1105
ACTTCAGCGTTAATGATAAGGACCTTACAGATCGTCCATCTAATTATGATAATGATGGAGCTGTTGGTAAATTATCTATGGCAATTGGACAGAGTGTTATTGCAAGAAAAGAGCGTAGTG
>Bacterial.Accessory.Probes_round_1_probe_1106
GCAAGAAAAGAGCGTAGTGTCGCTATAGGTAATCAAGCGAGTGCGCATGGTGTAGGTTCTATTGCTATTGGTACTTTATATGTAGGTAGTCCAGAGTTAGATGATGGCAAAGCACAAAGT
>Bacterial.Accessory.Probes_round_1_probe_1107
CAACTGATGCCATCAATGGCGGTCAATTAAAAAGCGTCATTGATGTGTTTGGTAAGTTAGCATTTGATGTTCTCGGAGCGGAAAAAGAAACAGAGAAAGAGGCAGATAAACAAACAGTTA
>Bacterial.Accessory.Probes_round_1_probe_1108
ATGTTCTAGGACCTAAAGATGGAGAAAGTTCTGTCGCGATTGGTGATAAAGCGGTTAGCCGAGGTGAAGCAAGTATTGCGATTGGTAAAAATGCGATCACCTCAAATAAAGATGTCAAAA
>Bacterial.Accessory.Probes_round_1_probe_1109
CAGTTAAACGATCTTAAAGCAGAAGGTTTTGGTTTAATTGGTGAAGATGGCCAAACCATTAAACAAGCTTTAGGTACGGCAATTAAAGTTACTGGTGACAACAATGTTAACACTAAGATC
>Bacterial.Accessory.Probes_round_1_probe_1110
ACGAGAATACCGACTGCGGTTGCTTTTAAGGCAAGAGATAAGTTAAGCATGATAGCAGCGGCATCAATATCCCCTCCTGAGTTACCTAATTCATAGAATGTTAATAAAATTCCAATTACC
>Bacterial.Accessory.Probes_round_1_probe_1111
GTTTCTGCAACTGTAACCGGTTCAGTTGGCGTTGTTTCCGCTTTATTTTTTTCATTACAAGCTGCTAATAATACAGTTGAGGCGACTAATGTGCCGACCAAAAGTGATTTATTTAATTTC
>Bacterial.Accessory.Probes_round_1_probe_1112
TTAAGCATCACCGCCAAAAATATCTCTTGTATAGATTTTATGGGAACATTGATTTAAATCGGGCTCAGAACGATTAGCGAGAATGACATCAGAGCGATTAATAAATTCAGAGAGTTGATT
>Bacterial.Accessory.Probes_round_1_probe_1113
AACTTCACCTCGAGAACGATATAAATTTCCTAAGGTCAATTCAGCCTCAAATTGTGAACCTGTTTCAATGTTATTTTCTTGTTCCTGCTTTTGTAGAATATCAAGGAAGAGATCAGCCGC
>Bacterial.Accessory.Probes_round_1_probe_1114
GTGCTGATGCAGTAAAAAACTTTTTATTAAATAAGGGTGTTCAAGCTAGTCAACTTTCAACCCTTTCTTATGGTGAAGAGAAACCGGCAGAGTTAGGTCATAATGAAGCTGCATATTCTA
>Bacterial.Accessory.Probes_round_1_probe_1115
GGGATTAGCAATGTGGCGAGTGGTCTTGGGCTAGAAGCACAAACCGAAGAAGAGAAGAAAAAGACTCAAGAAAAATCGGCTGAACTCACCAAAACCGTTGAGGAAAAAGTAAAAGTGGTG
>Bacterial.Accessory.Probes_round_1_probe_1116
ATGGGCAGTAGATTTCGATGCGGAAACATAACCGATCTTACCAATCTATAAAATCTTATTGATAACTTTTTGTAGTTATTTATAAATATTATAGATTTGTAAGAGCGGATAGATAACTAA
>Bacterial.Accessory.Probes_round_1_probe_1117
ATATGCTGATTTTAGGGCAATTATAAATTCATTCATTCCAATAAACTTTTCCATGTATTGAGAATAAACGTTCTTTCCTTGCTAAATAGTTGTGCATTAATAATCGGTTCTTGACCTAAT
>Bacterial.Accessory.Probes_round_1_probe_1118
CGAGTGGTTTAACAAAAGATGATGGTACAGCAACAACTTCTTTAAAAGATGCAGTTCAAACTAATGGTGTAAATGTTGGCGACTTAAAAACAGCAATTGATAATATTACCGCTGGGAATA
>Bacterial.Accessory.Probes_round_1_probe_1119
CTGGCGGAAACGACATACTAGCATTGGGTTCTAATATTTCAATAACTGGAAGTAATAATGGAAGTGTAGTCGTACTAGGTAATGGTGCAAAAGCTAGTGCCGCAGAAAACAGTGTGGTTA
>Bacterial.Accessory.Probes_round_1_probe_1120
GGCAGATAAACAAACAGTTAAAGACGGATTTAAAAAATCAACATTTACTGCTGTTCAATATAAGAGAGACCCACAACCACAAGGACAACCACAGCAACAAGCAAAAGTACCAATGACATT
>Bacterial.Accessory.Probes_round_1_probe_1121
GCAAGTGGTATTTTCGGTAATAGTAATGAAATCAAAGCTAAGGAAAATGCGCGTATTGTCGGTAACAAGAACACTATTGGTGCAATTGAAGAGAAGGCTCATGTACCTGGTACACCACCC
>Bacterial.Accessory.Probes_round_1_probe_1122
AACTATTTAGAATCTACCGCTGTAGAACAAGTGAAAGTGGGCATGAATGCACAACAAGTTCAGTACTTACTTGGTACGCCAATGCTAATAGATCCATTTAGCAATCAAACTTGGTACTAC
>Bacterial.Accessory.Probes_round_1_probe_1123
CAAATAAAGATGTCAAAAAGATCATTTCTAAAAATAATATTGCATTAGGAACCTCTGCTCAAGCAATTGCAAGTGATAATTCTATTGCTTTGGGTAATACTTCACGAGTGAATAAAGATT
>Bacterial.Accessory.Probes_round_1_probe_1124
CGGTAGCATTGAAAGATGCAACAGGTGATGTACTCAATAACGGTGTCAATGTTGGTGACCTGAAAGATGCGATTACCAATATTACTTCTGCTACAAATGGTGGTTTTGGCTTGAAAGACA
>Bacterial.Accessory.Probes_round_1_probe_1125
TGCCGGTAAAATTTCGCTCATGTAATCCGCATTTTGTGTTAGCACATTTTCTAGATGTTGCACCGCACGTTGATATTCTAAATTCACAATATAACGTTCAGCAATGAGGATAGAGGCTCT
>Bacterial.Accessory.Probes_round_1_probe_1126
TCAGCCATACAGTCAAATATCCTGACATTATCAGACCAACGTGTTAATGCTGAATGTTGGGGAGCATAAGCTAAAACTAAGTATTGTGCAATAAACTCAATATCTGTGATACCGCCCAAA
>Bacterial.Accessory.Probes_round_1_probe_1127
ATCGGTTACGCTGGTGCATTAGGTAACAAAGAAACTACAGTAATTAGTGGCGAGGGAACATATTCTTTAGGTAATACCAACAGTACATTAACTGCTAATGCAAGTGGTATTTTCGGTAAT
>Bacterial.Accessory.Probes_round_1_probe_1128
AACAAATGGGAAAGAATCAATAGCAATTGGCGTAGCAGGCAATACCAAAATAGAAAGTGCTGAATGGGCGGTCGCTATTGGTAATAACACCAAAGTATCTGGCGGAAACGACATACTAGC
>Bacterial.Accessory.Probes_round_1_probe_1129
GGTGATACAAAAAGTTTAGTAATTTCTCCAACAGCAGACAACCCTGTTATATCTGTAATATTAAATGAACGTAAACAGAACTACAGTCAAGGTATGGAGAAGGCTGTAATGGATATTAAA
>Bacterial.Accessory.Probes_round_1_probe_1130
TGATGGCAAAGCACAAAGTAGTGCAACTAATGCAGCAATTTCAAATCAACCTTATCAATATGGTTTAGCAATTGGTGCGGGAGCAAACTCAGAAGGAAATAATTCACTTGCGATTGGTAG
>Bacterial.Accessory.Probes_round_1_probe_1131
ATGGTAACACCATTACTGTAGCATTGGCGAAAGCATTATCAGGTTTAACCAGTGCAACCTTTGGTGATCCTGCTGGTAATCCGAAAGATAGTGCAGTGATTAACAAAGATGGCTTAACTA
>Bacterial.Accessory.Probes_round_1_probe_1132
ATTTTTTCACTCTGATACCCCACCAATTGGATCGTAACTGTATTGTTAAACTGATTAAGAATTTCTTGTTCAACTGTCTCACTTTTTTCTGAAACAACTTTTTCTTGAGATTCAGGTTGT
>Bacterial.Accessory.Probes_round_1_probe_1133
AAGGCGACTGTAGAAGGTGATGCTATTAAATACAGCGTAGAAGTGGCAACTAACATAGATGACAGTTCAACCCCATCTAGTTCAGGTGGAGCAGGAGCAGGAACAACAGGCTCCACGGAT
>Bacterial.Accessory.Probes_round_1_probe_1134
ATGATGCCGGTATCGCAGAATTAATAGAATGGCTTAATGCAGCTAATATAGAAAATACCTCTCAATTAGCTATTCTGAATGCGAAATACAGTTTAATTCAAAGTCAAAATGCGATTTACA
>Bacterial.Accessory.Probes_round_1_probe_1135
CTCAAGCTCAACCTGACGTTCAAGGAAAAACTGAAACAACTTCATCTGAATCAACCGCAATTGAAAATACACAATCTGATGCTCAAGAAAAAACTGAGACAACTTCAGTTGAAACAACCT
>Bacterial.Accessory.Probes_round_1_probe_1136
CAAGCAAAAGGCGTGGCTTCAGTTGCTTTAGGTTTAAATGCGAAATCACATACAGCATCAACAGTAGCCATTGGTAAAGATAGTGAAGCCTTAAGCTCACAGAGTATTGCAATCGGTGAA
>Bacterial.Accessory.Probes_round_1_probe_1137
ATTTAACTAGCGCGAGTTTTGTAGGTGGTACGAATAATACCAGTAGCGTGCTCAACGGTAATGGGTTAACTATTACGAAAAAAGCTGATGCACAAGATCCGAATGCTAAGGATACAGTTG
>Bacterial.Accessory.Probes_round_1_probe_1138
TGGTTATCAAATCACTGATAATTTTGCTGTTGAGCTTGGTTATGACGATTTTGGTCGTGCAAAACTTCGTCATTTTTTACCAGAGCTCAAAGCCGCGACAGTTGCTAAACATACTAATCA
>Bacterial.Accessory.Probes_round_1_probe_1139
CTTTTGCGATTAAAGGTGAAGAAGGTGCGAATGGCAATAAATTTAACAGCGACCGCACTGCTGCCGGTAATATCAAAGTGGAAATGTCTCAAGATGGCAAAGGGCTGGAAGTCAAACTGT
>Bacterial.Accessory.Probes_round_1_probe_1140
TTAAAGCTTATGATACACAAAGTATACAAGAGATAACTAAAAAATATTACAAAGCCAAAACAAACAAACAACAAGGTACAGGCGAAGAAAAAGCCGAACAATCCAAAGACAAAAACGGCA
>Bacterial.Accessory.Probes_round_1_probe_1141
TACTGGCAATAACCCCAAAAACGTCTACTCCCACACTTGGGCGAAAGGGCGTGGGGCGATTGCCATCGGGGCAAGGTCTATCGCTTACGGCGACCATTCTAACGCCATAGGGACACTTGC
>Bacterial.Accessory.Probes_round_1_probe_1142
TAGTGCAACGAATAAAAACTATGTCGATGAACAGGTTAAAAATCTGAACAATAACCGTCCATTTGATTTTTATCTAGGCAATGAAAAAGTCGTGAAAGGGGCAGATGGTAGTTTCAAAAA
>Bacterial.Accessory.Probes_round_1_probe_1143
AGACGCTTGCAGGCGGGTATCGCTGGAGCTTTGGCTACAGGAGGATTGCCGATGACGGTGATGCCAGGTAAATCTATGTTGGCAGCGTCGGCTGGCTCGTATAAGGGGCAAAGTGCGGTG
>Bacterial.Accessory.Probes_round_1_probe_1144
ATGAGCGAGCAACTTCAGCAAAGTTTTATGCATGAAACGCGTTTATTGCAAGAAAAAGATCGCAGTATTTTTGTTAAGTATCTTAATGGTAAACAAAAATATGGCTCAAACTTAAGCTTT
>Bacterial.Accessory.Probes_round_1_probe_1145
CACACCAATTCAGCGTGGTACAGCAGTTGGAGCACAATCGTTAAGTGCATCAGATGCAACTGCATTAGGTTATGATACAAAAGCAACAGGATTAAAATCTACAGCGGTTGGTTTTAGTGC
>Bacterial.Accessory.Probes_round_1_probe_1146
ATAATTCACTTGCGATTGGTAGTTTAGCTGCAACATCGAATAAAGATATTCAAAATGGCAATGTAGATCGTGCGATCGCGATTGGTTATAGAGCAGTTTCTTCCGCAGAAAAAGCCAATG
>Bacterial.Accessory.Probes_round_1_probe_1147
TTCTAACGCCATAGGGACACTTGCTATTGCCAAGGGTAACTACTCTTCCGCCTTTGGGACGGGAACCATCGCCTTTGAAGATGGCGGTATCGCCGTGGGGAACAATGCGTACGTTTATCG
>Bacterial.Accessory.Probes_round_1_probe_1148
ATTAACAAAGATGGCTTAACTATTACCGACGGCGATAAAACTGTTAAGTTAACAGATAAAGTTTTAGATAATGGTGGTAACCAGATTAAGAATGTTGCGAGTGGTTTAACAAAAGATGAT
>Bacterial.Accessory.Probes_round_1_probe_1149
CTACAACTTTAACTGTTGGTGGTAAAACGGTTGCAACAGATGAAAAAGTGACTACATTAACGGAAACAGTGAATCAAAAAGCAAACCAAACGGATGTTAATGAATTAAAGACAGATAAGG
>Bacterial.Accessory.Probes_round_1_probe_1150
AAAAGTAAAAGTGGTGAGCGAGAAAGCTAAAGCACTTTCGGACAAAGCACAAACTTTCACGGATTTAGCATTAGCGGTAAGTAGCTTAGAACAAGCAATAAATGCGTTGCCAGAGGGCAA
>Bacterial.Accessory.Probes_round_1_probe_1151
TATTGTGTCCACCAATTTTCCTGAATGTTATATTGTTGAGTCAATGCTTCATATTGCTGAAAATCTTGTAATGTTGCATGGTAACTATCATCAATATTTGCACAACCGATTAATATATTA
>Bacterial.Accessory.Probes_round_1_probe_1152
TCACGAGTGAATAAAGATTCTGATTCATCAGTTGCTATTGGTGATGCGGCGGAAACCTTTGCAGAGAGTGCAGTAGCACTTGGTAAAACAGCTCAAGCAAAAGGCGTGGCTTCAGTTGCT
>Bacterial.Accessory.Probes_round_1_probe_1153
TGGATATTCTGTCCGTTCGTAAACTTCAACGTATCGCCACGACCGATTTCGATAGGCTTACCACTACCATTTTCAACCTTGAACTTAAATTTATTTAACGCTTGTTCAAGGTAGCCTTTG
>Bacterial.Accessory.Probes_round_1_probe_1154
ACTCAACAAAAGGCACCAAAGAAAGAATTGGACGTCTTATCTTAATGCACGCAAACTCTCGTAGTGAAATTGATGAAGCTAATGCAGGTGATATTGTTGCTGCTGTTGGTCTTAAAGGTA
>Bacterial.Accessory.Probes_round_1_probe_1155
AAGCCGTGGTCAGCGTGGGAAATACTGGTAGCGAGCGGATTATCACCAACGTTGCCGCTGGTAAAGTCGAAACAGGTTCAACCGATGCCATCAACGCTGGACAACTTCATGAGGTGATCA
>Bacterial.Accessory.Probes_round_1_probe_1156
TCCACGGTCGCTCCATTGAAAGCACCATTAACCGTAAATGCTCGCCCACAAGTGAATCCGGTATTAGCTTCTTATTTAACCGCCAATCTTGCGCTTAATAAAATGAGCGAGCAACTTCAG
>Bacterial.Accessory.Probes_round_1_probe_1157
ACGGGTAAAGACGGCGCAAGCGTAGTTTTAAATGGTAAAGACGGTACAATTGGTCTGACTGGTCCGCGTGGTGCTGACGGCAAATCAGTTTCAACTGATATTGGTGTGAAAGAAGGTGCA
>Bacterial.Accessory.Probes_round_1_probe_1158
AACTGATATTGGTGTGAAAGAAGGTGCAGCAGGTGTTGATGGTACAGACGGTGCGAACGGTACAAGTAAAACACGTATTGTTTATACCTTGAAAGACAAAGATGGTAATCCTATTAAAGA
>Bacterial.Accessory.Probes_round_1_probe_1159
ATGTTTTTTAAATTTACCAAGAAAATCGTTTTTGTTAGTTTAGCTTTATCTGTCGTTGGTTGTTCTACCCATTCTCAGCAAGGCATGACACAGAAAAGTATGTCATCTGAAACAATAACG
>Bacterial.Accessory.Probes_round_1_probe_1160
TTGGGATTAGCAATGTGGCGAGTGGTCTAGGACTACCAGCCCCTGAAACAAAAGAGGATGCGAAGAAAGAAGCTGAAAAGAAAGCGACTGAACTCACCAAAGCTGTTGAGGAAAAAGTGA
>Bacterial.Accessory.Probes_round_1_probe_1161
TCTTCCGCAGAAAAAGCCAATGCGATTGGTGATCGTGCGGTTGCTAACTCGTTAACGGGTAATGCGTTTGGTAGTGAAGCTTTCTCAGGCGCGGTATCTTCTAATGCGATTGGTACTAAG
>Bacterial.Accessory.Probes_round_1_probe_1162
GGTGTTGAAGTGCGTAAACAACTCAGCGAAACCTTAGCAATTAAAGGTGAAGGTGATACGTTTAACAGCAACCTCACCGCCGCCGGCAATATCAAGGTGGAAACAGACGGCAAGGGCTTA
>Bacterial.Accessory.Probes_round_1_probe_1163
TGTTGTGAATCTGATTTTGAACCCTCACCGATTACTATTTTATGCTCACTATTTACACTTACAGAAACAGAGCCAAGTTTGATTTCTTTTTTGTTATCATCAAATGTGATTTTGGTACCA
>Bacterial.Accessory.Probes_round_1_probe_1164
GATGGATTAACTACAGAAGTTAATACATTAAAAAACACTAAAGCAGATAAATCCGAGTTAACTAAACTCAGCAACCTTGTTACATCTTTAGGTGTACCAGAAGGCACAACAACGTATACA
>Bacterial.Accessory.Probes_round_1_probe_1165
TCGGTCCAAAAGCGAAAACAGGCAAAACAGCCACTGATTCAGTTGCTTTAGGTCATGACAGTACAGCCAATGCAACAGAATCTATTGCAATTGGTAAAAAAGCTTATGCAGTAAAAACCG
>Bacterial.Accessory.Probes_round_1_probe_1166
GTTACAACTAATTGCGTACCGTCTTCAAAAATAATTCGACCTGCAATTATTGGGCTAAATTGAAGATTAGCTTCCAGTTTTAGTATATCTGCACGAATCTCTTCAGCATAAGTTTTAGCT
>Bacterial.Accessory.Probes_round_1_probe_1167
TATCTTCTAATGCGATTGGTACTAAGGCAAATGCCACTGGTGAAAACTCAATTGCGTTTGGTACTCACCAGAATGTCACTGGTGCAAATTCAGGTAGTATCGGTTACGCTGGTGCATTAG
>Bacterial.Accessory.Probes_round_1_probe_1168
CTTCTCAGGCACAAAATGCTCCTCAGGTACAAAATGCTCCTCAGGTAGAAAATGCTCCTCAGGTACAAAATGCTCCTCAGGCACAAAATGCTTCTCAGGCACAAAATGCTCCTCAGGTAC
>Bacterial.Accessory.Probes_round_1_probe_1169
TGAAAGATAAAGATGGAAATTTCCACAAAGAAAAAGAACCTAGCAAAAATCTTACTGAGGAAGAGAAGAAGCAGGTCGTGATCAAAGCCGAACCAAGCACCGCACCTATTGGGATTAGCA
>Bacterial.Accessory.Probes_round_1_probe_1170
TGTAAGAGCGGATAGATAACTAATGCGTTGAATAATTATTTTTAAAAATTATTGCGTTAAAATTTGCTGTAAAGATTGAGTAAGCTCTTCATCTGTAGTTACAACTAATTGCGTACCGTC
>Bacterial.Accessory.Probes_round_1_probe_1171
GGCACAACAACGTATACAGGGATTAAATATTTCCGTGCGAAGTCAGAGCTTGAAGATGCGGCTGCAGAAGGAAAAGATTCTTTAGCTATCGGTCCAAAAGCGAAAACAGGCAAAACAGCC
>Bacterial.Accessory.Probes_round_1_probe_1172
GGTTTTGCATTCGAAGCAGGCTATAGCCAAAAATATGTAAAACAGAAAGTTGAACAACCTCAGCCTTTATCTCCTGGTCAAGTAGAGCGTTTCAAAGATAAAAAAGAAAAAGCTTTCTTG
>Bacterial.Accessory.Probes_round_1_probe_1173
GAAACATTCGGCAAACTCGGCACGGATATTCTTGGTGCGGAAGTTGAAACAGATAAGAGTAAGTACGGATTTAAGGCTTCAACGTTTGAAAAAGTAAAATATCATCGAGGACAGGATCAA
>Bacterial.Accessory.Probes_round_1_probe_1174
CGTTTGAAAAAGTAAACTATCATCGAGAACAGACTCAAGGACAGCCACAGGGACAACCACAACAACCAACTGCACCGAAAACATTTAAAGAGGCAATTGATGAAACCATTAAAGCTGTAA
>Bacterial.Accessory.Probes_round_1_probe_1175
GCCCTGTATACAGCATTGAATAAAACGTCCTATAAAGTGACGCCGAAAGCTGTAGATGGTGAGACGAAAGCGAAATACCAAAGTTGGGGAGGAAGTATAAATTGGCATAGTAACTTGCCT
>Bacterial.Accessory.Probes_round_1_probe_1176
TGGCATAGTAACTTGCCTCACAATCTGATAGTAGATTTATCAACCGGCTATCAAAAACATAAGGGCGACATTGAACATGCAGGTCATGTGAAAGGTTATACTTTTAATATTGGTGCGGAT
>Bacterial.Accessory.Probes_round_1_probe_1177
AACTTCATGAGGTGATCACCGTCTTTGGTAAACTCGGCACAGATATTCTTGGTGCGGAAGTATATGATAAGGATAAGGGTCAGTACGGATTTAAGGCTTCAACGTTTGAAAAAGTAAACT
>Bacterial.Accessory.Probes_round_1_probe_1178
TCTATCAGTCTTGTCTTAGCCGGTTGTATTGCCATAGGTGAAACCATCGTTGATCGCATTTATCACATTGATCGTGGTTATGAGCATATTGAAAAAAAATTACGTGGATTGGGTGCGAAA
>Bacterial.Accessory.Probes_round_1_probe_1179
TTAGCACTTGGTGTTGACTACGCACAATCTAAAGTGACTAACGTGGATGGTAAAAAACGTGCACTTGAAGTGGGCTTAAACTATGATATTAATGATAAAGCAAAAGTTTACACTGATTTC
>Bacterial.Accessory.Probes_round_1_probe_1180
GTAATACATTAAGTAGTTTCAAAGCGGGTGATAAAGTACAAGTATCCTTAAATAAGCAAGGGCGTGTCAATGAATTGCGTCTATCCAATGGTGCGAGGTTTATCCGCCAAGCCGATGGAA
>Bacterial.Accessory.Probes_round_1_probe_1181
TTACAGGTTTAGCATTTAAGGTTATGACTGATCCATTTGTTGGTTCACTAACATTCATTAGACTTTATGCTGGAACTTTACAAAAAGGTAGTTATGTATATAACTCAACAAAAGGCACCA
>Bacterial.Accessory.Probes_round_1_probe_1182
GCAATAAATGCGTTGCCAGAGGGCAATGATAAAACACAAGCAGAAGCCAAGCTCAAAGAAAATCAAACAAAACTTGATGAAGCGAAAAAAGCACTTGAACAAGCAAGAAATGATTTAAAA
>Bacterial.Accessory.Probes_round_1_probe_1183
ATAAAGGTTCAATCAATTTAAAAAGTGATACCTTAAAAATTACTGGCGATAGTAATATCACGACTTCATTGGATGCAAATCAAAAGAACGTCAGTATAAAACTTAAAGAAAATTTAACGG
>Bacterial.Accessory.Probes_round_1_probe_1184
GATGGTAGTTTCAAAAAATTAAAAGACGTCACACTTCAAGATATTTCTGAGGAAGAGAAGAAACAAGTCGTGATCAAAGCCGAACCAAGCACCGCACCTATTGGGATTAGCAATGTGGCG
>Bacterial.Accessory.Probes_round_1_probe_1185
GTTGGGCATCTTTCCACGATGGTTTAAATCAAGCTAAAGATCTTAGTTCCGCAGCTAATAGTGGTACATTCGGTTTTAAACGTAATAGTGTTACTTACGGTGTATTTGGTGGTTATCAAA
>Bacterial.Accessory.Probes_round_1_probe_1186
TTTGCCTGGTTCTGTGTTTCCGCCTGGATTTTTGCCTGGCTCTGTGTTTTCACTTGGATTTTTGCCTGGCTCTGTGTTTTCACTTGGATTTTTGCCTGGCCCTGTGTTTTCACTTGGATT
>Bacterial.Accessory.Probes_round_1_probe_1187
GTTGGTCTTAAAGGTACAACAACTGGTGACACACTAATTGCCGAAAAAGCCCCTGAAATAGTCTTAGAAAGAATGGTTTTCCCAGAGCCAGTTATTTCTCAAGCGCTAGAACCTGAATCA
>Bacterial.Accessory.Probes_round_1_probe_1188
AGAGGGTGCAGTGGTTATCAGTGGTAAAGAAGGCGCTGACGGTAAAGGTAGTATCAGTATCGCCGGCAAAGATGGCAAAGATGCGGTGGCTATCAGCGGGAAAGATGGTGTTGGTACGAT
>Bacterial.Accessory.Probes_round_1_probe_1189
GTTGACCTTGTGGAAATCAAATACTTTACGAATATGATGTAAAACCTGAAGAAAATGCAAAGGAAATTCAAATTCCATTTGATTTACAAGCTAATTGCAAAAATAAAAGACAAAAAGTTC
>Bacterial.Accessory.Probes_round_1_probe_1190
AGCTTCAGGTTTTAATGTATCTTTAGCGAAGGCAAAATTCACATCTGAATTTAAGCTGAACACTTTGTTTACTACTTCAGGTGCCATAACCGGTTTTTGACCGAAACGGTAAGATAAGCC
>Bacterial.Accessory.Probes_round_1_probe_1191
GATTTGCTTCACCGTAACCAACCGCACTAATGGCATCTTGAGCAACACCTTTAGAGACTAAATAATTTGCTACAGTATCCGCACGACGTTGTGATAATTTTAAGTTTGACGCATCAGAAC
>Bacterial.Accessory.Probes_round_1_probe_1192
AAGGTTCAATCAATTTAAAAACCGATACATTAAAAATTACTGGCGATAGTAATATCACGACTTCATTTGTGTCTAATGGTGAAAAAAAATTAAGTATAAAACTTAGTGAAAATTTAACTA
>Bacterial.Accessory.Probes_round_1_probe_1193
AGTCCCGTCTCGGAGGCGTCCACTTTAATATTGCCTGCCGCCGTGGTCGCACTGTTAAACTCCCCTTCACCTTTAATTTCTAAGGTTTCGCTGAGTTGTTTCCGCACTTCAACACCGTCA
>Bacterial.Accessory.Probes_round_1_probe_1194
TATTGTTTTTAAAGGATAAGGTAAAAAAAAGACAAACCTATTTTGTTTTGACAAGAAAACGGAGCTTTGCTATCTTGCATTTGCAAAAATGTGCAGACGACTTATCGTCTGTTAGTCGAT
>Bacterial.Accessory.Probes_round_1_probe_1195
GACCGCACTAGGTTTGCAAATTCGCTTACCTTGGGGTAATGAAAAGGAAAAAGCACGTGCCGATTGGATTGCACAAGATATTCAAAGTGCGGTAGTTTTACCAAAACTTTCATTGACCGA
>Bacterial.Accessory.Probes_round_1_probe_1196
TATAAATGTAATTATCGAAGGAACGGTACGATTAGGCAATAATGTGTTTATTGGGGCAGGTTGTGTACTGAAAAATTGTACGATTGCAGATAATGTGGAAATAAAACCTTATTCTGTGAT
>Bacterial.Accessory.Probes_round_1_probe_1197
GTCCAGTCTGAAAGTGCGGTGAGTTTTTCTGCCAATTTAGCTAACGGTTTAATCGCTTCAGGCTTGAAGTTTTTAGCAACAGCTTTTTCATCATAGTTTTCAACATCTTGGTAGAAATAA
>Bacterial.Accessory.Probes_round_1_probe_1198
CAAGCGATTAATCGTTTTAATTTCATCAGCAAAAATTTGTGATTGATTAATTCCGCTTAATTTCCATTTGCCATGTTCAAAACTTGCTTGGTTCGCATGTGTAACTTGTTTCAATTGACG
>Bacterial.Accessory.Probes_round_1_probe_1199
GGCTGAAGATTTGAAAAATATAAAATCAATTTCTTCACCGTCTAAAAATGGAAGTGCGGGCGGAAATGGTACTGATACAGAAGTCACCAAACTTTCTTTAACTTCAGAAAATGCCACATT
>Bacterial.Accessory.Probes_round_1_probe_1200
GGTAGCGGTTCCTTAGCGTTAGGGGAATATACCTTTGCGAATGTGACTATGGGCGATGAGTTTGGGGAAACAATAGATGGCAAAAAGGGATTTGATATTAAACAATTTGATGAAGAACAT
>Bacterial.Accessory.Probes_round_1_probe_1201
ATGGGTAAAAACTCCTTGGCAATAGGTGTGGAAGCGGAGATTTGGAGCCCTAGTGCGGTAGCAATCGGCTATCAATCGAGGGTGTACCAAAATGCTGATGGCGGTGTCGCCATTGGACAA
>Bacterial.Accessory.Probes_round_1_probe_1202
ATGGCGATGAATGCAATGTCTGAGGGCGAGGAGAGAAAACAAGCGGAAGAAAAGCTAAAAGAAAGCAAAGAAAAACTTGAAGCTGCTAAAAAAGAGCTTGAAACAGCGAAAAGCGAGCTA
>Bacterial.Accessory.Probes_round_1_probe_1203
CGTCTGTTAGTCGATTTTAGGTTGATTGAGTGATTGGCAACAATCATTTAATCGAATTATAAAACTCCAAAAACAAGGTAGTGATACTATGAAAAAGACAATCGTAGCATTAGCAGTCGC
>Bacterial.Accessory.Probes_round_1_probe_1204
TCGGTGCCGGTGTTATTACTTGTAATTATGACGGTGCCAATAAATTTAAGACATTGATTGGCGATAACGTTTTTGTCGGTTCCGATAGTCAGCTAGTTGCACCACTAACAATTGCAAGCG
>Bacterial.Accessory.Probes_round_1_probe_1205
TTTGATGTAAGCAGTAGCGATCATAGCGAGGTTTTTGTTTATTTTGCTCTTGACTATGACGTAGGTCTTCCAAACGTTCTTTAGTACAATAACAACGATAAGCCAATCCTTGCTCAATCA
>Bacterial.Accessory.Probes_round_1_probe_1206
GATGCGGTGGCTATCAGCGGGAAAGATGGTGTTGGTACGATTGGCTTAACAGGTCCTGCGGGCGCTGATGGCAAAAATGCAAATGCGATCATTGGCGTGAAAGATAGCGTGAAAGGCTTA
>Bacterial.Accessory.Probes_round_1_probe_1207
GTATTGAATGCACTTGCTGATTTGCTAACCGAATGAATATCGAAAAGTGCTATCATTTCTTCTCGACTAAAAATTTCTTGATCACCATGTCCCCATCCTAGACGAACAAGATAATTGATT
>Bacterial.Accessory.Probes_round_1_probe_1208
TCCCAAACCAGTTACCGCCAATCTAAATGGCATTCCTACTTTACCCATACCGATATCAAGCTCTTGGGCGGTTTGGCTCATTACTTCATGAATATTTTCAACTGTCCAGTCTGAAAGTGC
>Bacterial.Accessory.Probes_round_1_probe_1209
TGTGGGTAACTTCGTTGAGATTAAAAAAGCACAAATCGGCAAAGGATCTAAAGTAAATCATCTCACTTATATTGGCGATGCTGAGGTTGGACATCATTGTAATATCGGTGCCGGTGTTAT
>Bacterial.Accessory.Probes_round_1_probe_1210
GGGCGAGTGATTCGAGAAAACGGTACAGTAACGGCAATTGTTGAACAGAAAGACGCTAATCCTGAGCAGCTAAAAATTACGGAAGTGAATACAGGCGTTATGGTATCGGACGGTGCAAGT
>Bacterial.Accessory.Probes_round_1_probe_1211
TAATCTATGCCGTGTTTTTTCATATGCCATGCTAGATGGGTTGCGACCTGCTCTACCGGCAGAGAACGTATATAATGCTGGTTTAGCCATTGTAGTTTTTCAGTATTGAATGCACTTGCT
>Bacterial.Accessory.Probes_round_1_probe_1212
ACAACATGCGTAATTCCCATATCCCAATCATCGACAACGACACAGAAATTATAGGTTGGCGAACCGTCTGTGCGACGGATAATTAAATCATCTAATTCACGATTGCTAATTTCAATACGC
>Bacterial.Accessory.Probes_round_1_probe_1213
ATGTACCTTTAATTAGCAAGGAAACCCTTGAGTGTTTAATTTCACAAAAACCGGAAAATGGTATCGCACTTTTGACCGTTAATTTAGACAATCCTACAGGTTATGGGCGAGTGATTCGAG
>Bacterial.Accessory.Probes_round_1_probe_1214
TTTGCCCAAATACTATTTTTTACTGAAAGCATGGAGCCTCCGGAAATTGCTTTTGCACGCATATCTCTGGCAAAGTGTTCCGTCTGTGGAATACCCCATTCGCCAATAATCATTGTGATA
>Bacterial.Accessory.Probes_round_1_probe_1215
ACCAACTAGGTATTGTAAACTCATTGGATCTACAACCAATTTAACGCCTGAATTTTCAACGATTAAATCGCCGTCATTGGTTTTTTCATCGAAAGTAAAGCCATATTGGAAACCACTACA
>Bacterial.Accessory.Probes_round_1_probe_1216
TATTCAATTGACTTTAGCGAAGCAAGATGGGGCAACGTCTGGTAGTAGTGCAAGTGCGGCAGCACCAGCCGCTGCACCATCACCAGCTCCATCAATAGCAAGCGGTTCGTCAAGCGATGT
>Bacterial.Accessory.Probes_round_1_probe_1217
GAATTTAATATAGTTGTATAATCCGGTCATAGACAACGACGTTGGACGCAAAGAAGCTATCCCCAGCTTATCGGGTGTTAACGTTGTACTCCAATTATCTTTCAAGCGATTAATCGTTTT
>Bacterial.Accessory.Probes_round_1_probe_1218
CCAATAATCATTGTGATAAGCATCAATGGCAATGCGGTTTTCATCACGGCTAAACCGATTCTAAAGCGAGAAAATCCAGCAGATTGAATCACAATAAGTTCACTACGACTTGCAAGGTTA
>Bacterial.Accessory.Probes_round_1_probe_1219
AACATGTGATTGATACCGCCAAAAAATTAAGTGCGGCACAAATTCATTTAATTTATGGACATGGTGCTGATCTACTAAAACAACATTTGGCTGATGAACCTGTAAACTGGGTATTCCAAT
>Bacterial.Accessory.Probes_round_1_probe_1220
TAAACTGGGTATTCCAATCTGAACAATTAGGTACAGGGCATGCAATGCAACAAGCAGTGCCTTTTTTCCAAGATGACGAAAATATTGTGATGTTATATGGTGATGTACCTTTAATTAGCA
>Bacterial.Accessory.Probes_round_1_probe_1221
CCGTTAATCATAGAGACATGAGCATAAGTTGGAATTGGTGCTCCCAATGCCTTAAGAATATTAATTTGGCGAGGTGTATTATTGATGTGATCTTCACCACGGACAACATGCGTAATTCCC
>Bacterial.Accessory.Probes_round_1_probe_1222
CAATCCTTGCTCAATCATCTGATCGATTACTTGGTTATAGCGTTCAAAACGTTTTGTTTGAAAATACGGTCCATGTTCCCACGCTAAATTAAGCCATTCCATTCCCTCTAGAATTGCCGC
>Bacterial.Accessory.Probes_round_1_probe_1223
TCGCCCTAAAATTTCGTTGATAACATAAAATAGAAACCCAAAAAAAATACCTGTTACAATCCTTGCTCCTGCAGTAACACTGCGTAAAGATCCGAAAATAAAAGAAAGTGCCAACAACAT
>Bacterial.Accessory.Probes_round_1_probe_1224
AGAAAGTGCCAACAACATCATCACCGCAACAGAGACCGGTTGAAAGACTTTTTGCCAAAAAGTAAGTTCAAAACGTTTAGCATCTTGTCCCGTTTCTTTCATGAATTTAATATAGTTGTA
>Bacterial.Accessory.Probes_round_1_probe_1225
TTACGGTGTATTTGGTGGGTATCAAATTACGGATAATTTCGCAGTAGAGTTAGGCTATGATGATTTTGGTCGTGCGAAGGTACGAGCTAATTCAAAAACAACAGCATTTGATGCCGCAAA
>Bacterial.Accessory.Probes_round_1_probe_1226
TACGACTTGCAAGGTTACCAAGTGCAATAAGTGATCCTAATAATGCAGCCATAGGAAAAAATGTTTCTATATCTTTTGGCATAGTTAATAAAGTAAACAGTGTTGCCTGAATAACATCGT
>Bacterial.Accessory.Probes_round_1_probe_1227
TTAACAGCAACCGCACTGCTACCGGCAATATCAAAGTGGAAATGGCACAAGACGGCAAAGGCTTAGAAGTTAAATTGTCCGATCAGTTGAAAAATATGACCTCTTTTGAAACCCGTGAAG
>Bacterial.Accessory.Probes_round_1_probe_1228
CTGACGGCACCAGTGCAACTAATAAAAACTATGTCGATGGCAAAGTATCCGACTTAAACAATAACCGTCCATTTGATTTTTATTTAGACAAGGAAAAAGTCGTGAAAGATAAAGATGGAA
>Bacterial.Accessory.Probes_round_1_probe_1229
CTGAGTTGTTTACGCACTTCAACACCATCATTGCCCTTGAACTTCATGCCCGATTTCGCTACCGCTTGCAAATCACCGATTGTTGCTGCGTTGGTTAAATCTATTTTGCTATCTTGTTTC
>Bacterial.Accessory.Probes_round_1_probe_1230
AAAACCTTATTCTGTGATTGAAGATGCCATTGTGGGTAATAATGCCAAAATTGGACCATTCTCAAGATTACGTCCGGGTGCAAAATTGAATGAAGATACTCATGTGGGTAACTTCGTTGA
>Bacterial.Accessory.Probes_round_1_probe_1231
AAGATGGCTTCAAAGTTGTAGCGGTACAAGCTAAAGATCTTATGGAAGTAGAGGGAGTAAATAACCGTTTACAATTAGCTAATTTAGAACGTCATTATCAACGTAAGCAAGTAGAAAAAT
>Bacterial.Accessory.Probes_round_1_probe_1232
GGCTCAAACTTAAGCTTTTATGACTATGGGTATGATTTTAATGCGAGTTATAGCGGTGTGATGTTGGGAGGCAAAGTATGGCAGTCTGAACGTGGTAACCATGCCCTGTATACAGCATTG
>Bacterial.Accessory.Probes_round_1_probe_1233
TGCTAATTTCAATACGCCCACGAACGGCATCATCGAAAACAACTGTACCTTCCGTCGGATTTTTAAAACGGACAACGTGAGGTGCATCAACCGGGTATTCACTTTGATGTAAGCAGTAGC
>Bacterial.Accessory.Probes_round_1_probe_1234
TTGATATTCCAAACGTAATGCCAATTCCGGTAAAGAAGGTAGGCTGTATTCAACACCCGCTGCGAAAACCGGAGAAACTTTTAAAGTGTTTTTTACATCTTTATCACTTTTGAATTTTTC
>Bacterial.Accessory.Probes_round_1_probe_1235
GTAAGCAAGTAGAAAAATTGTTACTTGCAGGTGTTACTTTCGCTGATCCTGCACGTTTTGATTTGCGTGGTGAATTAACTCATGGTAAAGATGTGGAAATTGATATAAATGTAATTATCG
>Bacterial.Accessory.Probes_round_1_probe_1236
TACTTTGGCTTCAGTGGCTAAACCAAGTGGTTTACGTACACCAAGTCAGCCACATTCACTCTATTTAACAAATAAGTTAATTACAGCAGATGGTAAAGCCGTATCCACGGTCGCTCCATT
>Bacterial.Accessory.Probes_round_1_probe_1237
TAAGCCTAATTGCATCCCTTGAGCGGTATGTTTAGCTTCGTCTTTATCTTTACGACCTTTTGCTTGACCGAAATACTCAGAACCCAACTCTACAGCGACATGATCGGTAATTTGGTAACC
>Bacterial.Accessory.Probes_round_1_probe_1238
TATAAAACTTAAAGAAAATTTAACGGGTATTAAATCTATAGGTGATAGTAATGGTACCAAAATCACATTTGATGATAACAAAAAAGAAATCAAACTTGGCTCTGTTTCTGTAAGTGTAAA
>Bacterial.Accessory.Probes_round_1_probe_1239
ATCAATATCTTTTAACTCAGGTACATTAGTTAATTTGACAGGCTCTTCAGCTAGAATGGCCGCAAACAAAATAGGTAAGGCGGCATTTTTAGCACCGGAAATATTCACTTCTCCATTTAA
>Bacterial.Accessory.Probes_round_1_probe_1240
AGTTTGACGCATCAGAACCGATACGGTCTGTATAACCGGCAACAGAAACTTGTGCAGTTTTTAATTGTGCGATTTCACCATAAACACCGTCCAATGTTTGTTGAGCTTCAGGTTTTAATG
>Bacterial.Accessory.Probes_round_1_probe_1241
CTGTTGAGGAAAAAGTGAAAGCAATAGGCGAAAAAGCTACCGCACTTTCAACTACAGCTCAAAAAGTAACCGATTTAACTTTAGCAGTCAGCGGTTTGGAAATGGCGATGAATGCAATGT
>Bacterial.Accessory.Probes_round_1_probe_1242
GTATCGGACGGTGCAAGTTTCCGTAAATGGCTAGCTCGTTTAGATAATAATAATGCACAAGGTGAATATTACATGACAGATGTAATAGAACTTGCCAATCAAGATGGCTTCAAAGTTGTA
>Bacterial.Accessory.Probes_round_1_probe_1243
CGAACAAGATAATTGATTAGTGCTTCAGGTAAATAACCTTCATCTCGATATTGCATAACACTTACCGCACCATGACGCTTAGATAATTTTTGACCATCATCACCGTTAATCATAGAGACA
>Bacterial.Accessory.Probes_round_1_probe_1244
TCCACCTGGACTAGATGGGGTTGAACTGTCATCTATGTTATTTGCCACTTCTACGCTGTATTTAATAGCACTACCATCTACACTCGCCTTGATATACTTGTCATCGCCTTTGAATGTTAA
>Bacterial.Accessory.Probes_round_1_probe_1245
GTTGCCAAACGCACAATCTGAATAGTCGAACCAAGATAGTGCGGTGTGTTTTGAGTGCCATTTGTTCCCGCACTTGGCATATCGCCTTTGAATGTCAAGCCCTTGTTGATGGTTTTGATA
>Bacterial.Accessory.Probes_round_1_probe_1246
ACTTGTTTCAATTGACGCTTATCATCAAAACTATAAATATAAATATCATTCAACCTAATATCATTAGTAATACGACCAACATAGATAAAATCATTACCATCTTTTGCCCAAATACTATTT
>Bacterial.Accessory.Probes_round_1_probe_1247
GCTGTTGTTGATTACCTTCCATCACCATTAGACATTCCAGCTGCAAAAGCACACAAGGGAGAAAATGAAGAAATTGATGTGCCTGCAACTGACGACTATCCTTTTACAGGTTTAGCATTT
>Bacterial.Accessory.Probes_round_1_probe_1248
ACATCTTGGTAGAAATAACGACTTGAGATGGCTAACTCTTTTAATGTTTTGCAACGTTCACTTAAAACAGGAATAATTTCAGCTAAGTTCGGACCATTGCTATAATCTATGCCGTGTTTT
>Bacterial.Accessory.Probes_round_1_probe_1249
TATGGCTTCGTCAGAGACAGCTAGCCCAACCACTACCACAACAGGCGATACGAGTACACCAACCACTACTGCACCAAAAACAGTAGAGCTAAATATTGCAACGGCTGAAGATTTGAAAAA
>Bacterial.Accessory.Probes_round_1_probe_1250
GAACAAGCAAGAAATGATTTAAAAGAAGCTCAAAAAGGCTTAACAGAAACCAATAAAGAGTATGAGAAAAATTACGGAGGCTATGAAAAAGTTGCAGAGTTAGTAAATCCGAAACAAGAT
>Bacterial.Accessory.Probes_round_1_probe_1251
ATACACAATTCGTTGCCCATTTAACGCCACGTTTTGCATTTTCAACGGAAGTTGGTTTCCAGCATGCGCGGAATAAAGGACAGTCTTCCTTTGCTGTTGGGGCACATTATCAGTTCTAAG
>Bacterial.Accessory.Probes_round_1_probe_1252
GTCTCAGTTTTTTCTTGAGCATCAGATTGTGTATTTTCAATTGCGGTTGATTCAGATGAAGTTGTTTCAGTTTTTCCTTGAACGTCAGGTTGAGCTTGAGTTTCTGCAACTGTAACCGGT
>Bacterial.Accessory.Probes_round_1_probe_1253
GCTATTAAATACAGCGTAGAAGTGGCAAATAACATAGATGACAGTTCAACCCCATCTAGTCCAGGTGGAGCAGGAACAACTACAGATCCAAATGATAAATTAGTAACAGCAAGTGCGGTG
>Bacterial.Accessory.Probes_round_1_probe_1254
GAAACGGTAAGATAAGCCAAGTGTTACTGCACCGATACTTGGTGTATAATCTAAGCGTTCACCACCGCTTTTCTTAAGTGCTTTACCAACGCCTTTAACCCATTGATATTCCAAACGTAA
>Bacterial.Accessory.Probes_round_1_probe_1255
TGAATATTCGTGTAACTTTCCACTTTAATTTTGGTCAGATACATAAAACGTTCAACGGAAAACCATAACATAATAAAACTCATTACACCGAGTAAACCCAAAATAATGTAGTCAATATAA
>Bacterial.Accessory.Probes_round_1_probe_1256
AACGGATTACGTGATGGTCGTGGTTTCGTTGTAGCGGGTTTATATAACAGAAAAATCGGTGATGTTGGTTTCGCGTTTGAAGCAGGCTATAGCCAAAAATATGTGAAACAAGAAGTAGCT
>Bacterial.Accessory.Probes_round_1_probe_1257
AATGCCAACGGGGAATTTCCGCAAAATTTTCTTCCACCACCCAATCCACTTGCAGATCAGCAATAGCATTTTGAGCATCAGTCAAGGCTGGCAAAGTATGAATTACATCGCCCATTGAGC
>Bacterial.Accessory.Probes_round_1_probe_1258
TTTTCTTGAGATTCAGGTTGTGTGTTTCCAGCTGCGGTTAGTTCAGTCGAGGTTGTTTCAACTGAAGTTGTCTCAGTTTTTTCTTGAGCATCAGATTGTGTATTTTCAATTGCGGTTGAT
>Bacterial.Accessory.Probes_round_1_probe_1259
CTGTTGTATAAACCTGCTACAACGAAACCGCGACCATCACGTAATGCTTGTTTGTCAGCATCAGCAGAGAAGACATACGCACCACCAAATGTGAAACCATTGAATTCTGCAGATTTAAAG
>Bacterial.Accessory.Probes_round_1_probe_1260
CGTATTAATGGTTAGCACCGCCGTTGTGTTCGATGTCGTACTCGTATCGCTTGTTGTGCTAGTTGGCGTGCTTGGAGCAGTTCCCGTCGTAGCCATGCTTGCACCGCCTGAACCACCGCC
>Bacterial.Accessory.Probes_round_1_probe_1261
TATGTTTTAAAAGAAAAGTTCTAAAGAGAATAAAATTTTTAATAAATGTGATCCTTTTAACACTTTTTTAACCCTGAAAAAACCGCTGATTTTTTATAACATATTGTTTTTAAAGGATAA
>Bacterial.Accessory.Probes_round_1_probe_1262
GGTCCGATTCCGCAAACATTTCTCGCTAAAACAACGTCAGGAAGGAGAAACGTTTACAGGTATAGATAAAGCACTTCAATATATTGCAGAAGAGTCCCCTGAATGGCCTGCCAATAAATA
>Bacterial.Accessory.Probes_round_1_probe_1263
ATCACTTTTGAATTTTTCAACATTAAGATAATTAGAACGAATTAACGCCGCACCTACACGACCGTAAATATCCAAGCCTTCTAATACAGGGTAGCTGGCTTTTAAGCCTAATTGCATCCC
>Bacterial.Accessory.Probes_round_1_probe_1264
GCCATTTATGATGAAGACAAAGGCTTAGTGGCAAACCAGCTTTATAGCCAAATTGATATGCACGCCGATTACGGTGGCGTAGTCCCTGAACTGGCTTCTCGAGACCATATCCGTAAAACG
>Bacterial.Accessory.Probes_round_1_probe_1265
GAGCTTGAAACAGCGAAAAGCGAGCTAACAAAAGCCAAAGAAGGCTTAACAGAAGCCAATAAAGGGTATGAGAAAAATTACGGAGGCTATGAAAAAGTTGCAGAGTTAGTAAATCCGAAA
>Bacterial.Accessory.Probes_round_1_probe_1266
GAATCGAGCCTATAACATTCCAGGAAATAAAAGGTTCTTTAGTAAGTGAAGTTATAAATCCAGTGACTAATAAAACGTACTACGTAAGCAATGCTAAACTATTAGGGGGCTCTCCTTATA
>Bacterial.Accessory.Probes_round_1_probe_1267
ATCGGGGCCATCAGATAATGGCGTTACTGAGTTTGGTAGTGGATATGTAAACATTGATGGAAAACAATACTTAAGACTTAATAAAAAAGAGGGATATACTTCTAAGCAATGGACTCTGCG
>Bacterial.Accessory.Probes_round_1_probe_1268
CCAACAGAACAAAGTCGCTTACCTCTTTTAGAGAATTCGGTTTCTGAAGATTTAAGGGAAGAATTAATGCAAAAGATTGATGCAATAAAAAATGATGTGAAAATGAATAGTTTAGTGTGT
>Bacterial.Accessory.Probes_round_1_probe_1269
CCAAAGACAAAAACGGCACTTATAACCAAGGCGGGATAGCCATCGGGTCGTATTCTGTCGCATTGGGGGATAACGCCCTCACCCTCGGCAGACACGCCTACGCCAAAGAAGACAGCACGG
>Bacterial.Accessory.Probes_round_1_probe_1270
TTTTTCTCGCTAACCATTATTGCTTGCCAGTTATCGCTTTTTGCTTCACCGATTAAGTATTTTTGGTCGGAATTACCAGCCTTTGAATCAATAAACTTAGTTTCCATAATTGCTTTTTCC
>Bacterial.Accessory.Probes_round_1_probe_1271
CATTTACCCGTTTCTCATCATACACGACAAAATATTGACTGAATTTATCGGCAGCATCGACAAGATTTTTGCCATTTGTATCGTGATAGTAGCCATAGAATAGATCATCGCTACGGCGAA
>Bacterial.Accessory.Probes_round_1_probe_1272
TCATTATAACTCTTTATCAGAATCCTATCGAGTTACTGATGCCTGCCTAATGAATATTTTTGTGGAGCGTTATTTTGATGATTGGGACTTGCTAAATAGCTTAGCCAGTAATGGAATATA
>Bacterial.Accessory.Probes_round_1_probe_1273
GAGAAATTACTGACGAAAATTTACATAAAATTCGTCTGGTACGTCTTAACAATGAAAATCAACCTTTAGTTGTGTTACGAAGATTAGGAGGAAATAAATTTATCAGAATCGAGCCTATAA
>Bacterial.Accessory.Probes_round_1_probe_1274
AATAACTCGGGAGTAGCTCAAGTTAATTCCACACAAAATATTGATCGGTTCGTTGTGAACAACGGTGCTACGGGGTATTTGCAATTTACGGTCACAGATACTCACTCTCCACGACTTAAG
>Bacterial.Accessory.Probes_round_1_probe_1275
TGACAAGCAATTAAACAATGTAAAATGGAAAGAAGTTTTTATTAATCGTTTTGGTCAGATGATGCTAGATACTCCTAATCCGAGAAAGATTGTAGAAAAAATTATTAATGAAGGGCTTGA
>Bacterial.Accessory.Probes_round_1_probe_1276
TTACCATTCTAGAGTGATTGCAGATATCCTTTATGCTCGCTCCGTATGGGATGAATTTAAAAAATACTTCATGGAGTATTGGCAAAAATATGCTCAGCTTTATACCGAAATGTTATCTGA
>Bacterial.Accessory.Probes_round_1_probe_1277
ACAGGTCGTCCTATGCCAGGACTAGTTCAATATTTAAAAATACCAGCAACTGTAGTAGATAGCGATGGTGCATGGCAATTTCTTCCAGATGTAGCTTCAAGCAGAGTTCCTATTGAAGTT
>Bacterial.Accessory.Probes_round_1_probe_1278
AATCGTGTTAACAGTAAAGTATCTCAAGGCTTAACAGCCACTTATAACAAAAAAGGAGGGGTTGTATATGGTGCAAATGCAGGTATAAAAGAGTTTGAAGCACGTTTAAATAAACTGGCA
>Bacterial.Accessory.Probes_round_1_probe_1279
TTAATGAATTAAAGACAGATAAGGCAGATAAATCAGTAGTCGATGGACTAAGTACAGAAGTTAATACACTAAAAACCAATAAAGCAGATAAATCAGAAATTAATACATTAAAAACTAGTA
>Bacterial.Accessory.Probes_round_1_probe_1280
TAGTGATGTACAGATTAGATCAAATTCAGAAGCTACCCGTGACTATGCTCTTTCATTACTCGAAACCTTTATTTCACAGTTATCTGCAATAGATATGTTAGTACCAGCAGTAGGTATCCC
>Bacterial.Accessory.Probes_round_1_probe_1281
TAGGGGGCTCTCCTTATAGTCCTTTCCGTATTGGATTAGAAGGTGTTTGGACACCAGAGGTATTAAAAGCAAGAGCTTCCGTTATTGGAAAGCCTATTGGAGAATCATATAAAAGAATAT
>Bacterial.Accessory.Probes_round_1_probe_1282
CGTAGGTGGTAAAAAACGTGCACTTGAAGTGGGTTTAAACTATGACCTTAATGATAAAGCGAAAGTTTATACAGACTTCATCTGGGAAAAAGAAAGTCCTAAAGGTAATGTTAAAAGAAC
>Bacterial.Accessory.Probes_round_1_probe_1283
AATTTGCTGATCCGTGCGGCAAATTCTTTAGTATGTGGATTTGAACCATATACAAAGCCTTCTTTTTTACGGTAAGTTGCTGTTAATTTATCAGAGATATTATCATTTACCCGTTTCTCA
>Bacterial.Accessory.Probes_round_1_probe_1284
TTGTAACAACTCTGTAATCGCAGCTTTTTTTGTATAATTTTGGTATGACGGAATTGCAATGGTTGCAAGAATTGCCACAATAGCAATAACGATCATCAGTTCTATGAGAGTAAATCCTTT
>Bacterial.Accessory.Probes_round_1_probe_1285
CGGTTCGTCAAGCGATGTAAGTTCAAATGGCGGTGGTTCAAATGGTGGCGGTAGTGCAGTTCCGTCAAGTAGTGTAAGTACACAGGACGGCGGTTCAAATGGTATGGCTTCGTCAGAGAC
>Bacterial.Accessory.Probes_round_1_probe_1286
TCCATAATTGCTTTTTCCATTCCTGGAGTATAGCTTTTTTGATTTTGGTCTAAAATTGCTATAATGATTCGGTTACTTTCCGTTGGGGTAATCTCTAACTGTTTTGTATCACCTTTAATA
>Bacterial.Accessory.Probes_round_1_probe_1287
TTTGTATCACCTTTAATAGTAAAGATCTCAGCATTTCCATCTTTTTCGTCTTTTATACTTCCTTGAGCTTGACCATTTTCAAATTTAATTTCTACATCCCCCAATTTGCTGATCCGTGCG
>Bacterial.Accessory.Probes_round_1_probe_1288
GATCATCGCTACGGCGAATAAGAAAATCGCCAGAGAGTTGTTCAGCATTAATATCAGACAAATTTAATACGAGAAAATCTTTTTCTTCAATAATTTTTTTACCGCTTACTTTATCAAACT
>Bacterial.Accessory.Probes_round_1_probe_1289
CGCTTACTTTATCAAACTTCGGTGGTGTGCCTAATTTATCCACCAAAGTGAATCTACTAAGCTCAAGAGTTTGAGCCTCTTTATTGAGTTTTACTGAACCAATTTTATCAAAAGAACCGT
>Bacterial.Accessory.Probes_round_1_probe_1290
AAAATCTTTAGTGATGTGCGTCAGAAAGAACCATTAGTGTTTACTTATGATGGAACGGAGACATTGGAAAAAATTGGCGATGGGATTGCGATTAAACGTGGTGAAGGGGAAAGTCAAAGT
>Bacterial.Accessory.Probes_round_1_probe_1291
GAAGGGGAAAGTCAAAGTGGAATTAATGTGAGTGAAGGCTTGCTTGTGTTGGATCAGCAAACGAAAGACGGTAAAAACAAAGCCTTTACTCAACTTACCCTTAATAACTCGGGAGTAGCT
>Bacterial.Accessory.Probes_round_1_probe_1292
TACCGAAATGTTATCTGATACATTTCTTGCAATGGCTATTCAGCAATATACACGACAAACGCTTACTGATGAAGGCTTTCTTATGGTTTGTAACACATATTATGGCAATAAGGAAGAAGT
>Bacterial.Accessory.Probes_round_1_probe_1293
TGGCAATAAGGAAGAAGTTCAAATAACTCTACTAGATATCTATGGATACCCTTCCACTGATATAATTTGTATAGAGCAAAAAGGGCTTCCTACTCCTAAAGTGATACTTTACATTCCTGG
>Bacterial.Accessory.Probes_round_1_probe_1294
ATGGCCTGCCAATAAATACATCCTTTATAATCCGACACATTTAGAAACAGAAAATTTATTTAACATCATGATGAAGCGAACAGAACAGCGGATGCTTGAAGATAGTGATGTACAGATTAG
>Bacterial.Accessory.Probes_round_1_probe_1295
AAGAAGATATTCCAGCTTTTTTCACTGAAGAACAAGCTTTAGCTCAACGCTTTGAAATAGTAGAAGAAGAATTACATTCTATCTCACCTGATGATCCTCCTCGAGAAATTACTGACGAAA
>Bacterial.Accessory.Probes_round_1_probe_1296
AATCATATAAAAGAATATTAGCCAAACTACAAAGAATACATAACAGTAATATCTTAGATGAGCGACAAGGTTTAATGCATGAACTCATGGAGCTTATTGATCTTTATGAAGAATCGCAAC
>Bacterial.Accessory.Probes_round_1_probe_1297
CAGGGCAATCAGTGTCCGGGAATAGTGGTGATAATCTCCGTAGAGATGGGAAACTTTTCTTAGGAGAAGTGCAAGAAAGTGGTGAAATAAAATGGGATACAACGAATTTAGTTAGGGAAA
>Bacterial.Accessory.Probes_round_1_probe_1298
ATTGGTTGTAGATCCAATGAGTTTACAATACCTAGTTGGTGGTACTGTGGACTATACTGAAGGTTTAGAAGGCTCAAGATTTATTGTGAACAATCCAAATGCATCAACAACTTGCGGTTG
>Bacterial.Accessory.Probes_round_1_probe_1299
ATGAACTTCAAAACCACTCTAATTTTTACCGCACTTTCTGCGATGTCTATTTGCTCTTTTGCTCAAGCGGAAGCGAAATCGGCACAAGGCTTAACCGTTTATACTTATAAAAGTTTTTCC
>Bacterial.Accessory.Probes_round_1_probe_1300
AAACTTAGTGAAAATTTAACTAACATTTCTTCCATAGGTAAAGGTAGTAATGGTACCAAAATCACATTTGATGATAGCAAAAAGGAAATCAAACTTGGATCTGTATCCGTAAGTGTAAAT
>Bacterial.Accessory.Probes_round_1_probe_1301
ACCAGCAGTAGGTATCCCAATTAATTTTGCCCTATCAGCTACAGCATTAGGACTTAGCTCGGATATTGTAGTTAATGGAGATTCATATGAAAAGAGAAAATATGGAATTGGGTCCTTAGT
>Bacterial.Accessory.Probes_round_1_probe_1302
AGAGTTCCTATTGAAGTTACAGAGTTAGAAAATTGGCAAGTCTTAACTCCTCCACAAGGTAAGATTCTTGGATTAAAGCAATTTAAGTTAACGGCAGGTTTTCCAACAGAACAAAGTCGC
>Bacterial.Accessory.Probes_round_1_probe_1303
TCAGACTGGACAGTTGAAAATATTCATGAAGTAATGAGCCAAACCGCCCAAGAGCTTGATATCGGTATGGGTAAAGTAGGAATGCCATTTAGATTGGCGGTAACTGGTTTGGGACAATCA
>Bacterial.Accessory.Probes_round_1_probe_1304
AGCCAGTAATGGAATATATTCAGTAGGAAAAGAAGGAGCTTATTATCCTGATCATGATTATGGTCCAGAATATAACCCTGTTTGGGGACCAAACGAACAAATTTACCATTCTAGAGTGAT
>Bacterial.Accessory.Probes_round_1_probe_1305
TGGAATTGGGTCCTTAGTGCAATCTGCATTATTCACAGGAATTAATCTTATTCCAGTTATTTCGGAAACCGCAGAAATTTTATCTTCTTTCTCTAGAACAGAAGAAGATATTCCAGCTTT
>Bacterial.Accessory.Probes_round_1_probe_1306
ATGAATAGTTTAGTGTGTATGGAAGCTGGCTCTTGTGATTCAGTAAGCCCTAAGGTAGCTGCCCGTCTTAAAGATATGGGGTTAGAAGCTGGGATGGGTGCTTCTATTACCTGGTGGAGA
>Bacterial.Accessory.Probes_round_1_probe_1307
TTAATATTGGTGCGGATTTAGGTTATCGCTATCAATGGATGAAAAATGCGTTTATTACACCAATGGTTGGTTTGCATTATTTATATGCCTCGCTTTCAGATGTCAATGACCAAGCGAATA
>Bacterial.Accessory.Probes_round_1_probe_1308
TATTAATGAAGGGCTTGAAAAACAAGGCCTGAAAAATATAGATCCTGAAACTACATATTTCAACATTTTTTCATCTTCTGACAGCTCCGATGGGAACGTTTTTCATTATAACTCTTTATC
>Bacterial.Accessory.Probes_round_1_probe_1309
TATCCGTAAGTGTAAATGATCAGCATAAAATCGTAATCGGTGAAGGTTCCAAATCAGAATCAAACCATACACTTGCAATAGGGAATAAAGCCATAATAGGTCAAAATGCAAAAGGCTCTA
>Bacterial.Accessory.Probes_round_1_probe_1310
AGGTAATGTTAAAAGAACTCGCACTGTAGCTGTAGGTTTTGGTTACAAACTTCACAAACAAGTTGAAACCTTTGTTGAAGGTGCTTGGGGAAGAAAAAAAGATGCAGATGGTAAAACAAC
>Bacterial.Accessory.Probes_round_1_probe_1311
TCTTTTGCAAAGGCAAATCTTCCGATTGCAACGGTACTGTCTTCTTTGGCGTAAGCATATCTTCCGATTGATAATGCGTTGTCTCCAAGAGCAACAGTATACGACCCTATTGCGATTGCT
>Bacterial.Accessory.Probes_round_1_probe_1312
GCATTTTGTGCCTGAGAGGCATTTTGTGCCTGAGGAACATTTTGTGCTTGAAGATTATTTTGTGTTTTTGGTACTAGTACTGGTTTGGGGTGATTCGGTGTTGAAGACGAACCTCCGCTA
>Bacterial.Accessory.Probes_round_1_probe_1313
TCTATTACCTGGTGGAGACGTGAAGGCGGGATGGAATTTTCACATCAGATGCATACTACTGCTTCCTTTAAATTTGCTGGTAAAGAGTTTGCCGTGGATGCTTCACATTTACAATTTGTA
>Bacterial.Accessory.Probes_round_1_probe_1314
TTTTATCAAAAGAACCGTCAATTTTTTGTGATTGTGGCTGTGGTACAGGCGGAGTAACCTCTGCTTGAGGAGCATTTTCTACCTGAGGAGCATTTTGTGCCTGAGGAGCATTTTCCACCT
>Bacterial.Accessory.Probes_round_1_probe_1315
GATACTTTACATTCCTGGAGGAACACAACCATTTGTTGAATTTCTTAATACAGATGATCTGAAACAATGGATTGCATGGCATTTAAAAGATAACAAACATATGGTCCGATTCCGCAAACA
>Bacterial.Accessory.Probes_round_1_probe_1316
TTACCAGCCTTTTATCATCGCCCCTTTAAACTCTTCATTCGCTTTGTTATACACCTCTTCTGTTTGGTAGGCTTTCACCAAATCTTTTACGGCTTCAGAATGTTGGTTATTTTCACGGGC
>Bacterial.Accessory.Probes_round_1_probe_1317
GAAGACGAACCTCCGCTACCGCTTCCTCCGCAAGCACTTAAAACTAAGGTTGCAGCAAATGTTAAAATTAATTTTTTATTGAATTTCACTTAGTTATTCCTTAAATATATAAAACGAAAC
>Bacterial.Accessory.Probes_round_1_probe_1318
AATGACCAAGCGAATAAAGCGTTATTGAAATATAATAATTTCAATGCGTTAAAAACGAATTTAGGTGTTGATGTGAACTATCGAATCGGGAAGTTTGAAGTAAAAGGTCTACTTTCTTAC
>Bacterial.Accessory.Probes_round_1_probe_1319
ATGAAAATAACCTATATTTTTTCATCAGCTAAAAAAGGATTTACTCTCATAGAACTGATGATCGTTATTGCTATTGTGGCAATTCTTGCAACCATTGCAATTCCGTCATACCAAAATTAT
>Bacterial.Accessory.Probes_round_1_probe_1320
AGCAATAGTATCGCCATCTTTCAATTCTGCCAGCGATTTAATTTTCTTTGAATAAGCTGCAATCGGATAAACAAAGGTATTACCGACTGGCACTAATTTATAGCCTTTTTCCTGAATTTG
>Bacterial.Accessory.Probes_round_1_probe_1321
TTCCACTTTGATATTACCGGCAGCAGTGCGGTCGCTGTTAAATTTATTGCCATTCGCACCTTCTTCACCTTTAATCGCAAAAGTACCGCTTAATGCTGTGTGAATTTCCATGTCATCATT
>Bacterial.Accessory.Probes_round_1_probe_1322
TTTATGCGCGTGTTGGTGCAGCATTGATTCGTTCAGATTATAAGCTTTATGCTCCGTTGATTAATAAGAGATTATCTCCACACTTTAAGATAACTCAAGTATCTCCAGTATTTGCAGGTG
>Bacterial.Accessory.Probes_round_1_probe_1323
ATACATACTTCTTAGGTGGTATCAACAATCTTCTTTCTAGTGGTGAAAAAGCGATTAACTTTAAATCAGCAGAATTTAATGGTTTAACATTTGGCGGTGCTTACGTTTTCTCTGATGATT
>Bacterial.Accessory.Probes_round_1_probe_1324
GCTAGAAGACGCACTTAAGTCAATATCTGGAAAAAATTTAGGAAAAGTGCAAGTTTCAAAAGAAACTGAGAAAAAAGACAAAGCAAAAATTGAAGCTTCAATTAAAGAGACTATCATATT
>Bacterial.Accessory.Probes_round_1_probe_1325
CTCTTATTTTTGGCTAACTCATTCCGATGATAATGGAAAAACATGGTCTAGTCCTATTGATTTAACATCGCAAGTGAAAAAAGATTGGATGCGTTTTTTTGGCACAGGACCTGGGGTGGG
>Bacterial.Accessory.Probes_round_1_probe_1326
GCGCTAGAACCTGAATCAAAAGATGCTATGGAAAAATTAGCGTTAGGCTTACAAAAATTAGCGGCTGAAGACCCTACATTTAGAACATACACTGACGAAGAGACAGGTCAAACAATCATC
>Bacterial.Accessory.Probes_round_1_probe_1327
AGGTTATAGTTGGATTGAAACTAAGCAAGTACCAGAGTTAAATCACGGCTATTCACAACTTTCTGTCATTAAATATTCCAAAAAAATTAATGGAAAAGAATATATTGTTTTTTCAGGGCA
>Bacterial.Accessory.Probes_round_1_probe_1328
TTCCTCAGGCACAAAATGCCTCTCAGGCACAAAATGCCCCTCAGGCACAAAATGCTCCTCAGGCACAAAATGCTCCTCAGGTGGAAAATGCTCCTCAGGCACAAAATGCTCCTCAGGTAG
>Bacterial.Accessory.Probes_round_1_probe_1329
CACTGTATTATAACGTTGTTGTAAGTCAGTTACAGAATAACCGCCAAACATTTGAGCATTTGTTTTAGATGAGTTATCAGATGAGCTACAAGCTGCCAATACTGCCACTGAACCCGCTAC
>Bacterial.Accessory.Probes_round_1_probe_1330
AGCGTTAGATAAGTTTAAGTTTAAAGTATCTACTGGCGAGAGTGATGATAAGACTATTGAAATCGGTCGTGGCGATACATTGAAGTTTAATGCTGGCTTGAATATTAAATTGACTTTAGA
>Bacterial.Accessory.Probes_round_1_probe_1331
AAGCCTACTCTTTCATCAGAGCTTAGTAAAACAAGGTAGTGATAATGTGCCAATTTGGCGCATTCCGTCTTTATTAAGAACAAAAGACGGTGTATTAATTGCCGCCGCAGATAAGCGTTG
>Bacterial.Accessory.Probes_round_1_probe_1332
AGACGGTGGAAAAACATGGGATTTAGGGCAAAGTCCAAATGATACACGAACCGAATTATATGGTAAGAATTCAGAGACATTGAATAGTAACTCTAGTGGTCACGAATTAACTGAATCACA
>Bacterial.Accessory.Probes_round_1_probe_1333
AATTCTTTGGCCTTCAACTGCAAGCGAGAAGTTAATTGTACCAATAGCTAAACGGGCGTCACGGTTATATTCATATCTAGGACTTAATCCATAGTTTCAATCTCAGTTTTTATATTTTGT
>Bacterial.Accessory.Probes_round_1_probe_1334
ACCACCGAATACACCGTAAGTTACAGAGTTACGGTTAATACCGAGGTTAATACCGGATCCATAATCATATGTGTTGTCAAATTGAGTTAAACCGTCGTGGAATGATGCCCAACCAGCTTT
>Bacterial.Accessory.Probes_round_1_probe_1335
CACTCTCCACGACTTAAGATTAATCAAGACGTGACTGCACATGGGCAGATTGTGGCTGTACAAGTCAACCTACAGAAAAAACTCAAACCAAATGATAAAGGTTATTACCATGCCCAAGGA
>Bacterial.Accessory.Probes_round_1_probe_1336
CGCCGCAGATAAGCGTTGGCAACACCGTGGTGACTGGGGCGATATTGATACCGCAATCCGAATTAGTCATGATGATGGGAAAACATGGGGAAATATTACAACGATTTTGGATTTGCCATC
>Bacterial.Accessory.Probes_round_1_probe_1337
TTGATTGTTGGTTCATAAAATTTGTCATAGTTCCCTAAAATATTGTCCTTTTCGTCATATGGAATTAAATAACAAACATTAACAGAATTGTCATCAATATAAATAGCACCACCACCTGTG
>Bacterial.Accessory.Probes_round_1_probe_1338
TTACCAACCTTTTACTACACCATCTTTAAAGTGTTTTTGTGCTTCTTGGTACACTTCTTCGGTTTGGTAAGATTTAATAAAGTTTTGTACATTAGCTGCATCTTTATTGTCTTGGCGAGC
>Bacterial.Accessory.Probes_round_1_probe_1339
AGGACCTGGGGTGGGAATTCAAACAAAAAAAGGAAATTTACTCTTTCCTATTTATTATATTAATCGCCATGGTAAACAGTCCTCTGCGCTGATTATTAGCAAAGACGGTGGAAAAACATG
>Bacterial.Accessory.Probes_round_1_probe_1340
TAAAGTTCATGCTAAACGTCTTTATGCAGGTTTTGCGTATGAAGGTTTAGGTACATTAACATTCGGTAACCAATTAACAATTGGTGATGATGTTGGTGTGTCTGATTACACTTATTTTAA
>Bacterial.Accessory.Probes_round_1_probe_1341
ATGACAGCTGAACAAAATAAAATCGACACCTCTGGACAAGCTTCTATACAAAAAGAATTGGAGCTTGATCTGGATCCTATGGAGCCGATACTTCCGAAAAAAAATCTTGCACCTAAACAA
>Bacterial.Accessory.Probes_round_1_probe_1342
AATTTTTTAATAACTAGGTCTTTGAATTCAAAAATATCTAAATTACGGTATTGTTCATCAAAGTAATTGCTTAAAGGCGCAACTCTTTGTCTTATTGATTTAACTCCTTTAGCTTCGATT
>Bacterial.Accessory.Probes_round_1_probe_1343
CTTACATTAACCCTTTTTTGGGTATTGATATAGGAAAAGTTCATGCAAAACGACCGCACCATGTTGTAGATACGTTTGCGGGGTTTGCATTCGGTGTGAAAGCTCAAATAAAATCACTTG
>Bacterial.Accessory.Probes_round_1_probe_1344
CTCCTTTAGCTTCGATTTTTTTACGGTTAGGATTCAATGAATCAACCATTGCATCATAGTCAACTTTATATAAAAGTGAGTTTCCGCCATAAATTACATCTCCATTTAGCATCATGGCAG
>Bacterial.Accessory.Probes_round_1_probe_1345
ACCACTCGCCACATTGCTAATCCCGATAGGTGCGGTGGTCGGTTCGGCTTTAATCACGACTTGTTTCTTCTCTTCCTCAGAAAGTTTTTCAGCAGGTTTGTCTGCTTTGTGGAAACTGCC
>Bacterial.Accessory.Probes_round_1_probe_1346
CATGACTTAGGCGAAGGTTTAAGCGCATTAGCTTACGCGGAACTTCGTTTCAGTAAAAATGAGAAAGTAGAAGTGAAAGATGCACAAAATCAACAAGTAGTTCGTAAATATGAAGTTGAG
>Bacterial.Accessory.Probes_round_1_probe_1347
GTGAGTGAAATACCCTCTTTATCAATTTTCACTTTAGAACCTGTTGTTCCAACTTGGAAAGTCGCCCCATCAGTTGGATCTAACGTCAGTTTAGTGACTTCTCCATTTCCGCCCGCACTT
>Bacterial.Accessory.Probes_round_1_probe_1348
ATAGCACCACCACCTGTGTTACGACGAACAACTTCTAAATTATGTTCTTTTAAATATTTAAAGTTAACTTCAACTTCAGGATTTTGGAAATATCCTAATTGAATATGTGGAGCAGCTATA
>Bacterial.Accessory.Probes_round_1_probe_1349
GATTTTGGATTTGCCATCACAAAATGGAGAGAAATCACCAATTAGAGATGATGCGCCAACGTTTAATCCTTGGGCACATCGTAATAATAGTTCTGTAGCAACATATCGAAACTCAGCATT
>Bacterial.Accessory.Probes_round_1_probe_1350
CCATTTAGCATCATGGCAGCTCCACTTACCTTTTTTCCATCAATTGTTAAGTCATTTTTACCTGATTGAACAACATTTTTAGCACCTAATTCTTTCAACATTTTGATTGTTGGTTCATAA
>Bacterial.Accessory.Probes_round_1_probe_1351
TCAGTTTTTATATTTTGTATTAACTAATTCATCTACCTGTGCTCAGTCCTGTTCTGTTAATTCATAACGTTTAACTTTGCTTAAGTCATCAACACCAAATAATTTTTTAATAACTAGGTC
>Bacterial.Accessory.Probes_round_1_probe_1352
ATGAAAAATATTGCCTATATTACCGGATCTCGTGCCGAATACGGGATTGTAAAGCGTTTATTACAAAAATTAGCACAAGATCCGACTGTGAATTTCTCTCTGGTTGTTACTGCGATGCAT
>Bacterial.Accessory.Probes_round_1_probe_1353
AACTTTCATTGACCGAGTTGGCACAACAGATTACCTATGCAAAAGCGGTAGTTTCTGTGGATACTGGATTAGCACACTTGACTGCCGCTTTAGATGTTCCGAATATTACTTTATATGGAG
>Bacterial.Accessory.Probes_round_1_probe_1354
CAAGGAAAAAGTAGTTAAAGGTAAAGATGGAAATTTCCACAAAGCAGACAAACCTGCTGAAAAACTTACTGAGGAAGAGAAGAAACAAGTCGTGATTAAAGCCGAACCAAGCACCGCACC
>Bacterial.Accessory.Probes_round_1_probe_1355
ATTGGCGTTGTCCATATCAAGTCTGCTACTCACATCCACATTGACCTTTGGTCAAATCCAGCAACAAGATAAAGCACACTTTGGTGTGAAAGAACATCAAGAAAGCCTACTCTTTCATCA
>Bacterial.Accessory.Probes_round_1_probe_1356
TAAGCAATGGACTCTGCGCGAAAACGGAATAGTTTTTAATGAAAAAAATGAGAAAACGGGATATCGAGTTGTTATAAATGGCGACCCTAAGAAGAATTTCAAAGATCTCGGGGACGTATA
>Bacterial.Accessory.Probes_round_1_probe_1357
AGATCTCGGGGACGTATATGATCAAGATAATAATAAACTTGGAAATATTTATTTAAAACAAACAGAAAGGAATGCAACAGTTCCTTTCATTGCACCTAACACCTCTTATTTTTGGCTAAC
>Bacterial.Accessory.Probes_round_1_probe_1358
CGAATTAACTGAATCACAATTAGTCGAGTTACAAAATGGTGATTTAAAGCTTTTCATGCGTAATACAAGTGGTCGAGTTATGATGTCTACTTCTAAAGATGGAGGTTATAGTTGGATTGA
>Bacterial.Accessory.Probes_round_1_probe_1359
TCAATTAAAGAGACTATCATATTAAAAGTTCCAGCATTAGCAGGTAAAGATCTACAATTTAAAACAGATTTAACTAAAAACGAAGTTAATGTTAGTTCAAACGACTTTCAAGGTGAAGTA
>Bacterial.Accessory.Probes_round_1_probe_1360
TGGGCAAAAGAAAGTTCAAAAGGTGTTACTACAAGAGATTCTAGCATCTTATTAGGTGCGGGCTACAAGCTTCACAAAAAAGTTGAAACCTTTGTTGAAGGTGGCTGGAGCAGAAAGAAA
>Bacterial.Accessory.Probes_round_1_probe_1361
GATCACCGTGCATTTTACATTGCACATACTCAAGGAGCAATTTATGTTATCTATTTTAATGCAAGGTTTACGCTTAAAAAAATGCTTTCTCCCGATTTTAGTTATGTTTTTTTTAGCAGG
>Bacterial.Accessory.Probes_round_1_probe_1362
TGTTCAAGGTAGCCTTTGGTGATGAGTTCGTTTTTATCAACTGCATTTCCGCCAGTTCCACTTCCGCCATCATATGTTTGCTCTTGAGAAACCGTAACCTTTTCAAACATCGGTGCATTT
>Bacterial.Accessory.Probes_round_1_probe_1363
AAGGTCTACTTTCTTACGATATGTATCAACAAAAAACGCGTCAATTGTATGTTGATGATGTAGCATATAAGCAAGGTAAACTGGCTGATACACTTCATTTAAATACACAATTCGTTGCCC
>Bacterial.Accessory.Probes_round_1_probe_1364
ATGTCACAGTTTTTCAATTTTTTACATCATTATATTGACTACATTATTTTGGGTTTACTCGGTGTAATGAGTTTTATTATGTTATGGTTTTCCGTTGAACGTTTTATGTATCTGACCAAA
>Bacterial.Accessory.Probes_round_1_probe_1365
AATGGCGATGAGTGCCATGCCTGAGGGTGAGGATAAAAAGAAACTTCAAACTCAATTGGAGGAAAACAAGAAACAGCTTGAAAAAGCTAAAGAAGATCTAGGGAAAGCAAAAACTGCTTT
>Bacterial.Accessory.Probes_round_1_probe_1366
ATGTTAAAACTTTCTAAAATGACGTTTGGAATAGTGGTGTCTAATATATTAATCGGTTGTGCAAATATTGATGATAGTTACCATGCAACATTACAAGATTTTCAGCAATATGAAGCATTG
>Bacterial.Accessory.Probes_round_1_probe_1367
ATATCGAAACTCAGCATTTTTGATTGATGCACAAATGGTACAAGATAAGCGCAATGGTCGAATTTTTCTGGCTGTAGATATGTTCCCAGAAAGTACAGGTTTATCGGGGCCATCAGATAA
>Bacterial.Accessory.Probes_round_1_probe_1368
TATTGGATTGGACCAATAGGACTGGCAGAAAATGAATCGGAAGGAACGGACTTCCATGCCGTTAAAAACGGCTATGTGTCAATTACACCCATTCAAACAGATATGACGGCATATCATTCA
>Bacterial.Accessory.Probes_round_1_probe_1369
CGTTTAAATAAACTGGCAGATGTAAACATTGAATTCAAAGATGGTAAGGCAAACGGTAATATAAGTGATGAAAATTCCGTAAAACCTATCTTTACAATCACTGGTGATACAAAAAGTTTA
>Bacterial.Accessory.Probes_round_1_probe_1370
AAGCCTTAAATCCGTACTGACCCTTATCCTTATCATATACTTCCGCACCAAGAATATCTGTGCCGAGTTTACCAAAGACGGTGATCACCTCATGAAGTTGTCCAGCGTTGATGGCATCGG
>Bacterial.Accessory.Probes_round_1_probe_1371
ATTCGCTCCACTTGCTTTATGCGGTGTGAGTGCAATGCCGTCTTTATTAATCTTCACTTTCGCACCAGTGCTACCCACTTGGAAAGTCGCCCCTTTATCAGCATCTAAAGTAAGTTTGGT
>Bacterial.Accessory.Probes_round_1_probe_1372
GTTGCCTGAATAACATCGTAAGTTCCTTTTCCAATACTACGAAATTGTTCAACAAATTTAATAATCGCTGATAAACCCACCAACATCAGCAATGTCGCCAAAATAGCACCTAAAATATTT
>Bacterial.Accessory.Probes_round_1_probe_1373
TCACATTTACAATTTGTACACGACCAATTAGATACAACTATCCTGATACTACCTGTAGATGATTGGGCTTTAGAAATAGCTCAAAGAAATCGGGCTATTAATCCTTTTGTGGAATATGTT
>Bacterial.Accessory.Probes_round_1_probe_1374
ATGAAAAACTTTGCAAAATTATTAGTAGTAGCGGGTTCAGTGGCAGTATTGGCAGCTTGTAGCTCATCTGATAACTCATCTAAAACAAATGCTCAAATGTTTGGCGGTTATTCTGTAACT
>Bacterial.Accessory.Probes_round_1_probe_1375
TTAAAATTTCAATATTTCTTTTGACTGTAATTCACTCAACACATCTTCCGCACTAATCAACGCCATACCCTGTTTCTGAATATAATGTTGATGTTTACCATACGTCCCGATCAACTTCGG
>Bacterial.Accessory.Probes_round_1_probe_1376
ATGCTCGAATTACTTTTCCTGCTTTTACCGATTGCAGCAGCTTACGGCTGGTATATGGGGCATCGTAGTGCAAGAAAAGATCAAGATACGATTAGCAATAAATTTTCTCGTGATTATGTA
>Bacterial.Accessory.Probes_round_1_probe_1377
TTATCTCCAAAATTTCCACCAGCTTGTGCGTTTTGCTTCCGGACCTTGAATGATTGTATTATTGATATATTCTTTTTCAACATCAGGTAGCGGTTTATCTAAATTAACGTCGGTGACAAT
>Bacterial.Accessory.Probes_round_1_probe_1378
TCATTTTTCTTCTCCTTTCGCCACAATAAAAATATTCATCAATACAATTATTCCAATCATAAGCAGAAAGATACTAATTTCCTTTGATAAAAGAACCGCACTTAATACAATCGCCCAAAG
>Bacterial.Accessory.Probes_round_1_probe_1379
ATGCAAAAATTTCGTGTTTATGGGCAGTCTCGTTTAAATGGAGAAGTGAATATTTCCGGTGCTAAAAATGCCGCCTTACCTATTTTGTTTGCGGCCATTCTAGCTGAAGAGCCTGTCAAA
>Bacterial.Accessory.Probes_round_1_probe_1380
AATTCTGCAGATTTAAAGTTAATTGCTTTTTCACCGCTAGAAAGGAGGTTATTAATACCACTGTTGAAATAGGTATAGTCAGATAGACCAACATCATCACCGATAGTTAATTGGTTACCG
>Bacterial.Accessory.Probes_round_1_probe_1381
TAACCAACGCAGCAACAATCGGTGATTTGCAAGCGGTAGCGAAATCGGGCATGAAGTTCAAGGGCAATGATGACATGGAAATTCACACAGCATTAAGCGGTACTTTTGCGATTAAAGGTG
>Bacterial.Accessory.Probes_round_1_probe_1382
CCAATAAAAAGCCAGTGTTTAACACTGGCTTTTTTCAGATTCTAACAAAAATTAGAAGTGTACGCGTAAACCTGTACCTACTACGTTGTTTTTTGTTGTTACACCATCAGAGTCTTTCTC
>Bacterial.Accessory.Probes_round_1_probe_1383
TGCAGCGAATAAAAACTATGTGGATGAAAAAGTATCCGACTTAAACAATAATCGCCCGTTTGATTTTTATTTAGGCAATGAAAAAGTCGTGAAAGGGGCTGATGGCAGTTTCCACAAAGC
>Bacterial.Accessory.Probes_round_1_probe_1384
ATGGGTTTATTTAGTGAAGATAAACGATTAGTTCATGTCGGTTATTTTTGTGGATTATTATCCGGTTTATTTTGGGCAATATCAGGAATTTCTTACGAAAAATTATATCTAGATTTCCCA
>Bacterial.Accessory.Probes_round_1_probe_1385
GGAACTGGCGGAAATGCAGTTGATAAAAACGAACTCATCACCAAAGGCTACCTTGAACAAGCGTTAAATAAATTTAAGTTCAAGGTTGAAAATGGTAGTGGTAAGCCTATCGAAATCGGT
>Bacterial.Accessory.Probes_round_1_probe_1386
TTCTTGTAACATCACCTTTAGGACCTTCTTTTTCCCAGATGAAGTCTGTGTAAACTTTCGCTCTGTCGTTAAGGTCATAATTTAAACCCACTTCAAGAGCACGTTTTTTACCATCTACGT
>Bacterial.Accessory.Probes_round_1_probe_1387
TTACCAACCTTTCACTACGCCACCGTTAAATAATTTTAACGCTTCTTGGAATACTTCTTCGGTTTGGAATGACTTCACGAAAGTTTGTAAGCGTGGATCATCTTTGTTATCTTCACGGCT
>Bacterial.Accessory.Probes_round_1_probe_1388
TACATATAGTCTTTGGGCGATTGTATTAAGTGCGGTTCTTTTATCAAAGGAAATTAGTATCTTTCTGCTTATGATTGGAATAATTGTATTGATGAATATTTTTATTGTGGCGAAAGGAGA
>Bacterial.Accessory.Probes_round_1_probe_1389
TCAGCATTGGGAAATCTAGATATAATTTTTCGTAAGAAATTCCTGATATTGCCCAAAATAAACCGGATAATAATCCACAAAAATAACCGACATGAACTAATCGTTTATCTTCACTAAATA
>Bacterial.Accessory.Probes_round_1_probe_1390
CTTTATTGACCACTATCAAACCATTGCTGTTTAGCGTAGATTTTCTACCGTCCACTTCACGGGTTTCAAAAGACGTCATATTTTTCAATTGATCAGACAGTTTGACTTCTAAGCCCTTGC
>Bacterial.Accessory.Probes_round_1_probe_1391
TCTTTGTGGAAATTTCCATCTTTATCTTTCACGACTTTTTCCTTGTCTAAATAAAAATCAAATGGACGGTTATTGTTTAAGTCGGATACTTTGCCATCGACATAGTTTTTATTAGTTGCA
>Bacterial.Accessory.Probes_round_1_probe_1392
TTTTTTACCATCTACGTTAGTCACTTTAGATTGTGCGTAGTCAACACCAAGCGCTAAACCAGCATATGATAACTCAGCACCCACCATGAAAGCTTTCTCTTTTTCATCTTTAAATACTTT
>Bacterial.Accessory.Probes_round_1_probe_1393
TTAATACACTAAAAACCAATAAAGCAGATAAATCAGAAATTAATACATTAAAAACTAGTAAAGCAGATAAATCAGTAGTTGATGGATTAACTACAGAAGTTAATACATTAAAAAACACTA
>Bacterial.Accessory.Probes_round_1_probe_1394
TGTTGAGGAAAAAGTGAAAGCAATAGGCGATAAAGCGAAAGAACTTTCAACTACAGCCCAAAAAGTAACCGATTTAACTTTAGCCGTGAGCGGTTTAGAAATGGCGATGAGTGCCATGCC
>Bacterial.Accessory.Probes_round_1_probe_1395
CCTTGTTAATAGCAGCAATGCTTTCATTAATCGCTTCTCTGAATGTCATTGGTACTTTTGCTTGTTGCTGTGGTTGTCCTTGTGGTTGTGGGTCTCTCTTATATTGAACAGCAGTAAATG
>Bacterial.Accessory.Probes_round_1_probe_1396
CGAATTTCATTCCAGCATTTACAGCTTTAATGGTTTCATCAATTGCCTCTTTAAATGTTTTCGGTGCAGTTGGTTGTTGTGGTTGTCCCTGTGGCTGTCCTTGAGTCTGTTCTCGATGAT
>Bacterial.Accessory.Probes_round_1_probe_1397
ATGAAAAAAACAATTATTGCATTATCTATCGCAGGTTTTGTTGCTTCTGTGCAAGCGGCACCTCAAGCAAATACGTTCTATGCCGGTGCGAAAGCCGGTTGGGCATCTTTCCATGACGGT
>Bacterial.Accessory.Probes_round_1_probe_1398
AAGATGTTATCGGCATTTTTTATATGATGCTAAGTCTGTGTAGCTATTATTAAAAAAGTGTACTTGTTATTTGCTTAGACAGATGAAATGGCTTTTTTAATCTTGCTTTCAGTTAATGTA
>Bacterial.Accessory.Probes_round_1_probe_1399
TTACTTCTTGTGTTGATTATTGAATTGAGTCGGAATTAATACTGTTTTTACTCTGGATGTTCCGGCTCCATTTGCTTTGAGTTGTTGTTTCTTGACATCATAGGTGATCTTTTCACCGTT
>Bacterial.Accessory.Probes_round_1_probe_1400
GGATCTACTGATTGACCTTTATAACGAATTTCAAAATGGAGTTTGATTGTGTTTGTTCCAGAACTTCCCATTTTAGCAATTTGTTGACCCGCTTTAACTTCTTGCTGATCTTTGACGAGT
>Bacterial.Accessory.Probes_round_1_probe_1401
ATGAAAGTTTGTTTGATTAAAACCAGCTCAATGGGCGATGTAATTCATACTTTGCCAGCCTTGACTGATGCTCAAAATGCTATTGCTGATCTGCAAGTGGATTGGGTGGTGGAAGAAAAT
>Bacterial.Accessory.Probes_round_1_probe_1402
TTAATTTAAAAAATCCTGTAATTTTTCGATGACCATTTGCGGTGTAATGTCGATTAAACTTTGGTGATAACCTTCCGAGCTATCTTGACTTTTACGCACTTTAATCAAGCCTCCCTCAAT
>Bacterial.Accessory.Probes_round_1_probe_1403
ATGAAATCAACAACAAATAAGTATTTATTAATTACCGCACTTATGATGACTTCAATATCAGCTTTAGCCCTAAAAGATGATACAAATCAACCGATAGATATCGTATCTGACCATCAATCC
>Bacterial.Accessory.Probes_round_1_probe_1404
TCTATAGGTACCCGCAGAGACTGCAAGTGCCGATTTACCCGGCATAGCAATCGTTGGCAATGCAGCCGCCGCATTTGCACCGGCAATTCCTGATTGCAAGCGTTTGTTGTTGGCACTGAT
>Bacterial.Accessory.Probes_round_1_probe_1405
TTACTCACCAATATTTTGCTGACTGTTTAAGGCTTTCCATTTTAGACGGTTAACTTCAACTTTACGTCCTAAACCGTTGTAAAATACCATAGAAGGAATCGCAACGAGAATACCGACTGC
>Bacterial.Accessory.Probes_round_1_probe_1406
TTACTTCACCAAACTTGCTTGCCATTGATTAATCCATTTTTTTAGTTGCTCAGCAGAAATATTGGAACTGTCAAACACATTTGTTTTGAGCTGATACTGTTTTAAGGCATCATAATGTGG
>Bacterial.Accessory.Probes_round_1_probe_1407
ACCATCAGAGTCTTTCTCTCTACCCCAAGCTGCTTCAACAAAAGTTTCCACTTGTTTGTGAAGTTTGTAACCAAAACCTACAGCGACAGTACGGTTTCTTGTAACATCACCTTTAGGACC
>Bacterial.Accessory.Probes_round_1_probe_1408
TTACAATTTAAATTCTTTACCAAGATAAACTTGTTTAACTTGTTCGTTATTCATGACTTCAGCAGGTGTACCCGTTGCTATCATTTTTCCTGAGCTGACAATGTAAGCTCGTTCACAAAC
>Bacterial.Accessory.Probes_round_1_probe_1409
ATAGTTAATTGGTTACCGAATGTTAATGTACCTAAACCTTCATACGCGAAACCCGCATAAAGACGTTTTACGTGAACATTGTTACCAAGTTTCTCAACCTCATACTCACGTACTACTTCA
>Bacterial.Accessory.Probes_round_1_probe_1410
TCTCGCTCACCACTTTTACTTTTTCCTCAACGGTTTTGGTGAGTTCAGCCGATTTTTCTTGAGTCTTTTTCTTCTCTTCTTCGGTTTGTGCTTCTAGCCCAAGACCACTCGCCACATTGC
>Bacterial.Accessory.Probes_round_1_probe_1411
CTTAATAAACTCCTTTTCAGTTTCAAATTAATGCTCTATCAAGAAAGTTTCTTTTTGCCTTCGTTATTGTATGGAACTAAATGTAATGTCTTCGTACTAATCCCCAGTTGGCTTCCAATA
>Bacterial.Accessory.Probes_round_1_probe_1412
TAGAGCCTTTTGCATTTTGACCTATTATGGCTTTATTCCCTATTGCAAGTGTATGGTTTGATTCTGATTTGGAACCTTCACCGATTACGATTTTATGCTGATCATTTACACTTACGGATA
>Bacterial.Accessory.Probes_round_1_probe_1413
CAATGGCATCTTCAATCACAGAATAAGGTTTTATTTCCACATTATCTGCAATCGTACAATTTTTCAGTACACAACCTGCCCCAATAAACACATTATTGCCTAATCGTACCGTTCCTTCGA
>Bacterial.Accessory.Probes_round_1_probe_1414
TTAGTCTACTATTTTTTCGGTAAAACGTTCAATTTTCGCACCCAATCCACGTAATTTTTTTTCAATATGCTCATAACCACGATCAATGTGATAAATGCGATCAACGATGGTTTCACCTAT
>Bacterial.Accessory.Probes_round_1_probe_1415
AAAATGCAAAAGGCTCTATCTCTATAGCCAGTCTAACAAATGGTGAACAGGGGAATATACAAAACGCCGAATGGGCAATTTCTATCGGTAATAAAAACAACGTTTCAGGCGGAAATGATA
>Bacterial.Accessory.Probes_round_1_probe_1416
GAATGGTCAGTGGCTATCGGTAATAACACCAAAATTACGAACGGTAATGACATTGTGGCGTTGGGGTCGAATATTGAGGTAACGGGAAGTAATAATGATAGCGTACTCGTATTCGGTAAC
>Bacterial.Accessory.Probes_round_1_probe_1417
GCGTTTGATATATTCCCCTGCTCACCATTTGTTAGACTGGCTATAGAGATAGAGCCTTTTGCACCACTACCTATTATGGCTTTATTCCCTATGGCAAGTGTATGTTGTGAATCTGATTTT
>Bacterial.Accessory.Probes_round_1_probe_1418
GATCTACCATGCCCACTGACAATAATTTTATTACCTTTCAGCAGGCAATTTACAATATGTTGAGTTGCCTCTACGATTTTTGTTGCAAGTAAGCTGGAGGAAGAAATTTGAGTTTGAATA
>Bacterial.Accessory.Probes_round_1_probe_1419
CATAATTACAAGTAATAACACCGGCACCGATATTACAATGATGTCCAACCTCAGCATCGCCAATATAAGTGAGATGATTTACTTTAGATCCTTTGCCGATTTGTGCTTTTTTAATCTCAA
>Bacterial.Accessory.Probes_round_1_probe_1420
CAGCGTTGATGGCATCGGTTGAACCTGTTTCGACTTTACCAGCGGCAACGTTGGTGATAATCCGCTCGCTACCAGTATTTCCCACGCTGACCACGGCTTTTTTCTTGTCCTCTTGATCAC
>Bacterial.Accessory.Probes_round_1_probe_1421
TGGACACCGCCAGCGGTCACCACGGCTTTATTGTCGTTTTCTTGATTCGACAACACCATCGCTTCCGCACTGTATGTTGCTGATTTGACTTTGTTATCTGCACCTTTATTGACCACTATC
>Bacterial.Accessory.Probes_round_1_probe_1422
CAAAACAAACCGCACTTTGTACAAATCGTCCGGTAATTGGGTTTTGTCCTGGTGCAGAATTTGGACCTGCAAAGCGTTGGCCACATTATCATTACGCCGATTTAGCCCGACAGTTAATTG
>Bacterial.Accessory.Probes_round_1_probe_1423
TGTACCGTTTTCTCGAATCACTCGCCCATAACCTGTAGGATTGTCTAAATTAACGGTCAAAAGTGCGATACCATTTTCCGGTTTTTGTGAAATTAAACACTCAAGGGTTTCCTTGCTAAT
>Bacterial.Accessory.Probes_round_1_probe_1424
GATATGCGTGCAAAAGCAATTTCCGGAGGCTCCATGCTTTCAGTAAAAAATAGTATTTGGGCAAAAGATGGTAATGATTTTATCTATGTTGGTCGTATTACTAATGATATTAGGTTGAAT
>Bacterial.Accessory.Probes_round_1_probe_1425
GCATATTGCCGCCGCACTTAACAAACCTTTGGTTGCTGTTTATGGACCAACAAGTCCGGAATACACGCCGCCACTTTCCGACAATGCTGTGATTATTCGTCTAATTGAGGGAGGCTTGAT
>Bacterial.Accessory.Probes_round_1_probe_1426
GTACGCCGTGGTTGGATAGGAGAAAGTCGTTATTTTTTGTTAAATGATTGGCGTCGCAATAAAAACGACTATCCGATGATGGTACAGCGTTATGTGGCATTGGGTTATGATAAAACCGTA
>Bacterial.Accessory.Probes_round_1_probe_1427
CCTGCAAGTAACAATTTTTCTACTTGCTTACGTTGATAATGACGTTCTAAATTAGCTAATTGTAAACGGTTATTTACTCCCTCTACTTCCATAAGATCTTTAGCTTGTACCGCTACAACT
>Bacterial.Accessory.Probes_round_1_probe_1428
TACCGTTGCTACTACTAGTGTCATTTTTTTTCGCTTCAGCTTCATTCCCTATCATGATATCGTTGTGACCTTTACCAGTACTGGGACTAGAAACAGAATTACCATTTATCATGGTATTAC
>Bacterial.Accessory.Probes_round_1_probe_1429
ATATCTGCAATATCATCTGTAGCAACTGTTCCATTATTAGCTGCTAAATGCGGCAACACTCAAGGTTTGGATAAAGTAATCAAAACCTTAAATTTAGGTGAAATTAATGTATATGAAGAC
>Bacterial.Accessory.Probes_round_1_probe_1430
ATGTCTATACTGCATGCAGAACATCTCGCTAAAAGCTATAAAAACCGTCAAGTGGTTTCTGATGTAAGTTTAACAGTGAACTCTAATGAAATTGTAGGTTTACTGGGACCGAATGGTGCG
>Bacterial.Accessory.Probes_round_1_probe_1431
CTACCAAGATGTTGAAAACTATGATGAAAAAGCTGTTGCTAAAAACTTCAAGCCTGAAGCGATTAAACCGTTAGCTAAATTGGCAGAAAAACTCACCGCACTTTCAGACTGGACAGTTGA
>Bacterial.Accessory.Probes_round_1_probe_1432
TGCCGGGTAAATCCATGTTTGCGGCATCTGCCGGAACATTTAAAGGACAAAATGCACTGGCGTTAGGTTATTCACGAGTGAGTGATAATGGTAAAATAACGCTACGATTGCAAGGTACTC
>Bacterial.Accessory.Probes_round_1_probe_1433
AACTTCTAAGCCTTTGCCGTCTTGTGCCATTTCCACTTTGATATTGCCGGTAGCAGTGCGGTTGCTGTTAAATGTTCCCTCGCCTGTGATGGACAGGGTTTCACTCAGCTGTTTACGCAC
>Bacterial.Accessory.Probes_round_1_probe_1434
AGCAAGGATTGGCTTATCGTTGTTATTGTACTAAAGAACGTTTGGAAGACCTACGTCATAGTCAAGAGCAAAATAAACAAAAACCTCGCTATGATCGCTACTGCTTACATCAAAGTGAAT
>Bacterial.Accessory.Probes_round_1_probe_1435
TGTTTGTTTTGGCTTTGTAATATTTTTTAGTTATCTCTTGTATACTTTGTGTATCATAAGCTTTAAGAGTATATAACGTTTCCACGGACATTTTTTCGTCCTCAAAACTAGGCGTATATA
>Bacterial.Accessory.Probes_round_1_probe_1436
GGTTGCCATGTCGCCTGTCGAGCGTGCGTCTAGGTCTTTTAAGCCTGTAATCACGCCTGTCCCCGCACGAGCCCCTGTTGCTGGGGCTTGGGTAGTGGCAAAATGGACACCGCCAGCGGT
>Bacterial.Accessory.Probes_round_1_probe_1437
TAGTTGTGCCGAAAACATCAACAAACCATGATACGTTTAAGTTTGATGTAAACAAAAATGCCCAATTGGGGTTAACCGGAACCTATATGATGACAGATAACTTCGGGGTTGAGTTATTAG
>Bacterial.Accessory.Probes_round_1_probe_1438
TTATCTTGTTCGTCTAGGATGGGGACATGGTGATCAAGAAATTTTTAGTCGAGAAGAAATGATAGCACTTTTCGATATTCATTCGGTTAGCAAATCAGCAAGTGCATTCAATACTGAAAA
>Bacterial.Accessory.Probes_round_1_probe_1439
AGCTCCAGCGATACCCGCCTGCAAGCGTCTGTTAGTGGTACTGATCGCATTATCCAAGCGATTGACGGCGGAACCAATTTTTTCGTCCACGTAGTTTTTGTTGGTTGCCATGTCGCCTGT
>Bacterial.Accessory.Probes_round_1_probe_1440
ATGGAGGAATAGCCTTGGGCGAATACATCACCACCAATCCCCACCGCTTGGTTACCGATGGCATAGGCTTTATTACCGAGCACTACTCGTTGAGCGACTGAATTACCGTTGCTACTACTA
>Bacterial.Accessory.Probes_round_1_probe_1441
ATTTATCATGGTATTACCATCTATTTTGATGTCTTTATCATTGTTGCTAGTTTGAGCCGCTGCTGCCCAAGCGGGATACGCAAACAACACCAAACCGCTGATCAGCATGTTGAACAGTAA
>Bacterial.Accessory.Probes_round_1_probe_1442
TGACATTAGGTAGTACGGAGTACCAATTTTTAGAAAAACGTATTCAGTCTTTACAACGTCCATCAACACCTTTACTGCAGAAAAAACCATTAAAAATTGCACTATTAATTTGTGGCCAGC
>Bacterial.Accessory.Probes_round_1_probe_1443
ATTATGGCAGATCTTGCAGTTCCTTTAACATTTACTGATGCGGCGGCGAATAAAGTCAAAACCTTAATTTCAGAAGAAGAAAATACAGAATTAAAATTACGTGTTTATATTACCGGTGGG
>Bacterial.Accessory.Probes_round_1_probe_1444
CGGGGTTGAGTTATTAGCTGCAACACCGTTTCATCATAAAATTACATTAGGTAGTACCTTAGTAGGTAAAACAAAACATTTACCGCCAAGCCTATATTTACAATATTATTTCTTAAACAA
>Bacterial.Accessory.Probes_round_1_probe_1445
AGCCCGACAGTTAATTGAACAGGGCTATGCCGTTCGTTTATTCGGTTCGGCGAAAGATAAAGAGGTAGGTGAGCAAATTAGTCAAGCGTTGCCTCAAAAATTACAACATTATTGTGTAAA
>Bacterial.Accessory.Probes_round_1_probe_1446
AAAGCGATTTCAAAGGAATTGTTGACCTTGTGGAAATGAAAGCTTACGAATATGATGGAAAACCTGAAGAAAATGCTAAGGAAATAGAAATTCCATTTGATTTACAAGCTATTGCAAAAG
>Bacterial.Accessory.Probes_round_1_probe_1447
TGAAATTAGCAATCGTGAATTAGATGATTTAATTATCCGTCGCACAGACGGTTCGCCAACCTATAATTTCTGTGTCGTTGTCGATGATTGGGATATGGGAATTACGCATGTTGTCCGTGG
>Bacterial.Accessory.Probes_round_1_probe_1448
ATTCGTTGCACTAGTGCCATCAGCATTATCAGCCAAATCTTTCAAGCCCGTAATCGTGCCAGTGCCTGTGGACTGACCATCTGTTTTCTTGGTTGAGAACACAATAGACGGTCCCTCTGG
>Bacterial.Accessory.Probes_round_1_probe_1449
CTTGCCACTGCTGGTGCAGGCGAAGGTGAAGCGACTGGTGCTGGTGCGGTTGGTGTTGCCGCACTTGCACTACTACCAGACGTTGCCCCATCTTGCTTCGCTAAAGTCAATTGAATATTT
>Bacterial.Accessory.Probes_round_1_probe_1450
ATTGAACAGCAGTAAATGTTGATTTTTTAAATCCGTCTTTAACTGTTTGTTTATCTGCCTCTTTCTCTGTTTCTTTTTCCGCTCCGAGAACATCAAATGCTAACTTACCAAACACATCAA
>Bacterial.Accessory.Probes_round_1_probe_1451
GCTATTTGCATCTCCAATGCTGAATACTGATTTTTTATCCATGTCGCCACTAGAAACCCCAGCAGTCCAACTGATTTTTAATGAATTAGTTCCGACATTACCATCTAATCCACTCGGAGC
>Bacterial.Accessory.Probes_round_1_probe_1452
GATGGCAATCGCCCCACGCCCTTTCGCCCAAGTGTGGGAGTAGACGTTTTTGGGGTTATTGCCAGTACTACCGTTTTGACCATTGACGTATTTTTCATATGCGTCTTTATTAAATTTTGC
>Bacterial.Accessory.Probes_round_1_probe_1453
CATTTACGGAAACTTGCACCGTCCGATACCATAACGCCTGTATTCACTTCCGTAATTTTTAGCTGCTCAGGATTAGCGTCTTTCTGTTCAACAATTGCCGTTACTGTACCGTTTTCTCGA
>Bacterial.Accessory.Probes_round_1_probe_1454
CACACCGGTTGCTTTTAAGCCTGCATCTGCTCGCAGCTTAATTAAACCTTGTTTTTCCAATAAAATTAAGGCTCGTGCTAAGTTAGTCGGATCATTGGGAACAGCAATAGTATCGCCATC
>Bacterial.Accessory.Probes_round_1_probe_1455
TGCATTCAATACTGAAAAACTACAATGGCTAAACCAGCATTATATACGTTCTCTGCCGGTAGAGCAGGTCGCAACCCATCTAGCATGGCATATGAAAAAACACGGCATAGATTATAGCAA
>Bacterial.Accessory.Probes_round_1_probe_1456
CCTGTTTGTATTGCTTGGACGTTATTTCCCACCCCAATGGAATGTTCGCGATAAACGTACGCATTGTTCCCCACGGCGATACCGCCATCTTCAAAGGCGATGGTTCCCGTCCCAAAGGCG
>Bacterial.Accessory.Probes_round_1_probe_1457
TGGAAATTAAGCGGAATTAATCAATCACAAATTTTTGCTGATGAAATTAAAACGATTAATCGCTTGAAAGATAATTGGAGTACAACGTTAACACCCGATAAGCTGGGGATAGCTTCTTTG
>Bacterial.Accessory.Probes_round_1_probe_1458
CATTCAGCACTTTCTATTTTGGTATTGCCTGCTACGCCAATTGCTATTGATTCTTTCCCATTTGTTACTTGTGTCCCATTACCTATTGCAACTACAGACTTACTCTTACCATCAGAACCG
>Bacterial.Accessory.Probes_round_1_probe_1459
TTTGGCTTTGCCGTTGGTACCGCCGTTACCGTTGTTTTGCAAAACCGCATAGCTATTTTTCGTTTTTGAATTAAAATGATCTCCCTCATCAACAAACAACTGCCAGATGGCTTTAGGCAG
>Bacterial.Accessory.Probes_round_1_probe_1460
ACCAATCGTTGCACCGCTTGCAATTGTTAGTGGTGCAACTAGCTGACTATCGGAACCGACAAAAACGTTATCGCCAATCAATGTCTTAAATTTATTGGCACCGTCATAATTACAAGTAAT
>Bacterial.Accessory.Probes_round_1_probe_1461
ATTCTAGAGGGAATGGAATGGCTTAATTTAGCGTGGGAACATGGACCGTATTTTCAAACAAAACGTTTTGAACGCTATAACCAAGTAATCGATCAGATGATTGAGCAAGGATTGGCTTAT
>Bacterial.Accessory.Probes_round_1_probe_1462
ACTTACCAAACACATCAATGACGCTTTTTAATTGACCGCCATTGATGGCATCAGTTGAACTATTATCTACTGTCCCTGCGGCGACGTTGGTTATTATTCTTTCGCTATTTGCATCTCCAA
>Bacterial.Accessory.Probes_round_1_probe_1463
CATCAGTGGAACCGTTCATAACAGAACCAGCGGCAACGTTGGTGATAATCCGCTCGCTACCAATATTTCCCACGCTGACGACGGCTTTTTTCTTGTCCTCTTGATCACTTTCTGAGGTGC
>Bacterial.Accessory.Probes_round_1_probe_1464
TTAGCGGGAGGAATTAGTAGAATAATATCCGCCCATCGCACTGTAAATCGCATTTTGACTTTGAATTAAACTGTATTTCGCATTCAGAATAGCTAATTGAGAGGTATTTTCTATATTAGC
>Bacterial.Accessory.Probes_round_1_probe_1465
GTATTGGCACCGAATTGGTGTAAGCCTTTACTTGCACGTATGCCTGAGGTTCGCAATGCGATTACTATGCCCATTGGGCATGGTTCCTTTGACTTAAAAGGTCGGTATCGAATTGGTAAA
>Bacterial.Accessory.Probes_round_1_probe_1466
AAGGGTTTCCTTGCTAATTAAAGGTACATCACCATATAACATCACAATATTTTCGTCATCTTGGAAAAAAGGCACTGCTTGTTGCATTGCATGCCCTGTACCTAATTGTTCAGATTGGAA
>Bacterial.Accessory.Probes_round_1_probe_1467
TAATTGTTCAGATTGGAATACCCAGTTTACAGGTTCATCAGCCAAATGTTGTTTTAGTAGATCAGCACCATGTCCATAAATTAAATGAATTTGTGCCGCACTTAATTTTTTGGCGGTATC
>Bacterial.Accessory.Probes_round_1_probe_1468
TACGCATGTTGTCCGTGGTGAAGATCACATCAATAATACACCTCGCCAAATTAATATTCTTAAGGCATTGGGAGCACCAATTCCAACTTATGCTCATGTCTCTATGATTAACGGTGATGA
>Bacterial.Accessory.Probes_round_1_probe_1469
AATAGACGGTCCCTCTGGTGCAGGTAAACTGGAATCCTCACTTGGTTCTGCAGGGGCTGTACCTGCCTTAATGGTGATGGTTGGTACTTCAAGAGGAGAGCCATTCGCTCCACTTGCTTT
>Bacterial.Accessory.Probes_round_1_probe_1470
TGCAGCGAATAAAAATTATGTGGATAAAAAAGTGTCCGACTTAAACAATAACCGTCCATTTGATTTTTATCTAGGCAATGACAAAGTCGTGAAAGATAAAGATGGTAATTTCAAAAAATT
>Bacterial.Accessory.Probes_round_1_probe_1471
AAGATGTAGGTTATACACGCTTTAATCTGCAAAATGCTTATCGTATTTTTGATAAACACACTTGCGATCATCTGATCGAGCATAAGGATACTTATGACTTTTCAACATTTGATGAGGAAA
>Bacterial.Accessory.Probes_round_1_probe_1472
ACATTTTTTCCTATGGCTGCATTATTAGGATCACTTATTGCACTTGGTAACCTTGCAAGTCGTAGTGAACTTATTGTGATTCAATCTGCTGGATTTTCTCGCTTTAGAATCGGTTTAGCC
>Bacterial.Accessory.Probes_round_1_probe_1473
TTTAGAATCGGTTTAGCCGTGATGAAAACCGCATTGCCATTGATGCTTATCACAATGATTATTGGCGAATGGGGTATTCCACAGACGGAACACTTTGCCAGAGATATGCGTGCAAAAGCA
>Bacterial.Accessory.Probes_round_1_probe_1474
CTGGGGATAGCTTCTTTGCGTCCAACGTCGTTGTCTATGACCGGATTATACAACTATATTAAATTCATGAAAGAAACGGGACAAGATGCTAAACGTTTTGAACTTACTTTTTGGCAAAAA
>Bacterial.Accessory.Probes_round_1_probe_1475
CTTACTTTTTGGCAAAAAGTCTTTCAACCGGTCTCTGTTGCGGTGATGATGTTGTTGGCACTTTCTTTTATTTTCGGATCTTTACGCAGTGTTACTGCAGGAGCAAGGATTGTAACAGGT
>Bacterial.Accessory.Probes_round_1_probe_1476
TATTAATTTGTGGCCAGCTACGGGGTTTTGAATATTCTGTGCCTAGATTTGAAAAGAAATTTGCACCACTAGGTGATATTGATGCCTATGTAAGTAGTTGGGAAGATGTAGGTTATACAC
>Bacterial.Accessory.Probes_round_1_probe_1477
ATATTGGAAACCACTACACCCCCCACCGGTAATATAAACACGTAATTTTAATTCTGTATTTTCTTCTTCTGAAATTAAGGTTTTGACTTTATTCGCCGCCGCATCAGTAAATGTTAAAGG
>Bacterial.Accessory.Probes_round_1_probe_1478
GCTTACATCAAAGTGAATACCCGGTTGATGCACCTCACGTTGTCCGTTTTAAAAATCCGACGGAAGGTACAGTTGTTTTCGATGATGCCGTTCGTGGGCGTATTGAAATTAGCAATCGTG
>Bacterial.Accessory.Probes_round_1_probe_1479
CCAGATGGCTTTAGGCAGGGGGACGGCGTATTTGGAGTATTTATCGCCACTATCTTTTTGTTTCTCATCAGCCGTTTCGCCGATATCATCGCTCCCGATGGCGATGGAGGAATAGCCTTG
>Bacterial.Accessory.Probes_round_1_probe_1480
TCGCTTTTTTCATTACATTTCTACAAGCTTTAACTCAAAGTAAAAAGCTGTCCTCAGATGAAGAAAGAAAGATTTGCCAAAACTTCTTAACATTACACCATCTGACATTAGGTAGTACGG
>Bacterial.Accessory.Probes_round_1_probe_1481
GCACTTTATTCTTGGTTGTATGCCAAGCATAATCGAGGAGAATTTGTATTACGCATTGAAGATACGGATTTAGAACGTTCAACCCCTGAAGCAACAGCGGCAATTCTAGAGGGAATGGAA
>Bacterial.Accessory.Probes_round_1_probe_1482
ACCGCCTGAACCACCGCCGTTTGTACTTGTACTACTTGACGGAACTGCACTACCTACGCCATTTGAACCTTCGCCATTTGTACTTGCATCACCTGACGAACTGCTTGCCACTGCTGGTGC
>Bacterial.Accessory.Probes_round_1_probe_1483
CGGTATCGAATTGGTAAATCTTTGCGTAATCAATATGATATGGCGATTGTCTTGCCAAATTCCTTGAAATCGGCTTTTATTCCTGCCTTTGCGAAAATTCCTGTACGCCGTGGTTGGATA
>Bacterial.Accessory.Probes_round_1_probe_1484
CGTACCGTTCCTTCGATAATTACATTTATATCAATTTCCACATCTTTACCATGAGTTAATTCACCACGCAAATCAAAACGTGCAGGATCAGCGAAAGTAACACCTGCAAGTAACAATTTT
>Bacterial.Accessory.Probes_round_1_probe_1485
GATTTGCAAGCGGTGGCAAAATCCGGCTTGAAGTTTAAAGGCAATGACGGCGTGGAAGTGCGTAAACAGCTGAGTGAAACCCTGTCCATCACAGGCGAGGGAACATTTAACAGCAACCGC
>Bacterial.Accessory.Probes_round_1_probe_1486
GTCTTTATTAAATTTTGCATATTCTTCTTCCCATTTAGCAGGGTCTTTATTTCTGTCGATTTTTCCACTACCATTCCCATTGCTATAAAACTCTGAACTCTTTTTGGCTTTGCCGTTGGT
>Bacterial.Accessory.Probes_round_1_probe_1487
TATGATTAACGGTGATGATGGTCAAAAATTATCTAAGCGTCATGGTGCGGTAAGTGTTATGCAATATCGAGATGAAGGTTATTTACCTGAAGCACTAATCAATTATCTTGTTCGTCTAGG
>Bacterial.Accessory.Probes_round_1_probe_1488
CGGCATAGATTATAGCAATGGTCCGAACTTAGCTGAAATTATTCCTGTTTTAAGTGAACGTTGCAAAACATTAAAAGAGTTAGCCATCTCAAGTCGTTATTTCTACCAAGATGTTGAAAA
>Bacterial.Accessory.Probes_round_1_probe_1489
GGTGAACCAGTCCTAGATCTTCAAAATTATAAAAGAACGCACAGTACTCAAGTTTCTCCTGTATTCGCGGGTGGTTTAGAGTATGCATTCATTCCTGAGTTAGCTTTACGTGTTGAGTAC
>Bacterial.Accessory.Probes_round_1_probe_1490
TTAGTATGCTAATACAGCACGACGGTTCTTAGAATATGCAGCTTCATTATGACCTAACTCTGCCGGTTTCTCTTCACCATAAGAAAGGGTTGAAAGTTGACTAGCTTGAACACCCTTATT
>Bacterial.Accessory.Probes_round_1_probe_1491
GCCTGCACGTCAGCAATGGTGGCTACGTTGGTTAAATCCGCTTGGCTATCAGGTTTCACTAAGTCAGCAACTTTTTCATAACCCTTGTAGTTGGCTTCATAGTCAGCATTGGCTTTTGTT
>Bacterial.Accessory.Probes_round_1_probe_1492
TGGGGCAATGAGAAGGAAAAATTACGTGCTGATTGGATTGCACAAGATATTCAAAGTGCGGTGGTTTTACCGAGACTTTCTTTGACCGAGCTGGCACAACAGATTGCGTATGCAAAGGCG
>Bacterial.Accessory.Probes_round_1_probe_1493
TAAAGGTGAAGGGGAGTTTAACAGTGCGACCACGGCGGCAGGCAATATTAAAGTGGACGCCTCCGAGACGGGACTGGATGTCAAACTGTCCGATCAGTTGAAGAACATGACTTCGTTTGA
>Bacterial.Accessory.Probes_round_1_probe_1494
GCTTGTACCGCTACAACTTTGAAGCCATCTTGATTGGCAAGTTCTATTACATCTGTCATGTAATATTCACCTTGTGCATTATTATTATCTAAACGAGCTAGCCATTTACGGAAACTTGCA
>Bacterial.Accessory.Probes_round_1_probe_1495
ACAACATTATTGTGTAAATCTTGCTGGTGAAACAGACTTAAATCAAGCTGTTGATTTGATTTCAGATTGTGTGGCAGTAGTGAGTAATGATAGCGGTTTAATGCATATTGCCGCCGCACT
>Bacterial.Accessory.Probes_round_1_probe_1496
GGTTATGATAAAACCGTATTGCCGACAGCAAAACATTTAGCCATTCCTAAGCCTTATTTGCAAGTTGATGCTCAAGAGTTGGAACAAACTTTAGAAACTTTTGCAAAACAAACCGCACTT
>Bacterial.Accessory.Probes_round_1_probe_1497
TTATTTTTTAAATTGATAACTTCCATCGGCTTGGCGGATAAACCTCGCACCATTGGATAGACGCAATTCATTGACACGCCCTTGCTTATTTAAGGATACTTGTACTTTATCACCCGCTTT
>Bacterial.Accessory.Probes_round_1_probe_1498
ATATTATTTCTTAAACAAAGATTCTAAAGCACGTCCTTATATTGGTGCCGGTGTGAACTATACTAAATTCTTTGGTGAAAAAGCGATAATGGCAAATGTTTCCAATCTTAAATTAAAAGA
>Bacterial.Accessory.Probes_round_1_probe_1499
ACCACCGAAATCGCCGGTTGAGGTGCTGTTGCCGTGTAGTTTCAACATAATTTTACCGTTGTCACTCACACGAGAGTAGCCCAAAGCCACCGCACTTTGCCCTCTATAGGTACCCGCAGA
>Bacterial.Accessory.Probes_round_1_probe_1500
ATCTAATCCACTCGGAGCAAGTTTTTTAGTTTTCGCCTTAGAATTTTTACCTAATGCAACAGAATCGCCAGCATCACCTTCAACCGTTGCACCTTCCCCAATAACCACCGCACTTTGGGC
>Bacterial.Accessory.Probes_round_1_probe_1501
ATAGCCTAATGCCACCGCACTTTGCCCCTTATACGAGCCAGCCGACGCTGCCAACATAGATTTACCTGGCATCACCGTCATCGGCAATCCTCCTGTAGCCAAAGCTCCAGCGATACCCGC
>Bacterial.Accessory.Probes_round_1_probe_1502
CTCTTACCATCAGAACCGCTTACATTAATATTCGACCCCAAGGCGACAATGTCATTTCCGCCGGTGATGCTGTTTTTATTACCGATAGACACCGCCCATTCGGCGTTTGATATATTCCCC
>Bacterial.Accessory.Probes_round_1_probe_1503
GTTTCCAATCTTAAATTAAAAGATTCTTGGGGAGCAGTATTTAACGCAGGGGTAGATATTCAATTGTCCGATAATCTTTATTTAAATACCGCTGTTTGGTATGCGAAAATTAAAACAAAA
>Bacterial.Accessory.Probes_round_1_probe_1504
GGCGATGGTTCCCGTCCCAAAGGCGGAAGAGTAGTTACCCTTGGCAATAGCAAGTGTCCCTATGGCGTTAGAATGGTCGCCGTAAGCGATAGACCTTGCCCCGATGGCAATCGCCCCACG
>Bacterial.Accessory.Probes_round_1_probe_1505
AATGATATTAGGTTGAATGATATTTATATTTATAGTTTTGATGATAAGCGTCAATTGAAACAAGTTACACATGCGAACCAAGCAAGTTTTGAACATGGCAAATGGAAATTAAGCGGAATT
>Bacterial.Accessory.Probes_round_1_probe_1506
AAAAAATCCATTGATAGCAATCAGTTTTATCTGAAATTGGTACAAAAAATAATTACTATTTTTAGTATGAATACCAGTGCAGAATACTTTACGACTAGAACTTCGTTTACGTCTGCCGGT
>Bacterial.Accessory.Probes_round_1_probe_1507
TGCAAACGCAAATCTACCGAGTGCAACCGTACTATCTTCTTTCGCATAGGCATATCTACCTAATGAGATTGCATTATCCCCCAATGCAACAGAGTATGAACCTATGGCAATAGCACCTTG
>Bacterial.Accessory.Probes_round_1_probe_1508
TTTTATCATTGCCCTCTGGCAACGCATTTATTGCTTGTTCTAAGCTACTTACCGCTAATGCTAAATCCGTGAAAGTTTGTGCTTTGTCCGAAAGTGCTTTAGCTTTCTCGCTCACCACTT
>Bacterial.Accessory.Probes_round_1_probe_1509
CCACTCGCCACATTGCTAATCCCAATAGGTGCGGTGCTTGGTTCGGCTTTGATCACGACCTGCTTCTTCTCTTCCTCAGTAAGATTTTTGCTAGGTTCTTTTTCTTTGTGGAAATTTCCA
>Bacterial.Accessory.Probes_round_1_probe_1510
GCATCATTCCACGACGGTTTAACTCAATTTGACAACACATATGATTATGGATCCGGTATTAACCTCGGTATTAACCGTAACTCTGTAACTTACGGTGTATTCGGTGGTTACCAAATCTTA
>Bacterial.Accessory.Probes_round_1_probe_1511
ACTTCCATTATTACTTCCAGTTATTGAAATATTAGAACCCAATGCTAGTATGTCGTTTCCGCCAGATACTTTGGTGTTATTACCAATAGCGACCGCCCATTCAGCACTTTCTATTTTGGT
>Bacterial.Accessory.Probes_round_1_probe_1512
CCAATAACCACCGCACTTTGGGCTTTTGATTCTGCTCCTTTACCTATAACCACACTGTTTTCTGCGGCACTAGCTTTTGCACCATTACCTAGTACGACTACACTTCCATTATTACTTCCA
>Bacterial.Accessory.Probes_round_1_probe_1513
ATGAACAAAATCTTCAAAACCAAATACGATGTAACAACAGGTCAATGTAAAGCCGTGTCCGAGTTGGCGAGCAATCGCCAAATAGCAAGTAGCTCGGAGAAAAAGCCAAAGTGCGGTGCT
>Bacterial.Accessory.Probes_round_1_probe_1514
GCAGCGGCTGGAGCTGTTGCACTACTGGTAGACGTTGCCCCATCTTTCTTCTCTAAAGTCAATTTAATATTCAAGCCAGCATTAAACTTCAATGTATCGCCACGACCGATTTCAATAGTC
>Bacterial.Accessory.Probes_round_1_probe_1515
TTCATCTTTAAATACTTTTGGTGCTTGTGCTTGTTCTACTTCTTGTTTCACATATTTTTGGCTATAACCGGCTTCGAATGCAAAACCAACATCACCCATTTTTCTGTTGTATAAACCTGC
>Bacterial.Accessory.Probes_round_1_probe_1516
ATGCGATTAAAATTTATTATTCCTGCTATGATTTTAGGATTAAGCGTTACCGCTTGTTCCAGTGTTCAAAAAATCGTTTATCGTATTGATGTTCCACAAGGAAACTATTTAGAATCTACC
>Bacterial.Accessory.Probes_round_1_probe_1517
ACCAATTCGGTGCCAATACATCAATCAGGCAATCGGGATATTGTTGTTTTAAGGTTTGATACAGACTATGGGACATAATCATATCACCCACCCAAGAAGGTCCAATTACGAGAATTTTCA
>Bacterial.Accessory.Probes_round_1_probe_1518
AGTTGGCAGTTCCAATAGGATTGGAAAGTCTGCTTTATTTGCTTTTAACTACATAATTGCATAAACTACCATATTACTGTTTTGTTTATTTAGGAATCGCCTTAGGCAAATTCCTTAAGT
>Bacterial.Accessory.Probes_round_1_probe_1519
ATGAATAAAGTTTACCGTGTTATATGGAGCCACGTCACTAATACTTTTATTGCAGTCTCAGAGCTTGCAACCTCGAAAGGTAAAGTAAAGTCTTTTAGCGCTATTTCTTCTAATCCACAA
>Bacterial.Accessory.Probes_round_1_probe_1520
TTAGTGGTGTTCAGTTCCGACAATCGGTTTGATTTTTTCCCATTTCCGACAAGATGGGCAATTCCATGATAGTTTGTGTGTTTGGTAACCGCAATGACTGCAACGATAATCAAAGCCTCG
>Bacterial.Accessory.Probes_round_1_probe_1521
ATGGCGATTGGTTATTCTCGTATGAGTGATAACGGTAAGATTATGCTTAAATTTCAAGGAAATAGAAATTCTCAAGGCAAAATGGCAGGTTCAGTTTCTATAGGGTACCAATGGTAAATT
>Bacterial.Accessory.Probes_round_1_probe_1522
TTAAGGAGAGTTTGTAGACGTAGAAGAGCAAAATCCGGCAGGAAATAGATCAGCCTTATTATTGCAATTTGCACTCCAAGTAACGCCGGTTGAAGCATCGCCTGTTGGTGTTAAGGTATA
>Bacterial.Accessory.Probes_round_1_probe_1523
CTTTGGCTTTTGTTAGCTCGCTTTTCGCTGTTTCAAGCTCTTTTTTAGCAGCTTCAAGTTTTTCTTTGCTTTCTTTTAGCTTTTCTTCCGCTTGTTTTCTCTCCTCGCCCTCAGACATTG
>Bacterial.Accessory.Probes_round_1_probe_1524
ATCCGTACTTACTCTTATCTGTTTCAACTTCCGCACCAAGAATATCCGTGCCGAGTTTGCCGAATGTTTCAATCACACTATACAACTGTCCGCCGTTAATCGCATCAGTGGAACCGTTCA
>Bacterial.Accessory.Probes_round_1_probe_1525
CAACATTTGATGAGGAAATTGCGAAATATACTTCAGAAATTTACTCTCCTGAGTCAATTAAACAGCTTTTGGCAAAACACCTACATTGGTGTAACGCCTTAATGATTAATCTAAAAAGAC
>Bacterial.Accessory.Probes_round_1_probe_1526
TCCAATGGACTGCGGTGGTTTAATGCAAATCATTCTGCATATAATTCACATAGAGACAAAACATTAAGATTGGTTTCAGGCAGTATTAACTGGCAGAGACCGTTTGTTTTTTTTAATCGA
>Bacterial.Accessory.Probes_round_1_probe_1527
AAGGGGCAAAGTGCGGTGGCATTAGGCTATTCTCGCATGAGTGATAACGGCAAGATAATGCTACGCCTACAAGGTACAAGCACTTCAACGGGCGATGTCGGCGGTTCGGTTGGTGTAGGC
>Bacterial.Accessory.Probes_round_1_probe_1528
GTGCTTTTTTAATCTCAACGAAGTTACCCACATGAGTATCTTCATTCAATTTTGCACCCGGACGTAATCTTGAGAATGGTCCAATTTTGGCATTATTACCCACAATGGCATCTTCAATCA
>Bacterial.Accessory.Probes_round_1_probe_1529
TGAAACTACCATCTGCCCCTTTCACGACTTTTTCATTGCCTAGATAAAAATCAAATGGACGGTTATTGTTCAGATTTTTAACCTGTTCATCGACATAGTTTTTATTCGTTGCACTAGTGC
>Bacterial.Accessory.Probes_round_1_probe_1530
TAGCGTAGATTTTCTACCGTCCACTTCACGTGTCTCAAAAGAGGTCATATTTTTCAACTGATCGGACAGTTTGACTTCCAGCCCTTTGCCATCTTGAGACATTTCCACTTTGATATTACC
>Bacterial.Accessory.Probes_round_1_probe_1531
GCTTGATAGCCACGATGTTTGATTTCATATTAACGTTAGCCTATAATGTATAGCCAATAATAAAGCATTGACTAAAGCAATAAGATTTAGTTGGAACAGTGCTATTAGAACCTATTATGG
>Bacterial.Accessory.Probes_round_1_probe_1532
GCTTCTTTTAAATCATTTCTTGCTTGTTCAAGTGCTTTTTTCGCTTCATCAAGTTTTGTTTGATTTTCTTTGAGCTTGGCTTCTGCTTGTGTTTTATCATTGCCCTCTGGCAACGCATTT
>Bacterial.Accessory.Probes_round_1_probe_1533
ATTATTAAATTTGTTGAACAATTTCGTAGTATTGGAAAAGGAACTTACGATGTTATTCAGGCAACACTGTTTACTTTATTAACTATGCCAAAAGATATAGAAACATTTTTTCCTATGGCT
>Bacterial.Accessory.Probes_round_1_probe_1534
TATACTCAACCTTTCTCATTTTCGACTTTGGATATTAAGTTATCATATTCCGGTTATAAGAAACAGTTGAGAGGAATTCATACTCACGGATCCAGTGGGGAAACAAAGCAAGCGTCATTT
>Bacterial.Accessory.Probes_round_1_probe_1535
GCAAGGATTGTAACAGGTATTTTTTTTGGGTTTCTATTTTATGTTATCAACGAAATTTTAGGGCGATTAAGCCTTCTGTATGATATACCAATTGTACTTGCAGCCCTCATTCCAAGTTTA
>Bacterial.Accessory.Probes_round_1_probe_1536
AGCACTTAATAATTCATCATAATCTAACTTAACACCAACCAAGGACTTTTCTAATTCTGTTATATTTTTTTTAGCAAAAAAGTCTCCACTTATTTTGATTTTTTCAATTCTTTGGCCTTC
>Bacterial.Accessory.Probes_round_1_probe_1537
TAATAAAGAATCTTTGTCTTATCGATATATGTATGCATTTTACAATAAAGAATCCTACCAAGGGCATTTGAATTGTGGGCTGGAAGCTTGGGTTAATGGATTGCAGATTGTACCGTCAAA
>Bacterial.Accessory.Probes_round_1_probe_1538
CAGAAATCAGAAAGGTGGAACTAGTACCCAAAGATTTTCCTAAAGATCTTGTTCTTGCTCCATTGCCAGATCATGTTAATGATTTTACATGGTACAAAAATCGAAAAAAAAGCTTAGGTA
>Bacterial.Accessory.Probes_round_1_probe_1539
TACGACGTGGATCAGCTGATCGAAATTCTAAATACGGGAAATAAGACAGCAAAGGTGAATGTGATTGCAGCGAATGAGAAAAGTATGTCAAATTTGAGCATTGAGAGGCACCGCACTTCT
>Bacterial.Accessory.Probes_round_1_probe_1540
CAGCATGTTGAACAGTAAGTTTTCTGATAAGCTCGTTCTTTTCAAATTAGCACCGCACTTTGGCTTTTTCTCCGAGCTACTTGCTATTTGGCGATTGCTCGCCAACTCGGACACGGCTTT
>Bacterial.Accessory.Probes_round_1_probe_1541
GTTGAATTCCAAATTATCAAATGTAAAGAAAAACTCTCGACCAATTCTTATGTAAGTGAAGATAAAAAAAACAGTGTTTGCGATAGCTCATTAGATATCGCAACACAGCTCTTACTTTCC
>Bacterial.Accessory.Probes_round_1_probe_1542
TTTGTTTTTTTTAATCGAGGAATGAGTTATCAATTTCGTTTAGGTGCACAATATGGATTTGATAGCTTATATGGAGAGAACCAGTTCTCAATTGGAGATGAATATACGGTAAGAGGATTC
>Bacterial.Accessory.Probes_round_1_probe_1543
GTGGCATTTTCTGAAGTTAAAGAAAGTTTGGTGACTTCTGTATCAGTACCATTTCCGCCCGCACTTCCATTTTTAGACGGTGAAGAAATTGATTTTATATTTTTCAAATCTTCAGCCGTT
>Bacterial.Accessory.Probes_round_1_probe_1544
TTGTGAAAGAAAAGGTACCTTACATCTATAGAAAGCTTTTACCAATAGAAGATTCACATATTCATAGAATACCTTTAGTTTCTATTTATATCCCCGCTTATAACTGTGCAAATTATATTC
>Bacterial.Accessory.Probes_round_1_probe_1545
AGCCACCATTGCTGACGTGCAAGCGGTAGCGAAATCGGGCTTGAAGTTCAAGGGCAATGACGGTGTTGAAGTGCGGAAACAACTCAGCGAAACCTTAGAAATTAAAGGTGAAGGGGAGTT
>Bacterial.Accessory.Probes_round_1_probe_1546
CTAACACAAGTATTGTACAATGCCGGTTATGTAACCAGTGCTATTGGTTTAAAATCTTCAAAGATCAAAAACGGTGAAGTGGAATTTGTCGTACTTTGGGGAAAAGTAAATGATATTTTA
>Bacterial.Accessory.Probes_round_1_probe_1547
ACCACTTGCCACATTGCTAATCCCAATAGGTGCGGTGGTCGGTTCGGCTTTAATCACGACCTGTTTCTTCTCTTCCTCAGTAAGGGCTTGATCAGGTTTACCGTCTTTTAATTTTTTGAA
>Bacterial.Accessory.Probes_round_1_probe_1548
ACAGCTCTTACTTTCCAACGTAAAAAAATTAACTCTATCCGAATCAGAAAAAAACAGTTTAAAAAATAAATGGAAATCTATCACTGGGAAAAAATCGGAGAACGCAGAAATCAGAAAGGT
>Bacterial.Accessory.Probes_round_1_probe_1549
TTGGTCAATCAGAAAACAAACTACCCATTTGAAGTCGTTGTTGCAGATGATGGTAGTAAGGAAAACTTACTTACCATTGTGCAAAAATACGAACAAAAACTTGACATAAAGTATGTAAGA
>Bacterial.Accessory.Probes_round_1_probe_1550
CTAACAATTGCAAGCGGTGCAACGATTGGTGCAGGAACAACCGTCACCAAAGATGTACAAGAAAATGAGTTGGTTATTACTCGTGTTCCACAACGCCATATTTCCAATTGGCAACGACCT
>Bacterial.Accessory.Probes_round_1_probe_1551
TTAAACGTATCACCTTCACCTTTAATTGCTAAGGTTTCGCTGAGTTGTTTACGCACTTCAACACCATCATTGCCCTTAAACTTCAAGCCGGATTTCGCTACCGCCTGCACGTCAGCAATG
>Bacterial.Accessory.Probes_round_1_probe_1552
CATGAGATGCTTTGAATGAAACGCGTGAACCGTTATCCACTAAATCACCGCGCTCATTTTTTTCTTTTTTAAGGATTAAACGTAAAGAACCGTTTACATCAACTTTTGTACCGTCTTGAT
>Bacterial.Accessory.Probes_round_1_probe_1553
AAAATTGAAACAGCTATCAAAGAAGCTATTGTTACAAAAGTTCCAGCACTAAAAGACAAGGAATTAAATTTAAACGCTGATTTAAGCAAGAAAAGCGTAACTGTTTCTGCTAAAGGCTTC
>Bacterial.Accessory.Probes_round_1_probe_1554
GTCTTTTAATTTTTTGAAATTACCATCTTTATCTTTCACGACTTTGTCATTGCCTAGATAAAAATCAAATGGACGGTTATTGTTTAAGTCGGACACTTTTTTATCCACATAATTTTTATT
>Bacterial.Accessory.Probes_round_1_probe_1555
CTTTTGTACCGTCTTGATTGTAAACTGTTGCTGCGTTTGCTGAAGTTGCTGCTACTGCTGCGACTGCTAATGCTACGATTGTCTTTTTCATAGTATCACTACCTTGTTTTTGGAGTTTTA
>Bacterial.Accessory.Probes_round_1_probe_1556
TACTCACGTACTACTTCACCTTGTTGGTCTTTTACTTGCACGGGTACATTTTTACTAAAACGAAGTTCTGTATAAGCTAATGCGCTTAAGCCTTCGCCTAAATCATGAGATGCTTTGAAT
>Bacterial.Accessory.Probes_round_1_probe_1557
GACATAAAGTATGTAAGACAAAAAGATTATGGATATCAATTGTGTGCAGTCAGAAACTTAGGTTTACGTACAGCAAAGTATGATTTTGTCTCGATTCTAGACTGCGATATGGCACCACAA
>Bacterial.Accessory.Probes_round_1_probe_1558
TGCGATATGGCACCACAACAATTATGGGTTCATTCTTATCTTACAGAACTATTAGAAGACAATGATATTGTTTTAATTGGACCTAGAAAATATGTGGATACTCATAATATTACCGCAGAA
>Bacterial.Accessory.Probes_round_1_probe_1559
CATAATATTACCGCAGAACAATTCCTTAACGATCCATATTTAATAGAATCACTACCTGAAACCGCTACAAATAACAATCCTTCGATTACATCAAAAGGAAATATATCGTTGGATTGGAGA
>Bacterial.Accessory.Probes_round_1_probe_1560
GTGAGGTTGGAAAATTTAAGCATCTTAATAAAATTTGTTATAACCGCGTATTACATGGTGATAATACATCAATTAAAAATCTAGACACTCAAAAGAAAAATCATTTCGTTGTCGTTAATC
>Bacterial.Accessory.Probes_round_1_probe_1561
TGGAGTGATCTGTTAGGAACGAATGACCGTTGGAGTTTTTCAACGGGTTATCGTATTTATAAGGATCGTCAAGCAAATCGGCAACAAAATTATTCCTTGTCTTATACTCAACCTTTCTCA
>Bacterial.Accessory.Probes_round_1_probe_1562
AAGCAAGCGTCATTTAAGTTATCGCACACATTATTGCGTAATAAAGACATGATTTTATCTTTATATGGAGAACTTGAGTTTAAAAGGCGTCTTAGCTACTTTGGTGATATTCGCATAGGG
>Bacterial.Accessory.Probes_round_1_probe_1563
GTTCTCAAACACAGTTGAACTTTATTTTGGTAAAACTAGAAATCGTTAATTATTTATTTGCGTTATTCATTAAAGATAGCAATTATCTTAAGCAGATTGATATCGCTTTTTTCATTACAT
>Bacterial.Accessory.Probes_round_1_probe_1564
AAAGTAAATGATATTTTAGTGGAAGAACAGCAGGCTTCTTTGTTCAAAGATAAAGCAATGCTATTTGTTTTGCCTAATTTAAAAGGAAAGGTACTTCGTATTTACGACGTGGATCAGCTG
>Bacterial.Accessory.Probes_round_1_probe_1565
GAGAGGCACCGCACTTCTTATCCGCAGGTTAGTTTAAGCCTGAATAATTCCGGTGAAGGAAGTAATGCCGAAGGTCGAAATCAGGCAACATTAAGCATCTCATGGAGTGATCTGTTAGGA
>Bacterial.Accessory.Probes_round_1_probe_1566
GTTTTTTCAGAGTAATTGACGGCGGAATGGCATACCATCAAGAACCACCTGGTAAAGAAAATGAAACAGACCGCGAAGCTGGTAAAAGTATTACGCTTAAAATTGTGAAAGAAAAGGTAC
>Bacterial.Accessory.Probes_round_1_probe_1567
TAAAAATCTGATAAAAAAATATTTTAATGATAATGATTTAAAAACAATAAATATGAAAGGCGCGTCACAAGGAATGTTCATAAAATACACTTTAGCACATGATATTGCTACGATTATGAA
>Bacterial.Accessory.Probes_round_1_probe_1568
AAAAAAAGCTTAGGTATAAAGCCTGTAAATAAGAATATCGGTCTTTCTATTATTATTCCTACATTTAATCGTAGCCGTATTTTAGATATAACGTTAGCCTGTTTGGTCAATCAGAAAACA
>Bacterial.Accessory.Probes_round_1_probe_1569
ATTTCGTTGTCGTTAATCAATCATTAAATAGGCAGAGAGTAAGTAATTATAACTATGATGAATTCGATAACTTAGATGAAAGTAGAAAATACATTTTCAATAAAACAGCAGATTATCAAG
>Bacterial.Accessory.Probes_round_1_probe_1570
ATGACCTCTTTCAAATTATTAGGCTTTTCGGTCTTGAGTGTGGCTTTGCTCTCTGCCTGCTCTTCCGGCAAAGGTGGCTTTGATTTAGACGACGTCGAGCATACCCCCCCCCCTCCTCCT
>Bacterial.Accessory.Probes_round_1_probe_1571
CTTGTTTTTGGAGTTTTATAATTCGATTAAATGATTGTTGCCAATCACTCAATCAACCTAAAATCGACTAACAGACGATAAGTCGTCTGCACATTTTTGCAAATGCAAGATAGCAAAGCT
>Bacterial.Accessory.Probes_round_1_probe_1572
AATGATAGTTATAACCATATAAAAAAATATGATATCGGCATGAACTTCTCCTCATTAACAAATGATTGGATAAATAAAATTAATGCACACTCACCATTTAAAAATCTGATAAAAAAATAT
>Bacterial.Accessory.Probes_round_1_probe_1573
CATAAAAACTAAAGCTCATTTAAGCAATATGAACAAGTTAAGACAACTAAATCTTAATTTAGAATATATTATTTTTGACAACCATGACAGCCTATTTATTAAAAATGATAGTTATAACCA
>Bacterial.Accessory.Probes_round_1_probe_1574
ATGCAAGATAGCAAAGCTCCGTTTTCTTGTCAAAACAAAATAGGTTTGTCTTTTTTTTACCTTATCCTTTAAAAACAATATGTTATAAAAAATCAGCGGTTTTTTCAGGGTTAAAAAAGT
>Bacterial.Accessory.Probes_round_1_probe_1575
TTTTTTCAGGGTTAAAAAAGTGTTAAAAGGATCACATTTATTAAAAATTTTATTCTCTTTAGAACTTTTCTTTTAAAACATAACACATTGATTTAAAAATAAAAATAGTATAAATCAAAG
>Bacterial.Accessory.Probes_round_1_probe_1576
TATACGGTAAGAGGATTCAAAGGTGGGGCAGGCTCAGGTGATCGTGGTTTCTATATTTCTCAAACAGTTACGATCCCTTTTTACCCTCAAAAGAGTTATTTATCTTACATTAACCCTTTT
>Bacterial.Accessory.Probes_round_1_probe_1577
TGACTTCTAAGCCCTTGCCGTCTTGAGACATTTCCACTTTGATATTGCCGGTAGCGGTGCTGTCGCTGTTAAATGTGTCGCCCTCGCCTGTAATTGCTAAGGTTTCGCTGAGTTGTTTAC
>Bacterial.Accessory.Probes_round_1_probe_1578
TTTCTAAAGAATGGCTAAATAAAGTAGGTTGGTTCGATGAAGAATTTAATCATTGGGGGGGCGAAGATGTAGAATTTGGTTACAGATTATTTGCCAAAGGCTGTTTTTTCAGAGTAATTG
>Bacterial.Accessory.Probes_round_1_probe_1579
GCATCTCATGACTTAGGCGAGGGCTTAAGTGCGTTAGCTTACGCAGAACTCCGTTTCAGTACAAAAGAGGAAGTAGAAGTTACACAAAATCAAAAAGTAGTTCGTAAATACAAGGTTGAA
>Bacterial.Accessory.Probes_round_1_probe_1580
AGGGCGAAGGCGTTTTCATCTTTTGCAAAGGCGAAGTTCCCGATGGCAACCGTGCTGTCTTCTTTGGCGTAGGCGTGTCTGCCGAGGGTGAGGGCGTTATCCCCCAATGCGACAGAATAC
>Bacterial.Accessory.Probes_round_1_probe_1581
TCCAATTGAGTTTGAAGTTTCTTTTTATCCTCACCCTCAGGCATGGCACTCATCGCCATTTCTAAACCGCTCACGGCTAAAGTTAAATCGGTTACTTTTTGGGCTGTAGTTGAAAGTTCT
>Bacterial.Accessory.Probes_round_1_probe_1582
ATATCGTTGGATTGGAGATTAGAACATTTCAAAAAAACCGATAATCTACGTCTATGTGATTCACCGTTTCGTTATTTTAGTTGCGGTAATGTTGCATTTTCTAAAGAATGGCTAAATAAA
>Bacterial.Accessory.Probes_round_1_probe_1583
TCAAAACTAGGCGTATATACTTCTCGTCCATTCACTCCTTTTAGTTTTTTATGTTCTTCATCAAATTGTTTAATATCAAATCCCTTTTTGCCATCTATTGTTTCCCCAAACTCATCGCCC
>Bacterial.Accessory.Probes_round_1_probe_1584
AAAACAGCAGATTATCAAGAAGAAATTGATATTCTAAAAGATATCAAAATAGTACAGCGTAAAGATGCAAAAGTTGCAATAAGTATATTTTATCCAAATAGATTAGATGGGTTAGTTAAA
>Bacterial.Accessory.Probes_round_1_probe_1585
ATTGCTACGATTATGAAAGAAGTCATTACATTATGCCAATCTACAGATAGTGTTCCTGAATATAATACTGAAGATATTTGGTTCCAATTTGTACTTTTAATCTTAGAAAAGAAAACCGGC
>Bacterial.Accessory.Probes_round_1_probe_1586
ATGTATGAGAATGGCACAGGTAGCGGAAGTGGTGCAAGCGGAAGTACAGTTGGTGAAAATGACCTCATTACCAAAGGATACCTTGAACAAGCGTTAAATAAATTTAAGTTCAAGGTTGAA
>Bacterial.Accessory.Probes_round_1_probe_1587
ATGAACAAATTAAGCGTTGTTATTCTTGCCGCCGGTAAAGGAACTCGCATGTATTCGGATTTACCTAAAGTATTGCACAAAATTGCAGGTAAACCGATGGTTAAACATGTGATTGATACC
>Bacterial.Accessory.Probes_round_1_probe_1588
ACTTCAGACATCAAAAAGGAAATACTAGAATTTCATAACAAGAATCAAATCAATATCTTGTTAAATAATGATGTTTCTTATTATACAAACAACAGGCTCATAAAAACTAAAGCTCATTTA
>Bacterial.Accessory.Probes_round_1_probe_1589
CAAACCTAAAACGACAAAACAAAGAGGAACGGGAGAAGAAAAAGCTGAGCAATCAAAAGACAATAAAGGTAAACATAACCAAGGAGCAATCGCAATAGGGTCGTATACTGTTGCTCTTGG
>Bacterial.Accessory.Probes_round_1_probe_1590
CCTCGCCCTCAGACATTGCATTCATCGCCATTTCCAAACCGCTGACTGCTAAAGTTAAATCGGTTACTTTTTGAGCTGTAGTTGAAAGTGCGGTAGCTTTTTCGCCTATTGCTTTCACTT
>Bacterial.Accessory.Probes_round_1_probe_1591
TCCCCAAACTCATCGCCCATAGTCACATTCGCAAAGGTATATTCCCCTAACGCTAAGGAACCGCTACCGCCAGCGTAGGAATTGGCCCCGAAGACCATCGAGCCTGTTTGTATTGCTTGG
>Bacterial.Accessory.Probes_round_1_probe_1592
CGCCTATTGCTTTCACTTTTTCCTCAACAGCTTTGGTGAGTTCAGTCGCTTTCTTTTCAGCTTCTTTCTTCGCATCCTCTTTTGTTTCAGGGGCTGGTAGTCCTAGACCACTCGCCACAT
>Bacterial.Accessory.Probes_round_1_probe_1593
TTACTCTCTTTTTCTATTAAGAAGCCACCAAATGAGAATCATAAAAAGTAAACTTGGAATGAGGGCTGCAAGTACAATTGGTATATCATACAGAAGGCTTAATCGCCCTAAAATTTCGTT
>Bacterial.Accessory.Probes_round_1_probe_1594
CTAAATTCAACGTTGAACTTAATGCACCAAATTTTGTCGTGACATAACTTTTCACCGCACTTGCTGTTACTAATTTATCATTTGGATCTGTAGTTGTTCCTGCTCCACCTGGACTAGATG
>Bacterial.Accessory.Probes_round_1_probe_1595
TTAGATGCTAAAAGATGAGCCACAACCGCAAGTTGTTGATGCATTTGGATTGTTCACAATAAATCTTGAGCCTTCTAAACCTTCAGTATAGTCCACAGTACCACCAACTAGGTATTGTAA
>Bacterial.Accessory.Probes_round_1_probe_1596
GGTTACGCAAGCAAGAGAAGCAGCGAAAGAGGCTAAGCCTTTGGTTCAAGAGTTATTGCATTTAAAAAATCAACAACAATTTGAAAAAGTTGAGCAAAATTTCGAGAAAGCACAGCGGTT
>Bacterial.Accessory.Probes_round_1_probe_1597
ACCACTTTCAAACCGTTGCTGTTTAGTGTAGATTTTCTACCGTTCACTTCACGAGTTTCAAACGAAGTCATGTTCTTCAACTGATCGGACAGTTTGACATCCAGTCCCGTCTCGGAGGCG
>Bacterial.Accessory.Probes_round_1_probe_1598
AGAACCTTTACCCAACGCAATAGAATCACCAGCGTTGGCTTCAACCACCGCACTTTGTCCAATGGCGACACCGCCATCAGCATTTTGGTACACCCTCGATTGATAGCCGATTGCTACCGC
>Bacterial.Accessory.Probes_round_1_probe_1599
AGCCGATTGCTACCGCACTAGGGCTCCAAATCTCCGCTTCCACACCTATTGCCAAGGAGTTTTTACCCATGGATCGGGCGGCTTTGCCGAGGGCGAAGGCGTTTTCATCTTTTGCAAAGG
>Bacterial.Accessory.Probes_round_1_probe_1600
AATAGATTAGATGGGTTAGTTAAAAAATTAAACAATATTATCGAATATAACAAAAATGTACTCATTATTGTTTTACACATTGACAAAAATCATCTCACTTCAGACATCAAAAAGGAAATA
>Bacterial.Accessory.Probes_round_1_probe_1601
TTATTTGCTACCTTTCACTGAGATTTCAACACGACGATCTTCTGCTAAACAGGCGATTAATGCTTTGCGACCTTTAACCGCATCACATTTCATACCAGTCACCGGATTTGCTTCACCGTA
>Bacterial.Accessory.Probes_round_1_probe_1602
GCGAAAATTAAAACAAAAGCAAGTTTTAATAAGGCGAATGGGGGGGGCGTTCCAGGAGTTGGAGTTCCAGGAGTTGGAGTTCCAGGAGTTGGAGTTCCAGGAGTTGGAGTTCCAGGAGCG
>Bacterial.Accessory.Probes_round_1_probe_1603
TTAAACATTTTGTGTATGAATAAACGCAATTGCATTATTTATTCTGCTAATTGTGCGATCTTTACCAACCAATTTCGCTGTAATATCCATTGATGGTGATTGTCCCAAACCAGTTACCGC
>Bacterial.Accessory.Probes_round_1_probe_1604
CGTAGCGGAGATCTGTTTTATGGCGTTTATCACGATACACAAAGTAATATTCTTGTAGAAGAAGCGGATAAATTCAGTAAATATTTTGTTATTTATGATGAAAATCGTGTTAACAGTAAA
>Bacterial.Accessory.Probes_round_1_probe_1605
TGGTTTCATCAATTACATCTTTAAATGTTTTCGGTTCGGTTGGTTGTTGTGTTTGATCCTGTCCTCGATGATATTTTACTTTTTCAAACGTTGAAGCCTTAAATCCGTACTTACTCTTAT
>Bacterial.Accessory.Probes_round_1_probe_1606
AAATTCAACGTTGAACTTAATGCACCAAATTTTGTCGTGACATAATTTTTCACCGCACTTGCTGTTACTAATTTATCCGTGGAGCCTGTTGTTCCTGCTCCTGCTCCACCTGAACTAGAT
>Bacterial.Accessory.Probes_round_1_probe_1607
ATTTTGCTATCTTGTTTCGGATTTACTAACTCTGCAACTTTTTCATAGCCTCCGTAATTTTTCTCATACCCTTTATTGGCTTCTGTTAAGCCTTCTTTGGCTTTTGTTAGCTCGCTTTTC
>Bacterial.Accessory.Probes_round_1_probe_1608
AGTCAGCATTGGCTTTTGTTAATTCTGTCTGAGCCTCGGTTAAAGCAGTTTTTGCTTTCCCTAGATCTTCTTTAGCTTTTTCAAGCTGTTTCTTGTTTTCCTCCAATTGAGTTTGAAGTT
>Bacterial.Accessory.Probes_round_1_probe_1609
GGTGATATTCGCATAGGGAAATATCACAATAACAAATTGAATATAGGATTATCTTATGTGACCAATTTGGGGCATGGCAAACTTTATAGTGATCTGTCTTATTCCAATGGACTGCGGTGG
>Bacterial.Accessory.Probes_round_1_probe_1610
AAATATAAATAAAATTTGGGTGAAGTGAGAAATAGAGGCATTTACCCGATGTTTTTATCTTTGATTTATACTATTTTTATTTTTAAATCAATGTGTTATGTTTTAAAAGAAAAGTTCTAA
>Bacterial.Accessory.Probes_round_1_probe_1611
TATCATTTCCGCCTGAAACGTTGTTTTTATTACCGATAGAAATTGCCCATTCGGCGTTTTGTATATTCCCCTGTTCACCATTTGTTAGACTGGCTATAGAGATAGAGCCTTTTGCATTTT
>Bacterial.Accessory.Probes_round_1_probe_1612
GAATATGTGGAGCAGCTATACCTGGAAAAACAATTTTTTCATTTAATCTTAAATGGTTCATTGCTCAAATTTGAATAGCTAGTCAGTATGCGCCATCCTTAACATATTTACCATTTCTAA
>Bacterial.Accessory.Probes_round_1_probe_1613
ATTTTGCTATCTTGTTTCGGATTTACTAACTCTGCAACTTTTTCATAGCCTCCGTAATTTTTCTCATACTCTTTATTGGTTTCTGTTAAGCCTTTTTGAGCTTCTTTTAAATCATTTCTT
>Bacterial.Accessory.Probes_round_1_probe_1614
ACTTCCGCACCCAGAATATCCGTGCCGAGTTTGCCGAAGACATCGATAACACTGACAAGCTGTGCAGCATTCACCGCATCGGTTGAACCCTCTGTTAAAGTACCCGCTGCAACGTTGGTA
>Bacterial.Accessory.Probes_round_1_probe_1615
AATATTCTGACCACTCGTAAACTTCAACGTATCGTTGCGACCGATTTCGATAGGCTTACCGCTACCATTTTCAACCTTGAACTTAAACTTATCTAATGCTTGTTCAAGGTAGCCTTTAGT
>Bacterial.Accessory.Probes_round_1_probe_1616
CATTGATTTTGGTGGGGAAGAGATCTTTTTGGATTTTGATGAAGTAACAAAACATTATTTAAACCAACCATTATCGGCAAAAACGGTGTTTGCGTTGACAAAAGAGCTAACACAAGTATT
>Bacterial.Accessory.Probes_round_1_probe_1617
ATGAAAAAATCAAAGTTTTTACTACTTGGATCAGTAGCTTCATTGGCTTCAATTCCCTTTGTAGCAGCTAAATGTGGTGAAACCAAAGAAGAAAAGAAACCAGAGCCCGACAAAAATCCA
>Bacterial.Accessory.Probes_round_1_probe_1618
ACATTGCTAATCCCAATAGGTGCGGTGCTTGGTTCGGCTTTGATCACGACTTGTTTCTTCTCTTCCTCAGAAATATCTTGAAGTGTGACGTCTTTTAATTTTTTGAAACTACCATCTGCC
>Bacterial.Accessory.Probes_round_1_probe_1619
AAAATCAGTATTTAGCGTTGGATCATCAGGAAACGAGAGAATAATAACTAACGTCGCAGATGGTAAAGTCGATACAGGGTCAACCGATGCGATTAATGGTGGGCAACTTAAGAGTGTAAT
>Bacterial.Accessory.Probes_round_1_probe_1620
ACAACGGCAGTGGTAACCATTGGCACGACTGAGGAATTGAAAAACATCACCTCGATTTCCTCTAAACCTAAAGATGGAAGTGCGGGCGGAAATGGAGAAGTCACTAAACTGACGTTAGAT
>Bacterial.Accessory.Probes_round_1_probe_1621
GGTTTGATCTTCTACAGATGATTTTCTACAATTTAAAAGACTGAGGCCGATATTACCCGGACTCAGCCTTTTTATTTCAGTTTTTAGCAAAAGATAACTTTATTTTTTCTCGCTAACCAT
>Bacterial.Accessory.Probes_round_1_probe_1622
TTTGAGCCTAGAGATCTGACTTTTAATGTTAATGTAGCTTATTTTGCCCCCTCCTCATTTATCCAAGCTCCACCAGAGGAAATACTACTCATTTTAAAAAAGTGTTCTCAAACACAGTTG
>Bacterial.Accessory.Probes_round_1_probe_1623
GACAGATACACCAGACTACCTATTTCAAGAGTGGGGTTTTGGATTAGGTGATCAGCTTTGGATTGGTATGTCTGAGCCGATGCTTCATTTATTAAACTGCCATAATAAAGAATCTTTGTC
>Bacterial.Accessory.Probes_round_1_probe_1624
AATATTTCAAAAAATACGATTTGATCATCAAGATTAGACCAGATTATTTTTTTAGAGACGAAAATGCTATTCCTTTGACTGCTTTGAGCAGCACCTCCGTATTGACAGATACACCAGACT
>Bacterial.Accessory.Probes_round_1_probe_1625
ATTAGCGTTACTCGTTATAACGACTCTGCTGGTTTACCGTGGGGTAGCTGGAAGAATGTTGCAGCTGCCTTGGATGAATTTCTCGTGAAAAATGATTGGAAGTTTGAGCCTAGAGATCTG
>Bacterial.Accessory.Probes_round_1_probe_1626
AAGATCCATTCCTTGCAACATATTGATATGTATTATTTTGAGAAAGATGACCGCGTAACGACTTTCAAAATCCTAATTTATTGTAAGTAAAACAAATAAAACCCAATAAAAAGCCAGTGT
>Bacterial.Accessory.Probes_round_1_probe_1627
CCAGAAGTTGACAAACCAAAGCTTAGCGAAACATTAAAATCTATTACTGGTAATGATTTAGGAAAAGTACAAGTTGCTGAACAAGATAAAAGCAACAAAGAAAAAATTGAAACAGCTATC
>Bacterial.Accessory.Probes_round_1_probe_1628
TGATTAATCTAAAAAGACACAAAGAGTATCCTTATAACAAAATGAGTAACTCTGAAAAAATGTATTACCACAACAGTTACTGGATTGAAACTCTCGGGCATGAATATTTCAAAAAATACG
>Bacterial.Accessory.Probes_round_1_probe_1629
TAGAGGTTATGGATATGAAAACAAAACATTTTTTTAACTCAGATTTTACTGTAAAAGGAAAAAGTGCCGATGAAATTTTTAGAAGATTGTGTACTGATCATCCTGACAAGCAATTAAACA
>Bacterial.Accessory.Probes_round_1_probe_1630
CAATGCGACAGAATACGACCCGATGGCTATCCCGCCTTGGTTATAAGTGCCGTTTTTGTCTTTGGATTGTTCGGCTTTTTCTTCGCCTGTACCTTGTTGTTTGTTTGTTTTGGCTTTGTA
>Bacterial.Accessory.Probes_round_1_probe_1631
TTCAAATCTTCAGCCGTTGCAATATTTAGCTCTACTGTTTTTGGTGCAGTAGTGGTTGGTGTACTCGTATCGCCTGTTGTGGTAGTGGTTGGGCTAGCTGTCTCTGACGAAGCCATACCA
>Bacterial.Accessory.Probes_round_1_probe_1632
TCTGACGAAGCCATACCATTTGAACCGCCGTCCTGTGTACTTACACTACTTGACGGAACTGCACTACCGCCACCATTTGAACCACCGCCATTTGAACTTACATCGCTTGACGAACCGCTT
>Bacterial.Accessory.Probes_round_1_probe_1633
CTTACAATAAATTAGGATTTTGAAAGTCGTTACGCGGTCATCTTTCTCAAAATAATACATATCAATATGTTGCAAGGAATGGATCTTTTTGTTAGAATCTGAAAAAAGCCAGTGTTAAAC
>Bacterial.Accessory.Probes_round_1_probe_1634
TTAGAGAAGCTATTAATGAAAGCATTACGGCTATTAACAAGGGCTTGATGTTCAGAGCGGATCAAAGTGCGGTAACAAATGGCACTCAAAACACACCGCACTATCTTGGTTCGACCCTTA
>Bacterial.Accessory.Probes_round_1_probe_1635
TCATCAAATGTGATTTTGGTACCATTACTATCACCTATAGATTTAATACCCGTTAAATTTTCTTTAAGTTTTATACTGACGTTCTTTTGATTTGCATCCAATGAAGTCGTGATATTACTA
>Bacterial.Accessory.Probes_round_1_probe_1636
TCGCTTGACGAACCGCTTGCTATTGATGGAGCTGGTGATGGTGCAGCGGCTGGTGCTGCCGCACTTGCACTACTACCAGACGTTGCCCCATCTTGCTTCGCTAAAGTCAATTGAATATTT
>Bacterial.Accessory.Probes_round_1_probe_1637
TGCCGGGTAAATCAGCACTTGCAGTCTCTGCGGGTACCTATAGAGGGCAAAGTGCGGTGGCTTTGGGCTACTCTCGTGTGAGTGACAACGGTAAAATTATGTTGAAACTACACGGCAACA
>Bacterial.Accessory.Probes_round_1_probe_1638
GTTAGCTTAGATCATGTTGTTTTTACAACATATTTTGAGGTTGTTTGAAGGTTGAGCTTATTTTATAGTTGAGGTGATGATGAAAAAATTTAATCCTAGTGTATTGGCGTTGTCCATATC
>Bacterial.Accessory.Probes_round_1_probe_1639
GGTCCAAAAGGTGCGACTACAAGAGATCGCGCTATCATCTTAGGTGCGGGCTACAAACTTCACAAACAAGTTGAAACTTTTGTTGAAGGTGGTTGGGGCAGAACTAAAAAAGCAGCTGGC
>Bacterial.Accessory.Probes_round_1_probe_1640
AAACGCACAATGCTAAGGGTCGAACCAAGATAGTGCGGTGTGTTTTGAGTGCCATTTGTTCCCGCACTTGGCATATCGCCTTTGAATGTCAAGCCCTTGTTAATAGCCGTAATGCTTTCA
>Bacterial.Accessory.Probes_round_1_probe_1641
CTCGACAAACAATGGCATTGGTTGAGGTGAAAATCATCTTTGAGGTAAGGATGAAGATGATTTAGAAAAGTCTAAACAAGAAAGCGACGAAGCAGAAAGAGAAGGCGAAGATTCAGAAGC
>Bacterial.Accessory.Probes_round_1_probe_1642
AATATCAAATGCTTTACGAATATGATGGAAAACCTGAAGAAAATGCAAAGGAACTTCAAATTCCATTTGATTTACAAGCTAATTGCAAAAGATAAAAGACAAGAGTTAATTGAAGCTGTT
>Bacterial.Accessory.Probes_round_1_probe_1643
TTCGCAGGTGGTTTAGAATATGCGTTTATGCCTGAGTTAGCTTTACCTGTTGAATACCAATGGGTAAACAATGTAGGCCAAGTTAAAGATGTTCTTGGAGAACGCGTAGATTACAGACCA
>Bacterial.Accessory.Probes_round_1_probe_1644
TGGTGGTTATCAAATCACCGATAACTTTGCTGTTGAGCTTGGTTATGACGATTTCGGTCGTGCAAAACTTCGTAATACTGTAGGTGAAAAAACTAATACAATCGCTAAACACACTAACCA
>Bacterial.Accessory.Probes_round_1_probe_1645
CTTTTTCTGATTCAGCTTCTGAATCTTCGCCTTCTCTTTCTGCTTCGTCGCTTTCTTGTTTAGACTTTTCCAAACATCTTCATCCTTACCTCAAAGATGATTTTCACCTCAACCAATGCC
>Bacterial.Accessory.Probes_round_1_probe_1646
AGGGTTCGCTTCACCATGACCTGTTGCACTGATAGCGTTTTGTGCAACACCTTTCGCTACTAAGTAGTTAGCCACAGTGTCAGCACGACGTTGTGATAATTTTAAGTTGTATGCATCAGA
>Bacterial.Accessory.Probes_round_1_probe_1647
AATAGCGGCATCTAAAGCATTGACTAAAGCAAAAGATTTAGTTGGAACAGTGCTATTAGAACCTATTATGGATGTTTCAGTTATCATTCCTGATGATTACTATGGTGATGTAATGGGTGA
>Bacterial.Accessory.Probes_round_1_probe_1648
TGTATGCATCAGAACCTAAACGGTCTGTGTAACCAGCAACTGCAACAGAGGCAGATTTTAACTGGGCGATTTCACCGTAGATACCATCTAACACGTTTTGTGCAGCTGGTTTTAAGTCAG
>Bacterial.Accessory.Probes_round_1_probe_1649
TTCGAAGCCGGTTATAGCCAAAAATATGTGAAACAAGAAGTTGAACAGAATCCGCCAGCAGCACAAAAAGTGTTTAAAGATGAAAAAGAGAAAGCTTTCATGGTGGGTGCTGAGTTATCA
>Bacterial.Accessory.Probes_round_1_probe_1650
GCGGGGATTGCGGGTGCTTTGGCAACTTCAGGTTTGCCGATGTCTTCTGTGCCGGGTAAATCCATGTTTGCTGCTTCGGCAGGTTCCTATAAAGGACAAAGTGCGGTGGCGTTAGGTTAT
>Bacterial.Accessory.Probes_round_1_probe_1651
CAACACGTAAAGCTAACTCAGGCATAAACGCATATTCTAAACCACCTGCGAATACTGGAGAAACTTGGGTGCTATGAGTTCTCTTAAATTGTGGTAATTTTGCTGGGTCAGAATGATCAT
>Bacterial.Accessory.Probes_round_1_probe_1652
GGGTCAGAATGATCATACACTTTATAATCTGAGCGAATTAATGCTGCTCCAACACGCGCATAAATATCTAAACCATCAAGTACAGGATAGCTTGCTTTTAAGCTTAAATGCGCACCATGG
>Bacterial.Accessory.Probes_round_1_probe_1653
CCTTTTGTGGAATATGTTAGTAAAACAGGAAACATGTTAGCACTCTTCATGCCTCCTCTTTTCACAAAGCCTCGCTTAACAAGAGCACTATAACTAATTAAAAACTGTATTAAAGCCTTA
>Bacterial.Accessory.Probes_round_1_probe_1654
TTAAATGCGCACCATGGTTAGTGTGTTTTGCTGCATCTTTTGCTTTTTGATCTTTTTCAGCCATACGTAACTTCGCACGACCAAAATCATCATAGCCTAACTCTACTGCAAAATTATCAG
>Bacterial.Accessory.Probes_round_1_probe_1655
TTGGTAATAATGTCCATGCTAAACGTCTTTACGCAGGTTTCGCTTATGAAGGTGTAGGTACATTAACATTTGGTAATCAATTAACTATCGGTGATGATGTTGGTGTGTCTGACTATACAT
>Bacterial.Accessory.Probes_round_1_probe_1656
CAGCTGGTTTTAAGTCAGCTTTATCGAAACCGAATGTCACATCAGAGTTTAATGTGAATGTTTTGCTCACAACTTCTGGTACATAAACAGATTGACCGAAACGGTAAGATAAACCAGCTG
>Bacterial.Accessory.Probes_round_1_probe_1657
GGTAAGATAAACCAGCTGTTACAGAGCCGATATCTGGTCTGTAATCTACGCGTTCTCCAAGAACATCTTTAACTTTACCTACATTGTTTACCCATTGGTATTCAACACGTAAAGCTAACT
>Bacterial.Accessory.Probes_round_1_probe_1658
ACCACCGCACTTTGTGCTTTGGACTCTGCTTCTCTACCAATCACCACGGAATTTTCTGCACCACTAGCTTTGGCACCGTTACCGAATACGAGTACGCTATCATTATTACTTCCCGTTACC
>Bacterial.Accessory.Probes_round_1_probe_1659
ATTGTTTGATAGTTCATAGCCACGATGTTTATTTCATATTACTTAGCCTATAATTATAGCCTTATATAGCATTGACTAAAGCAATAGATTTAGTTGGAACAGTCTACTAGAACCTATTAT
>Bacterial.Accessory.Probes_round_1_probe_1660
ACAGGTCAAACAATCATCGCTGGAATGGGTGAGCTTCACTTAGACATTATTGTTGACCGTCTAAAAAGAGAACACGGAGTTAAGGCAAAAGTTGGTGCTCCACAAGTTTCATATCGTGAA
>Bacterial.Accessory.Probes_round_1_probe_1661
TTTGGAATTTTCCGATGTATTCTCAGTTACTCTAACCATAGGTTTGACCACAGGTTTGCCTGATTGAGTTTCTGGATCTTTAGCCTTTGTGCTTGATTCAGTTTTTGGATCTTTATCTTT
>Bacterial.Accessory.Probes_round_1_probe_1662
CAAGAAGGAACGGGCGAAGAAAAAGCAGAGCAATCTAAAGATAAGTTGGGAAGACATAATCAAGGTGCTATTGCCATAGGTTCATACTCTGTTGCATTGGGGGATAATGCAATCTCATTA
>Bacterial.Accessory.Probes_round_1_probe_1663
CAGGTGAAAACACAGAGCCCGACAAAAATCCAGGTGGAGATAAAAACCCTGGGGAAAATAAAACACCTGAGGGAAACAAAACACCTGAGGGAAACAAAAACACCTGAGGGAAACAAAAAC
>Bacterial.Accessory.Probes_round_1_probe_1664
TTATTTTCGCTTAGGTCGTTGCCAATTGGAAATATGGCGTTGTGGAACACGAGTAATAACCAACTCATTTTCTTGTACATCTTTGGTGACGGTTGTTCCTGCACCAATCGTTGCACCGCT
>Bacterial.Accessory.Probes_round_1_probe_1665
ATGAAATTAGAACCACTTTTTAATTTAGATCCCAATACTAAAGTTCGTACACGTTTTGCACCAAGTCCAACAGGCTATCTACATGTTGGCGGTGCAAGAACCGCACTTTATTCTTGGTTG
>Bacterial.Accessory.Probes_round_1_probe_1666
CTACCATTGATAGCCTACACCAACCGAACCGCCGACATCGCCCGTTGAAGTGCTTGTACCTTGTAGGCGTAGCATTATCTTGCCGTTATCACTCATGCGAGAATAGCCTAATGCCACCGC
>Bacterial.Accessory.Probes_round_1_probe_1667
TCTCGCTGTTGGTCTCAATGGGTCTTGACACAACAAGGTGACACACTAATTACTGAAAAAGCCCTTGAAATAGTCTTAGAAATAATGGTTATTCGCAGTGCTTACTCAAATAATAAATAT
>Bacterial.Accessory.Probes_round_1_probe_1668
ATGAAAAAAACAGCATTAGTACTTAGCGTGGCGGCTGCATTGGTGGCAGGAAGTGCAACAGCACATGAAGCAGGCAGTTTTATTGTTCGGGGTGGTCCTATTTTAGTTGTGCCGAAAACA
>Bacterial.Accessory.Probes_round_1_probe_1669
ATGAAAATTCTCGTAATTGGACCTTCTTGGGTGGGTGATATGATTATGTCCCATAGTCTGTATCAAACCTTAAAACAACAATATCCCGATTGCCTGATTGATGTATTGGCACCGAATTGG
>Bacterial.Accessory.Probes_round_1_probe_1670
TGTGGAAATCAAAGCTTACGAATATGATGGAAAGCCTTAAGAAAAATGCAAAAGGAAATTCAAATTCCATTTGATTCTACAAGCTAATTGCAAAAAAAAAAGACAATTAGTTATTTGAAG
>Bacterial.Accessory.Probes_round_1_probe_1671
GAACTTAAATCAATGATTCGTAAAGCAACATTAACTTCAGAATTTTTCCCTGCAGTTTGTGGAACTAGTTTTAAAAACAAAGGTGTTAAGAAGATGATTGACGCTGTTGTTGATTACCTT
>Bacterial.Accessory.Probes_round_1_probe_1672
CCGCTGTCAACCGCTTGGATAATGTGATCAGTGCCAACAACAAACGCTTGCAATCAGGAATTGCCGGTGCAAATGCGGCGGCTGCATTGCCAACGATTGCGATGCCGGGTAAATCAGCAC
>Bacterial.Accessory.Probes_round_1_probe_1673
TAATTTTTTGGCGGTATCAATCACATGTTTAACCATCGGTTTACCTGCAATTTTGTGCAATACTTTAGGTAAATCCGAATACATGCGAGTTCCTTTACCGGCGGCAAGAATAACAACGCT
>Bacterial.Accessory.Probes_round_1_probe_1674
TAAAACACCTGAGGGAAACAAAACACCTGAGGGAAACAAAACACCTGAGGGAAACAAAACACCTGGGGAAAATAAAACGCCTGAGAGAAATCCTGAGGAAGGCTCGACAAACAATGGCAT
>Bacterial.Accessory.Probes_round_1_probe_1675
GCGTTCCAGGAGTTGGAGTTCCAGGAGTTGGAGTTCCAGGAGTTGGAGTTCCAGGAGTTGGAGTTCCAGGAGTTGGAGTTCCAGGAGCGGTTTCCTCTGAACAACATCATAAAGTCGATG
>Bacterial.Accessory.Probes_round_1_probe_1676
TGCTCCTCAGGCACAAAATGCTCCTCAGGCACAAAATGCTCCTAAGGCACAAAATGCTCCTAAGGCACAAAATGCTCCTCAGGTAGAAAATACTCCTCAGGGACAAAATACTTCTCAGGC
>Bacterial.Accessory.Probes_round_1_probe_1677
ATCAGGCAAACCTGTGGTCAAACCTATGGTTAGAGTAACTGAGAATACATCGGAAAATTCCAAAGTTAAAAAAGTAGATAAATACTGAGATGGCGTAACTCCTGAGGACAAAAAGAAAGC
>Bacterial.Accessory.Probes_round_1_probe_1678
ATGCCAAAATATAAATATAACAAGATAAATATCCTATTTTCATGCTGTTTACTAGTTTCTTTTGTTGTTGCACCTTTAGTTGTGCAAGCACAAGAAGATCCTTTGGTTACGCAAGCAAGA
>Bacterial.Accessory.Probes_round_1_probe_1679
TGAATCAAGCAAAAAAGATAAAGGATCAGACACTGAATCAAGCAAAAAAGATAAAGATCCAAAAACTGAATCAAGCACAAAGGCTAAAGATCCAGAAACTCAATCAGGCAAACCTGTGGT
>Bacterial.Accessory.Probes_round_1_probe_1680
TTTGTGCCTGAGGAGCATTTTCCACCTGAGGAGCATTTTGTGCCTGAGGAGCATTTTGTGCCTGAGGGGCATTTTGTGCCTGAGAGGCATTTTGTGCCTGAGGAACATTTTGTGCTTGAA
>Bacterial.Accessory.Probes_round_1_probe_1681
AGATGGTTTCAAAAAATCCACGTTTACTGCTGTTCAATATACGAGAACGCCACAAGGAACACAGCAAGGAACACAGCAAGGACAAATAAAAGCCCCAACAACCTTTAGAGAAGCTATTAA
>Bacterial.Accessory.Probes_round_1_probe_1682
TGACTTTATAGCTGGTACATTCCAAGGTATTATTGACTGAAATAAAGAACACCCAGAAGCTAAGACTAAATCATTAAATAACACAATTGAATTAAAAACATCATTTACTTCTGGTGAACC
>Bacterial.Accessory.Probes_round_1_probe_1683
TCCGCACCATAAGTTGCCGATTTGTCTTTGTTGCTACCATTTTTGTTGACAACAGTTAAGCCCTCGCTATTTAACGTCGATTTTTTACCGCCCTCCTCTTTGGTTTCGAAGGCTTTCATA
>Bacterial.Accessory.Probes_round_1_probe_1684
CTACTGCAAAATTATCAGTGATTTGATATCCACCAAACACGCCATAAGTAACGCTATTACGTTTAAAGCCAAATGTAGCCTTAGGAGCTTCAGGAGCTTCAAGATATTTAGCTTGATTTA
>Bacterial.Accessory.Probes_round_1_probe_1685
CTGAAGGTGACCAAAAACCAGGTGGAGATAAAAACCCTGGAGAAAATAAAACACCTGGTGAAAATACAGATCAAGGCAAAAATCCAGGTGGAGATAAAAACCCTGGAGGAGATAAAAACC
>Bacterial.Accessory.Probes_round_1_probe_1686
ATGAATACATTATCACAAGCAATAAAAGCATATAACAGCAATGACTATGAATTAGCACTCAAATTATTTGAGAAGTCTGCTGAAACCTACGGGCGAAAAATCGTTGAATTCCAAATTATC
>Bacterial.Accessory.Probes_round_1_probe_1687
CCGCACCATTTGGTCCCAGTAAACCTACAATTTCATTAGAGTTCACTGTTAAACTTACATCAGAAACCACTTGACGGTTTTTATAGCTTTTAGCGAGATGTTCTGCATGCAGTATAGACA
>Bacterial.Accessory.Probes_round_1_probe_1688
ATTAATTGGTCAAGCTGTTTATAACGTTTTAGCTGACTTATACTCTCAAGGTGAAAATAGTCTATCGCTTCAACCAGGCTTTGAAATTGGTAAAAAAAATGGTGAGGCTAAAGTATTTGG
>Bacterial.Accessory.Probes_round_1_probe_1689
CAGCCTTTTGAAAAGGCAAGAGAATCAACATTATTGACACACCAGGTCACGTTGACTTTACTGTTGAAGTTGAACGTTCACTCCGTGTATTAGACGGTGCCGTGACTGTATTAGATGCTC
>Bacterial.Accessory.Probes_round_1_probe_1690
GATTTCTTACCGTCCACTTCACGAGTTTCAAACGAAGTCATGTTTTTCAACTGGTCGGACAGTTTGACGACTAAGCCCTTGCCGTCTGTTTCCACCTTGATATTGCCGGCGGCGGTGAGG
>Bacterial.Accessory.Probes_round_1_probe_1691
ACCGCCGTTTGTACTTGTACTACTTGACGGAACTGCACTACCTCCGCCATTTGAACTTACATCGCTTGACGAACCGCTTGCCACTGATGGAGTTGGTGCTGGTGCAGCGGCTGGAGCTGT
>Bacterial.Accessory.Probes_round_1_probe_1692
CAAGTTTCATATCGTGAAACAATTACTAAGAGTGCTGATGTTGAAGGTAAACACATTAAGCAATCTGGTGGTAAAGGTCAATATGGTCACGTATGAATTAAATTTGAACCTAACCCAGAC
>Bacterial.Accessory.Probes_round_1_probe_1693
CAAGCTGCATATATTGCTGGTCGTGCTCTTGCTGACTACTTCTCAAAAATTTACAAGGATAATCCTGAAAAACGTACAATAGGTGCCTTCGGTGGTATTCCTTGACCAGCAGTTTCTGAC
>Bacterial.Accessory.Probes_round_1_probe_1694
CGCATTAGCTTACGCAGAACTTCGTTTCAGCACAAAAGTTAAAAAAACAGTTAAGGAAGGTCAAGTAGAACGCACATATGAAGTTGAGCGTATCGGTAATGATGTTCACGTAAAACGTCT
>Bacterial.Accessory.Probes_round_1_probe_1695
AATGGCTAGTGGTATATTAGCTGGATATCCAATGATTGACATTAAAGCTACATTGTTTGATGGTTCATACCATGATGTCGATTCATCTGAATTAGCCTATAAAATAGCGGCATCTAAAGC
>Bacterial.Accessory.Probes_round_1_probe_1696
GTTGATGGAGTGAAAACTGTTACAACACTTTCACACATCGTGTCTCGTAAAGGATTAAAACTAAGAGATGGTTTAACCGTTGATAATGCACCAAGGGCAGCATTTATAACTGATGAAGGA
>Bacterial.Accessory.Probes_round_1_probe_1697
TTTATAACTGATGAAGGATCTGTGCATGATGAATCATTCAATCAATCTGGTTGAGAAGCAGTTCATAAAATTTCATATGAACTTGGATTAGATAAGGCGCAAGTTAGTGGTAATAAAAAC
>Bacterial.Accessory.Probes_round_1_probe_1698
GTTAGTGGTAATAAAAACTTAAGAAATAAAGTTTACGAACCTAAAAAGGGTGAATTAGCATCTTCATACAAAAACGCTATTGATAGTAGTTTTAGATACATTGTTCTTTGTGGATTTACT
>Bacterial.Accessory.Probes_round_1_probe_1699
ATTTACTTCTGGTGAACCCGTTGCAGTTGCTGCTATTAACTCAGTAATTAAGGCCACAGCTTCATATCCAGTTGCAGGATCATTATCTTCTGACACAGCTAAAGAAATTAAGAAGTTAGG
>Bacterial.Accessory.Probes_round_1_probe_1700
AGAAATTAAGAAGTTAGGCGATAAAAACAAATTCATTATTGGTGTTGACGCTGACCAAAAGAATGCATTAAAGGGTCATAGAATATTTACATCAGTTATGAAATTAATTGGTCAAGCTGT
>Bacterial.Accessory.Probes_round_1_probe_1701
AGGCTAAAGTATTTGGTTATGGTGAAAATGAAGCAAGCAAATATGTAGGTGTTGCAACTTCAGGATTATTAGACTCAAAGAATGATGAGATTGCTAATAAAGCATTGGAAGAAGCTACTA
>Bacterial.Accessory.Probes_round_1_probe_1702
ATGATGAATACCTTAGACCGCTATATTGGAAAAAATATTTTAGGTGCTATTTTGGCGACATTGCTGATGTTGGTGGGTTTATCAGCGATTATTAAATTTGTTGAACAATTTCGTAGTATT
>Bacterial.Accessory.Probes_round_1_probe_1703
TGACTGTATTAGATGCTCAATCTGGTGTTGAACCTCAAACTGAAACAGTTTGAAGACAAGCTACTACATATAGAGTTCCAAGACTTATTTATGTAAATAAAATGGATAAAGCTGGTGCTG
>Bacterial.Accessory.Probes_round_1_probe_1704
TGTTCAAGGTAGCCTTTGGTGATGAGTTCATTTTTCCAATCTGTACTTCCACTATTTCCTCTTCCGCCATCATATGTTTGCTCTTTAGAAAGCGTAACCTTTTCAAATATCGGTGCATTT
>Bacterial.Accessory.Probes_round_1_probe_1705
TTTGATATCCAACAAGATGCAAGCACTGGCGAACCTGCAGCAAAAGCATTTGTTGACAAAATTGGTCAAGGACGCTTAATTCCTGTAATATTTGACACTAAACAAGCTGCATATATTGCT
>Bacterial.Accessory.Probes_round_1_probe_1706
TGAACCTAACCCAGACAAAGGTTTTGAATTCGTTGACAAAATTGTTGGCGGTAAGATACCTAAAGAATACATTAAGCCAATTCAAAAAGGATTAGAAGACAAAATGGCTAGTGGTATATT
>Bacterial.Accessory.Probes_round_1_probe_1707
AAAACACCTGGTGAAAATACAGATCAAGGCAAAAATCCAGGTGGAGATAAAAACCCTGGAGGAGATAAAAACCCAGGTGAAAACACAGAGCCCGACAAAAATCCAGGTGGAGATAAAAAC
>Bacterial.Accessory.Probes_round_1_probe_1708
GCTATTGCAAAAGAAAAAAGACAAGAATTAATTGAAGCTGTTGCAACTTATGATGAAGAATTCATGATGAAAGTTCTAGATGGTGTTGAACCTACATTAGAAGAACTTAAATCAATGATT
>Bacterial.Accessory.Probes_round_1_probe_1709
GTTCTTTGTGGATTTACTCACAAAGCAGCGCTTTATGGTTTAGAACCAGAATACATTAAAAAGATTAAAGATAATAATATTGTCTTTATTACTGTTGACTTTGATATCCAACAAGATGCA
>Bacterial.Accessory.Probes_round_1_probe_1710
GTAAAATTCACAAAATTGGTGAAACACACGATGGTGCTTCACAAATGGACTGAATGGCTCAAGAGCAAGAGCGTGGTATTACAATTACTTCTGCTGCTACAACAGCCTTTTGAAAAGGCA
>Bacterial.Accessory.Probes_round_1_probe_1711
TTAGGTTATTTATCATTTAAAATATCTGAAATTAGAAAGGATAAAAACATCATACTCCATGAATATCAAGATTATTATGAGGCAATGAAATTAAAAAATCATCTTTCCTACAAATTAGGT
>Bacterial.Accessory.Probes_round_1_probe_1712
CCGCTGTGCTTTCTCGAAATTTTGCTCAACTTTTTCAAATTGTTGTTGATTTTTTAAATGCAATAACTCTTGAACCAAAGGCTTAGCCTCTTTCGCTGCTTCTCTTGCTTGCGTAACCAA
>Bacterial.Accessory.Probes_round_1_probe_1713
GAATAAATCCGTTGTCAGCGTAGGTGATGTTGGCAATGAACGCATAATTACCAACGTTGCAGCGGGTACTTTAACAGAGGGTTCAACCGATGCGGTGAATGCTGCACAGCTTGTCAGTGT
>Bacterial.Accessory.Probes_round_1_probe_1714
TCACGCAATATAGCAATACTAATGGCAACGCCAAAATCGAAATCGGCTTTAAAAATGCACCGATATTTGAAAAGGTTACGCTTTCTAAAGAGCAAACATATGATGGCGGAAGAGGAAATA
>Bacterial.Accessory.Probes_round_1_probe_1715
AAATGGATAAAGCTGGTGCTGATTTCTTTGCTTCAGTTAAGTCTGTTAAAACAAGATTAAACGCTAATGCAGTTGCAATTCAAATTCCAATTGGTCAAGAAAGCGATTTCAAAGGAATTG
>Bacterial.Accessory.Probes_round_1_probe_1716
CTTTTTCCGCACCGAGTACACTTACACCTAAATTAGCAAACACATCAATTACACTCTTAAGTTGCCCACCATTAATCGCATCGGTTGACCCTGTATCGACTTTACCATCTGCGACGTTAG
>Bacterial.Accessory.Probes_round_1_probe_1717
AGCGGGTGCTGACAAACAAGCAGCACGTGACGGTCGCGGTTTCGTTGTAGCAGGTTTATACAACAGAAAAATGGGTGATGTTGGTCTTGCACTTGAAGCAGGCTATAGCCAAGAATATGT
>Bacterial.Accessory.Probes_round_1_probe_1718
TTCACCTCAACCAATGCCATTGTTTGTCGAGCCTTCCTCAGGATTTCTCTCAGGCGTTTTATTTTCCCCAGGTGTTTTGTTTCCCTCAGGTGTTTTGTTTCCCTCAGGTGTTTTGTTTCC
>Bacterial.Accessory.Probes_round_1_probe_1719
GATATTTAGCTTGATTTAAACCATCGTGGAAAGATGCCCAACCTGCTTTAGCACCTACATAGAATGTGTTAGGTTGTGGTGCAGCTTGTGCAACTGAAGCTGCGGCTAGTGCAGCGATAG
>Bacterial.Accessory.Probes_round_1_probe_1720
CGCGTTTGAAGCAGGCTATAGCCAAAAATATGTGAAACAAGTAGCTTCAGTATTACCGCCAGCTCCTGGTGCAGCAGTAGTCTACAAAGATGAAAAAGAAAAAGCCTTCATGGTTGGTGC
>Bacterial.Accessory.Probes_round_1_probe_1721
CTACTGTTTCTTGCTGCCGTTGTTCGGTCGGAACATCTTGATAAGTAGGGCGGGAACTACCTGAGGAGGAGGGGGGGGGTATGCTCGACGTCGTCTAAATCAAAGCCACCTTTGCCGGAA
>Bacterial.Accessory.Probes_round_1_probe_1722
TTATTCATCATCTACCTCACCTAATATTACTTTTACAACTTCTTCTGCGCTTATATTGTTAAAAAAGTATTCATCTAAATTTGCCTTATTTATAGCACTTAATAATTCATCATAATCTAA
>Bacterial.Accessory.Probes_round_1_probe_1723
AAGTGCTTCGCAACTGACGACTATCCTTTTACAGTTTAACATGCTAAGGTAATAAATCTGTCCAATTATTGTTGGTTCACTAACATTCGTTAGACTTTATGCTGGAACTTTACAAAAGGA
>Bacterial.Accessory.Probes_round_1_probe_1724
ATACAGCAGTGCTGATGGTAACGCCAAAATCGAAATCGGGTTTAAAAATGCACCGATGTTTGAAAAGGTTACGGTTTCTCAAGAGCAAACATATGATGGCGGAAGTGGAACTGGCGGAAA
>Bacterial.Accessory.Probes_round_1_probe_1725
TTTCCCTCAGGTGTTTTATTTTCCCCAGGGTTTTTATCTCCACCTGGATTTTTGTCGGGCTCTGTGTTTTCACCTGGGTTTTTATCTCCTCCAGGGTTTTTATCTCCGCCTGGATTTTTG
>Bacterial.Accessory.Probes_round_1_probe_1726
CCTTTATTGACCACTCTCAAGCCGTTGCTGTCTAAAGTAGATTTTCTACCCTCAACTTCACGGGTTTCAAAAGAGGTCATATTTTTCAACTGATCGGACAATTTAACTTCTAAGCCTTTG
>Bacterial.Accessory.Probes_round_1_probe_1727
AATTTAATCACTCGATATACCAACGAGAGTGGAAACGCCAAAATCGAAATCGGGTTTAAAAATGCACCAATGTTTGAAAAGGTTACGCTTTCTCAAAAACAAATGTATGAGAATGGCACA
>Bacterial.Accessory.Probes_round_1_probe_1728
AATTGAGGGAGGCTTGATTAAAGTGCGTAAAAGTCAAGATAGCTCGGAAGGTTATCACCAAAGTTTAATCGACATTACACCGCAAATGGTCATCGAAAAATTACAGGATTTTTTAAATTA
>Bacterial.Accessory.Probes_round_1_probe_1729
AGTCATTAAATGAAACTATTGAGCTAAATACTTTGTTTACCTCAGAACATACAAGCCACTACAGCTATTAACTCTGTAGTTAAAGCTACAGCTGCTTACCTGTTGCTGTTTAATGTCAAC
>Bacterial.Accessory.Probes_round_1_probe_1730
TGCTCCTAAGGCACAAAATGCTCCTAAGGCACAAAATGCTCCTCAGGTAGAAAATACTCCTCAGGGACAAAATACTTCTCAGGCACAAAATGCTTCTCAGACACAAAATACCCCTCAGGC
>Bacterial.Accessory.Probes_round_1_probe_1731
CGAGAAAGCACAGCGGTTTTTGGAAGATAATCGACCAAATCAAGAACAGATAGTTGAGCAATTAAAATCAGCAAAAGATGTACAAACGATCACGAAGATCACCATTGATTTTGGTGGGGA
>Bacterial.Accessory.Probes_round_1_probe_1732
ATGCATAAAATTATTTTCTCACAAACAAATATTGAAAAACTCATTGCAGAGAAGCAACTGAGTGTGGATGCGTTACTTGAACAGTTTCAACGTAGTGATTTGATTAGCGTTACTCGTTAT
>Bacterial.Accessory.Probes_round_1_probe_1733
ATTCTTGCATTTCAATAGGGAGATACATGATTGTGGTGTAGTCTGTCGTATTTTCATAAGCTAAACCAATACTGCCATCACCTAATTCCGCCATTGAGCTGTAAACATAGCCGTTTGGAT
>Bacterial.Accessory.Probes_round_1_probe_1734
GGTACACCAGCTAACTCACAACAAGGTGCAGGAACTAAACCAGGACAAGGTGCAGGAACTAAACCAGGACAAGGTGCAGGAACTAACTCACAACAAGGTGCAGGAACTAACTCACAACAA
>Bacterial.Accessory.Probes_round_1_probe_1735
TGAAAAAATTGTTCAAGATGCATTACAAAATTCAATAATGAAAAACAAAACATCATTTGTTATAGCTCATAGATTAAGCACAATTAAAGATGCAGACTTAATATTGGTTGTTAATGATGG
>Bacterial.Accessory.Probes_round_1_probe_1736
CATTGGAAGAAGCTACTAAATACTACGAAAGTAAAAAAGCGGAAATTCAAAAAACTTTATCAGGTCAATTGGAAGAAGCTAAAAAAGCTTTAGGTACAAAATGACCAGACCAACCTGCTG
>Bacterial.Accessory.Probes_round_1_probe_1737
TGGTAGTATTGGCTTAGCCTATGAAAATACGGTTGATTACACAACTATTATGTACTTACCAATTGAAATGCAAGAATTTTTCTGGCGTGATGGCAAAATATTCAGTGATATCCGCCAAAA
>Bacterial.Accessory.Probes_round_1_probe_1738
TCCAATCATTTTTCACGAGAAATTCATCCAAGGCAGCTGCAACATTCTTCCAGCTACCCCACGGTAAACCAGCAGAGTCGTTATAACGAGTAACGCTAATCAAATCACTACGTTGAAACT
>Bacterial.Accessory.Probes_round_1_probe_1739
AACTGTATTAAAGCCTTATATTATAAGGCTTTAATTTTCTTTCAAGAATTATTAAGTAGAAGAATCAAAATCAATGAGATAGATAAAATCAAATGTTATTACCAATACAACTTTCTTAAG
>Bacterial.Accessory.Probes_round_1_probe_1740
GCATCATTCCACGACGGTTTAACTCAATTTGACAACACATATGATTATGGATCCGGTATTAACTTCGGTATTAACTTCGGTATTAACCGTAACTCTGTAACTTACGGTGTATTCGGTGGT
>Bacterial.Accessory.Probes_round_1_probe_1741
TTAGGCGAAGGCCTAAGCGCGTTAGCTTACGCAGAACTTCGTTTTAGTACAAAAGAGAAAGTGGAAGTGAAAGATACAAATCAACAAGTAGTTCGTAAATATGAAGTTGAGCGTATCGGT
>Bacterial.Accessory.Probes_round_1_probe_1742
GATTTTGGTCGTGCGAAGGTACGAGCTAAAACAACAGCATTTGATGCCGCAAAACACACTAACCATGGTACACATTTAAGCTTAAAAGCAAGCTACCCGCTACTTGATGGTTTGGACGTT
>Bacterial.Accessory.Probes_round_1_probe_1743
AAAATACTCCTCAGGGACAAAATACTTCTCAGGCACAAAATGCTTCTCAGACACAAAATACCCCTCAGGCACAGAATGCTCCTCAGGCACAGAATGCTCCTCAGGCACAGAATGCTCCTC
>Bacterial.Accessory.Probes_round_1_probe_1744
GACTGTCCTTTATTCCGCGCATGCTGGAAACCAACTTCCGTTGAAAATGCAAAACGTGGCGTTAAATGGGCAACGAATTGTGTATTTAAATGAAGTGTATCAGCCAGTTTACCTTGCTTA
>Bacterial.Accessory.Probes_round_1_probe_1745
ATTCAACGTTGAACTTAATGCACCAAATTTTGTCGTGACATAATTTTTCACCGCACTTGCGGTCACTAATTTATCATTTGGATCTGGTGTTCCTGTTCCTGCTCCTGCTCCACTAGATGA
>Bacterial.Accessory.Probes_round_1_probe_1746
TTTAGCCTTTGTGCTTGATTCAGTTTTTGGATCTTTATCTTTTTTTGCTTGATTCAGTGTCTGATCCTTTATCTTTTTTGCTTGATTCAGTGTCTGATCCTTTTTCTGATTCAGCTTCTG
>Bacterial.Accessory.Probes_round_1_probe_1747
AATCTCTAAAAAAAGAAATTGAGACATTAAAAGCAGAGATAGAGAAAAATCATATAGAAAACAAAAACCTAAAAGAAACTAACAAAAGTTCATTAATAGAAATAGAGAAATTAAATAGAG
>Bacterial.Accessory.Probes_round_1_probe_1748
AATTACCAAATGCAAAGAAAAACTCTCAGCACATCCTTCTGTTAATTCAGCACATCCTTCTGTTAATTCAGCACATCTTTCTGTAAATAAAGAAGAAAAAGTCAATGTTTGCGATAGTCC
>Bacterial.Accessory.Probes_round_1_probe_1749
TTGTTTGTTCTACTAACATTCGTTAGTACTTTATGCTGTAACTTTACAAAATGTCATTGTTAATGTCTATAACTCCACAAAAGGCACCAAAGAAAGAATTGGACGTCTTATCATAATCAC
>Bacterial.Accessory.Probes_round_1_probe_1750
GAAGGCGAAGATTCAGAAGCTGAATCAGAAAAAGGATCAGACACTGAATCAAGCAAAAAAGATAAAGGATCAGACACTGAATCAAGCAAAAAAGATAAAGATCCAAAAACTGAATCAAGC
>Bacterial.Accessory.Probes_round_1_probe_1751
CGATTAAAAAAAACAAACGGTCTCTGCCAGTTAATACTGCCTGAAACCAATCTTAATGTTTTGTCTCTATGTGAATTATATGCAGAATGATTTGCATTAAACCACCGCAGTCCATTGGAA
>Bacterial.Accessory.Probes_round_1_probe_1752
AGAAGAATCATTTAACAAGTTTGAAATAATTGCAAGAAATGTTAAAAAACAATCATTTATAGGTGATGTTTATTCGAAATTCTTTGATCCTTGATTTGTTGTTTTTTCTAACTTTTTAGT
>Bacterial.Accessory.Probes_round_1_probe_1753
TTCGATAGTTCACATCAACACCTAAATTCGTTTTTAACGCATTGAAATTATTATATTTCAATAACGCTTTATTCGCTTGGTCATTGACATCTGAAAGCGAGGCATATAAATAATGCAAAC
>Bacterial.Accessory.Probes_round_1_probe_1754
AAGGAACTGTTGCATTCCTTTCTGTTTGTTTTAAATAAATATTTCCAAGTTTATTATTATCTTGATCATATACGTCCCCGAGATCTTTGAAATTCTTCTTAGGGTCGCCATTTATAACAA
>Bacterial.Accessory.Probes_round_1_probe_1755
TTTTTGGAATATTTAATGACAGAAAGTTGTGAATAGCCGTGATTTAACTCTGGTACTTGCTTAGTTTCAATCCAACTATAACCTCCATCTTTAGAAGTAGACATCATAACTCGACCACTT
>Bacterial.Accessory.Probes_round_1_probe_1756
AATGACGCTTGCTTTGTTTCCCCACTGGATCCGTGAGTATGAATTCCTCTCAACTGTTTCTTATAACCGGAATATGATAACTTAATATCCAAAGTCGAAAATGAGAAAGGTTGAGTATAA
>Bacterial.Accessory.Probes_round_1_probe_1757
TCCCATCGCCAATTTTTTCCAATGTCTCCGTTCCATCATAAGTAAACACTAATGGTTCTTTCTGACGCACATCACTAAAGATTTTTCCGGCTTTCCAAAAAAATTCTTGCATTTCAATAG
>Bacterial.Accessory.Probes_round_1_probe_1758
TATTACGATGTGCCCAAGGATTAAACGTTGGCGCATCATCTCTAATTGGTGATTTCTCTCCATTTTGTGATGGCAAATCCAAAATCGTTGTAATATTTCCCCATGTTTTCCCATCATCAT
>Bacterial.Accessory.Probes_round_1_probe_1759
AAGTAGGAGACCAAATTTCTACATTAACAAATGACATAAATAATATAGCCTTAACTATGACACAGTTATTTAATGAAACATCAGGCAAGATTTTTAAGGTCATTTTTTCTGTGATATTTA
>Bacterial.Accessory.Probes_round_1_probe_1760
GTGCAGGAAAAACCACAATTATTAATTTACTCAGCAAGTTTTATGACTATGAAGCAGGTTCAATTAAAATTGATGGCTTAGAATTAAAACAAATTCCTAAAGATAATTTATTAGAACTAA
>Bacterial.Accessory.Probes_round_1_probe_1761
TATAAATAATGCAAACCAACCATTGGTGTAATAAACGCATTTTTCATCCATTGATAGCGATAACCTAAATCCGCACCAATATTAAAAGTATAACCTTTCACATGACCTGCATGTTCAATG
>Bacterial.Accessory.Probes_round_1_probe_1762
AATAAACCCAAACACTGCGAATGTTTGGGGTTTTATTTATAACCAAAATACATTAATATGTTTATTAAGTAAGCATTATCTTACTTTAGGAATAAACTAACATAGAGGTTATGGATATGA
>Bacterial.Accessory.Probes_round_1_probe_1763
TGTAATTAACTTATTTGTTAAATAGAGTGAATGTGGCTGACTTGTTGTACGTAAAACACTTGGTTTAGCCACTGAAGCCAAAGTATAAACATACATGCCATCTTTTAGTTCATCGTTAAC
>Bacterial.Accessory.Probes_round_1_probe_1764
GGAACATATCTACAGCCAGAAAAATTCGACCATTGCGCTTATCTTGTACCATTTGTGCATCAATCAAAAATGCTGAGTTTCGATATGTTGCTACAGAACTATTATTACGATGTGCCCAAG
>Bacterial.Accessory.Probes_round_1_probe_1765
ATAATTGCTAATAAAGCAACATTCAATGCTCCGATGTTTATTGTTGCAATGATTGGACTTGCATTATCTTTTGGGCTTTATTTAGTAACTAGAATGATTCAAAATAAATTACTATTATCT
>Bacterial.Accessory.Probes_round_1_probe_1766
CAAAGGCTCTTCAATAAAAAACAAATCTAGGAAAAAATCTAGGAATAGCACAGTAAAAACAACAAGCTTATGGGATAATTTATATTTAGATCTAGTATTGGCAAATATTGATCAAGAGTT
>Bacterial.Accessory.Probes_round_1_probe_1767
ATCTTTTAGTTCATCGTTAACTAAACGCCATTTGACTTGTCCATTATCCTTAAATGCGATTAGTTCTTCTCCTTGGGCATGGTAATAACCTTTATCATTTGGTTTGAGTTTTTTCTGTAG
>Bacterial.Accessory.Probes_round_1_probe_1768
CACCAAAGTGTGCTTTATCTTGTTGCTGGATTTGACCAAAGGTCAATGTGGATGTGAGTAGCAGACTTGATATGGACAACGCCAATACACTAGGATTAAATTTTTTCATCATCACCTCAA
>Bacterial.Accessory.Probes_round_1_probe_1769
ACAGTGCAGTACTAGAACCTATTATGGATGTATCAGTTATTCGTTACCGTGATGATTACTGATGATTTACTGGGCGACGATTACTCGTCGTAGAGGTCAAATTCAACTAACGTGAACTAT
>Bacterial.Accessory.Probes_round_1_probe_1770
AATTTATTAGAACTAATGACAGTTGTCTTGCAAGATTCATTTATGTTTAATGACACTATAATGAATAATTTAAAAGTTGCTAATCCAAATGCTACAGATCAAGAAGTAATTGAAGCAGCT
>Bacterial.Accessory.Probes_round_1_probe_1771
TAAACCCTTTATCTGATTTAATTATTAGTAATGTTCTAAAAAAACATTACTCTACTGTTGAACTATATGAAAAATTACAAAGAGAATCTAGCCTACCTTATTTAGATACAAATAAGGTAA
>Bacterial.Accessory.Probes_round_1_probe_1772
AGCTTTGGTATTTCGCTTTCGTCTCACCATCTACAGCTTTCGGCGTCACTTTATAGGACGTTTTATTCAATGCTGTATACAGGGCATGGTTACCACGTTCAGACTGCCATACTTTGCCTC
>Bacterial.Accessory.Probes_round_1_probe_1773
TTCAATGTCTCTGAATTCTTACCATATAATTCGGTTCGTGTATCATTTGGACTTTGCCCTAAATCCCATGTTTTTCCACCGTCTTTGCTAATAATCAGCGCAGAGGACTGTTTACCATGG
>Bacterial.Accessory.Probes_round_1_probe_1774
TTATTTGTTACCTTTAACAGCGATTTCAACGCGACGATCGTCAGCTAAACATGCGATAAGTGCTTTACGACCTTTAACTGAATCACATTTGTTACCAGTTACAGGGTTCGCTTCACCATG
>Bacterial.Accessory.Probes_round_1_probe_1775
AATCCTCTTACCGTATATTCATCTCCAATTGAGAACTGGTTCTCTCCATATAAGCTATCAAATCCATATTGTGCACCTAAACGAAATTGATAACTCATTCCTCGATTAAAAAAAACAAAC
>Bacterial.Accessory.Probes_round_1_probe_1776
ATACTTGTGTTAGCTCTTTTGTCAACGCAAACACCGTTTTTGCCGATAATGGTTGGTTTAAATAATGTTTTGTTACTTCATCAAAATCCAAAAAGATCTCTTCCCCACCAAAATCAATGG
>Bacterial.Accessory.Probes_round_1_probe_1777
TTTTTCTGTGATATTTATGTTATGTTACTCACTAACTTTATCAGCAATAGTATTGCCTGTAACATTCTTATTTTGTGCTCTTAGCTGGTTATTACTATCAAAGGCAAGAGCACCTTACAT
>Bacterial.Accessory.Probes_round_1_probe_1778
TAAGATACTTAACAAAAATACTGCGATCTTTTTCTTGCAATAAACGCGTTTCATGCATAAAACTTTGCTGAAGTTGCTCGCTCATTTTATTAAGCGCAAGATTGGCGGTTAAATAAGAAG
>Bacterial.Accessory.Probes_round_1_probe_1779
AGGCTTTGTTTTTACCGTCTTTCGTTTGCTGATCCAACACAAGCAAGCCTTCACTCACATTAATTCCACTTTGACTTTCCCCTTCACCACGTTTAATCGCAATCCCATCGCCAATTTTTT
>Bacterial.Accessory.Probes_round_1_probe_1780
ATGTTTTCCCATCATCATGACTAATTCGGATTGCGGTATCAATATCGCCCCAGTCACCACGGTGTTGCCAACGCTTATCTGCGGCGGCAATTAATACACCGTCTTTTGTTCTTAATAAAG
>Bacterial.Accessory.Probes_round_1_probe_1781
CCTATGCGAATATCACCAAAGTAGCTAAGACGCCTTTTAAACTCAAGTTCTCCATATAAAGATAAAATCATGTCTTTATTACGCAATAATGTGTGCGATAACTTAAATGACGCTTGCTTT
>Bacterial.Accessory.Probes_round_1_probe_1782
ACGGAGGTGCTGCTCAAAGCAGTCAAAGGAATAGCATTTTCGTCTCTAAAAAAATAATCTGGTCTAATCTTGATGATCAAATCGTATTTTTTGAAATATTCATGCCCGAGAGTTTCAATC
>Bacterial.Accessory.Probes_round_1_probe_1783
TTTTTAAAATGAGTAGTATTTCCTCTGGTGGAGCTTGGATAAATGAGGAGGGGGCAAAATAAGCTACATTAACATTAAAAGTCAGATCTCTAGGCTCAAACTTCCAATCATTTTTCACGA
>Bacterial.Accessory.Probes_round_1_probe_1784
AATGTTTCGTTTAGATATGATAAGAGTTCTAGTAAATATCAACTCAAAAATGCTTCGTTTTATGCTAAACCAGGCCAAGTTATAGCAATAGTTGGGCCTACTGGTGCAGGAAAAACCACA
>Bacterial.Accessory.Probes_round_1_probe_1785
GCAGTTTAATAAATGAAGCATCGGCTCAGACATACCAATCCAAAGCTGATCACCTAATCCAAAACCCCACTCTTGAAATAGGTAGTCTGGTGTATCTGTCAATACGGAGGTGCTGCTCAA
>Bacterial.Accessory.Probes_round_1_probe_1786
TCAATCTGCTTAAGATAATTGCTATCTTTAATGAATAACGCAAATAAATAATTAACGATTTCTAGTTTTACCAAAATAAAGTTCAACTGTGTTTGAGAACACTTTTTTAAAATGAGTAGT
>Bacterial.Accessory.Probes_round_1_probe_1787
TGATAAACCAGAAAACCTTTTCCAACACAATTTCATAGAAGAGTCGATAGAATTAGATAGCGAAAAAATAAAAGAAAAATTAGAAGAGTGGGAAAAATATAATGAAAAACTACTTATGTT
>Bacterial.Accessory.Probes_round_1_probe_1788
AAGTGATTTTATTTGAGCTTTCACACCGAATGCAAACCCCGCAAACGTATCTACAACATGGTGCGGTCGTTTTGCATGAACTTTTCCTATATCAATACCCAAAAAAGGGTTAATGTAAGA
>Bacterial.Accessory.Probes_round_1_probe_1789
AAAATATCATTTACTTTTCCCCAAAGTACGACAAATTCCACTTCACCGTTTTTGATCTTTGAAGATTTTAAACCAATAGCACTGGTTACATAACCGGCATTGTACAATACTTGTGTTAGC
>Bacterial.Accessory.Probes_round_1_probe_1790
TGAAGCTAATGCATTATGAGCTCATCTCGCTGTTGGTCTCAAAGGGTTTCAACAACAAGGTGACACACTAATTAATGAAAAAGCCCTTGAAATAGTCTTAGAAATAATGGTTATTCCGAA
>Bacterial.Accessory.Probes_round_1_probe_1791
TCATTGATTTATGGATTAGTTCTTTCTTTTTTTGAAGCTTTGCTTTACACATTTGGCACAGCAATGACTGGGTTTATAATCAGTTGATTTTTTACAAAAGACATAATTGCTAATAAAGCA
>Bacterial.Accessory.Probes_round_1_probe_1792
GAAGTAATTGAAGCAGCTAATATAACTAGTGCTCATCACTTTATACAAAGTTATAAAAATGGCTATCAAACAGTTATAGAGAACAATGGAGCAAACTTATCACAAGGTGAAAGACAGCTT
>Bacterial.Accessory.Probes_round_1_probe_1793
TTATTCAAGTTCTCAGTGTTCGGCTCAAAATTTTCCGCTTTCTATAGCTTTCTTTTTGTCCTCAGGAGTTACGCCATCTCAGTATTTATCTACTTTTTTAACTTTGGAATTTTCCGATGT
>Bacterial.Accessory.Probes_round_1_probe_1794
TCCATTAACCCAAGCTTCCAGCCCACAATTCAAATGCCCTTGGTAGGATTCTTTATTGTAAAATGCATACATATATCGATAAGACAAAGATTCTTTATTATGGCAGTTTAATAAATGAAG
>Bacterial.Accessory.Probes_round_1_probe_1795
TGCCCGAGAGTTTCAATCCAGTAACTGTTGTGGTAATACATTTTTTCAGAGTTACTCATTTTGTTATAAGGATACTCTTTGTGTCTTTTTAGATTAATCATTAAGGCGTTACACCAATGT
>Bacterial.Accessory.Probes_round_1_probe_1796
AAGGCGTTACACCAATGTAGGTGTTTTGCCAAAAGCTGTTTAATTGACTCAGGAGAGTAAATTTCTGAAGTATATTTCGCAATTTCCTCATCAAATGTTGAAAAGTCATAAGTATCCTTA
>Bacterial.Accessory.Probes_round_1_probe_1797
AAGTCATAAGTATCCTTATGCTCGATCAGATGATCGCAAGTGTGTTTATCAAAAATACGATAAGCATTTTGCAGATTAAAGCGTGTATAACCTACATCTTCCCAACTACTTACATAGGCA
>Bacterial.Accessory.Probes_round_1_probe_1798
CAACTACTTACATAGGCATCAATATCACCTAGTGGTGCAAATTTCTTTTCAAATCTAGGCACAGAATATTCAAAACCCCGTAGCTGGCCACAAATTAATAGTGCAATTTTTAATGGTTTT
>Bacterial.Accessory.Probes_round_1_probe_1799
GCAATTTTTAATGGTTTTTTCTGCAGTAAAGGTGTTGATGGACGTTGTAAAGACTGAATACGTTTTTCTAAAAATTGGTACTCCGTACTACCTAATGTCAGATGGTGTAATGTTAAGAAG
>Bacterial.Accessory.Probes_round_1_probe_1800
TGGTGTAATGTTAAGAAGTTTTGGCAAATCTTTCTTTCTTCATCTGAGGACAGCTTTTTACTTTGAGTTAAAGCTTGTAGAAATGTAATGAAAAAAGCGATATCAATCTGCTTAAGATAA
>Bacterial.Accessory.Probes_round_1_probe_1801
ACTGCCATACTTTGCCTCCCAACATCACACCGCTATAACTCGCATTAAAATCATACCCATAGTCAATAAAGCTTAAGTTTGAGCCATATTTTTGTTTACCATTAAGATACTTAACAAAAA
>Bacterial.Accessory.Probes_round_1_probe_1802
GAGAAAGGTTGAGTATAAGACAAGGAATAATTTTGTTGCCGATTTGCTTGACGATCCTTATAAATACGATAACCCGTTGAAAAACTCCAACGGTCATTCGTTCCTAACAGATCACTCCAT
>Bacterial.Accessory.Probes_round_1_probe_1803
CCTAACAGATCACTCCATGAGATGCTTAATGTTGCCTGATTTCGACCTTCGGCATTACTTCCTTCACCGGAATTATTCAGGCTTAAACTAACCTGCGGATAAGAAGTGCGGTGCCTCTCA
>Bacterial.Accessory.Probes_round_1_probe_1804
GAAAAAATCTCTAGAAAACCAAGTAGAAGCATTACAATTTGAGCTCGAAAAATACTTCATAGAAAATAAAAAGATAAAAGAAAAACCACCATTATGGGGAGCTTCAAAAGTAATAAGATC
>Bacterial.Accessory.Probes_round_1_probe_1805
TGAAGCAGGCTATAGTCAGAAATATGTAAAACAAGAAGTAAATCCAGGTGTACCTCCAGTTCCTGGTGCAGCAGTAGCTTACAAAGATGAAAAACAAAAAGCTTTCTTGGTTGGTGCGGA
>Bacterial.Accessory.Probes_round_1_probe_1806
AAATATTGATCAAGAGTTTTGGGGATGGTCCGATCCCAATTCACTCCAATTACTAGATTATTGGGCCAATATAGACCAAGATATTCATTTTGTTTTTGTTTATGATAAACCAGAAAACCT
>Bacterial.Accessory.Probes_round_1_probe_1807
AATCTTTTTTCACTTGCGATGTTAAATCAATAGGACTAGACCATGTTTTTCCATTATCATCGGAATGAGTTAGCCAAAAATAAGAGGTGTTAGGTGCAATGAAAGGAACTGTTGCATTCC
>Bacterial.Accessory.Probes_round_1_probe_1808
GGTTGGGCATCTTTCCACGATGGTTTAAATCAAGCTAAAGATTTTGATAAAGCTGGTCATGCTGGTTCATTCGGTTTCAAACGTAATAGCGTGACTTACGGTGTATTTGGTGGTTATCAA
>Bacterial.Accessory.Probes_round_1_probe_1809
AAAGGGTTAATGTAAGATAAATAACTCTTTTGAGGGTAAAAAGGGATCGTAACTGTTTGAGAAATATAGAAACCACGATCACCTGAGCCTGCCCCACCTTTGAATCCTCTTACCGTATAT
>Bacterial.Accessory.Probes_round_1_probe_1810
AAGAGAAAAAATGTCACCTATCGAAATTGGTGATGTACTTAATAAAGTATTACCAGACCTTAATAAAGCTCCTGAGAACCTATCTCTACTTCCAAATAAAAAAATCAAAGGCTCTTCAAT
>Bacterial.Accessory.Probes_round_1_probe_1811
TGAGTTTTTTCTGTAGGTTGACTTGTACAGCCACAATCTGCCCATGTGCAGTCACGTCTTGATTAATCTTAAGTCGTGGAGAGTGAGTATCTGTGACCGTAAATTGCAAATACCCCGTAG
>Bacterial.Accessory.Probes_round_1_probe_1812
GAGGACTGTTTACCATGGCGATTAATATAATAAATAGGAAAGAGTAAATTTCCTTTTTTTGTTTGAATTCCCACCCCAGGTCCTGTGCCAAAAAAACGCATCCAATCTTTTTTCACTTGC
>Bacterial.Accessory.Probes_round_1_probe_1813
GCAAGAGCACCTTACATTAAAATGACTGACTATTTTGGAGACATGAATGCTTATGTTGAGGAAATGCTAAAAAACACAAAGGTTACTCAATCATTTGACAGAGAAGAAGAATCATTTAAC
>Bacterial.Accessory.Probes_round_1_probe_1814
AATGGCAACAATCAAAATACACCTATCAAGAAATCTTTACCCGCTATTATTAGCAATAGTAACCAACAATTAGGTGAAATTAATAAAAATGATGGACAAAGTATCCTGGGAGCATTATTA
>Bacterial.Accessory.Probes_round_1_probe_1815
GCTTTAATAATAGGTTATATTAATTTAATTTTTACTTTTACTAGCACTGTTCAAATCTTTTTTAATATAGTGTTTTCAACGCAGATTGGGGTGGCGTCAACTAATAGAATATTTAAATTA
>Bacterial.Accessory.Probes_round_1_probe_1816
TTTTATTAAGTCTTAAGTATTGTTTTCCATCAATGTTTACATATCCACTACCAAACTCAGTAACGCCATTATCTGATGGCCCCGATAAACCTGTACTTTCTGGGAACATATCTACAGCCA
>Bacterial.Accessory.Probes_round_1_probe_1817
CTTTTGTTCTTAATAAAGACGGAATGCGCCAAATTGGCACATTATCACTACCTTGTTTTACTAAGCTCTGATGAAAGAGTAGGCTTTCTTGATGTTCTTTCACACCAAAGTGTGCTTTAT
>Bacterial.Accessory.Probes_round_1_probe_1818
ATAAATTACTATTATCTGCAAGTTTTAGAACTACTGCTAAAATGCGGGAAGTGGCATCTAAGAAATTGCTCTATATGCCTATTTCATACCATGATAAAAATAAAGTAGGAGACCAAATTT
>Bacterial.Accessory.Probes_round_1_probe_1819
CAAGGTGAAAGACAGCTTCTTTCAATAACAAGAGCAATTCTTGGTGATAAAAAAATATTAGTATTAGATGAAGCGACATCAAATGTCGATTCGAACACTGAAAAAATTGTTCAAGATGCA
>Bacterial.Accessory.Probes_round_1_probe_1820
AAGCGGACAAACCAGATCAAAGTACACCAACTAACCCAGGACAAGGTACACCAACTAACCCAGATCAAGGTACACCAACTAACCCAGATCAAGGTACACCAGCTAACCCAGATCAAGGTA
>Bacterial.Accessory.Probes_round_1_probe_1821
TAGATACAAATAAGGTAAATGATATATCATTAGCAATTAATGCTTGGCAAGAAATGATTAAAAGAAATAAAGAATACCAAATTCTCACTGCGGAACATAAGAATACAGAAACATTCCCCC
>Bacterial.Accessory.Probes_round_1_probe_1822
ACTAATAGAATATTTAAATTAGTAGGCTTGGAACTGCCTGCTGAGATTGAAAATCCTATGTATTTAAGAGCTTCTACAATGCGTGGGCATGTGGAGTTTGATAATGTTTCGTTTAGATAT
>Bacterial.Accessory.Probes_round_1_probe_1823
ATCATAACTCGACCACTTGTATTACGCATGAAAAGCTTTAAATCACCATTTTGTAACTCGACTAATTGTGATTCAGTTAATTCGTGACCACTAGAGTTACTATTCAATGTCTCTGAATTC
>Bacterial.Accessory.Probes_round_1_probe_1824
CCTTTATTGACCACTATCAAACCATTGCTGTTTAGCGTAGATTTTCTCCCCTCCACTTCACGTGTCTCAAAAGAAGTCATGTTTTTCAACTGGTCAGACAATTTAACTTCTAATCCCTTA
>Bacterial.Accessory.Probes_round_1_probe_1825
GACCTGCATGTTCAATGTCGCCCTTATGTTTTTGATAGCCAGCTGATAAATCTACTATCAGATTGTGAGGCAAGTTACTATGCCAATTTATACTTCCTCCCCAGCTTTGGTATTTCGCTT
>Bacterial.Accessory.Probes_round_1_probe_1826
TGGCGGTTAAATAAGAAGCTAATACCGGATTCACTTGTGGGCGAGCATTTACGGTTAATGGTGCTTTCAATGGAGCGACCGTGGATACGGCTTTACCATCTGCTGTAATTAACTTATTTG
>Bacterial.Accessory.Probes_round_1_probe_1827
ATTGCAAATACCCCGTAGCACCGTTGTTCACAACGAACCGATCAATATTTTGTGTGGAATTAACTTGAGCTACTCCCGAGTTATTAAGGGTAAGTTGAGTAAAGGCTTTGTTTTTACCGT
>Bacterial.Accessory.Probes_round_1_probe_1828
GCCAGTTTACCTTGCTTATATGCTACATCATCAACATACAATTGACGCGTTTTTTGTTGATACATATCGTAAGAAAGTAGACCTTTTACTTCAAACTTCCCGATTCGATAGTTCACATCA
>Bacterial.Accessory.Probes_round_1_probe_1829
GGTCGCCATTTATAACAACTCGATATCCCGTTTTCTCATTTTTTTCATTAAAAACTATTCCGTTTTCACGCAGAGTCCATTGCTTAGAAGTATATCCCTCTTTTTTATTAAGTCTTAAGT
>Bacterial.Accessory.Probes_round_1_probe_1830
ACAGAGCCAGGCAAAAATCCAGGCGGAAACACAGAACCAGGCAAAAATCCAGGTGAAGAAATGAACCCTGGAAACAATATGACACCAGGCTCAAATTCTGAAAATGGCAACAATCAAAAT
>Bacterial.Accessory.Probes_round_1_probe_1831
GGATTTTTGCCTTGATCTGTATTTTCACCAGGTGTTTTATTTTCTCCAGGGTTTTTATCTCCACCTGGTTTTTGGTCACCTTCAGGTTTCTTCTTTTCTTCTTCTTTGGTTTCACCACAT
>Bacterial.Accessory.Probes_round_1_probe_1832
TTTTTCTAACTTTTTAGTGTTAATCATCCTTGCCATTTCATTATTATTTAAAATTAATAACATAAATTTTGTTGGTGTTGTCGGCCAGGATGTAACTGCTTTAATAATAGGTTATATTAA
>Bacterial.Accessory.Probes_round_1_probe_1833
CTTCAAAAGTAATAAGATCAACGCTTGAATATCAATTAGGAAGAACAATGATAGAAAAAAGTAGGTCTATAATTGGATTTATTATGCTACCTATATCTTTAATTTTAGGTTATTTATCAT
>Bacterial.Accessory.Probes_round_1_probe_1834
AGGTAATAAACTGTTGCAATTATTGTTGGTTCACTAAACATTCGTTAGACTTTATGCTGTAACTTTTCAAAATGAATTTTTATGTCTATAACTCCAACCAAAGGCACCTACAAAAGAAGT
>Bacterial.Accessory.Probes_round_1_probe_1835
TCCCTAAAATTTATAAAGAACTTTCTGCATCCGAAGTTACTCTAGAAAAAATACTCCATGAAGATAGATTAGATATACCATCCGAAAATCTTAATGAAAATTTAAACCCTTTATCTGATT
>Bacterial.Accessory.Probes_round_1_probe_1836
GGTTGGGCATCTTTCCACGATGGTTTAAATCAAGCTAAATATCTTGAAGCTCCTGAAGCTCCTGAAGCTCCTGAGGCTACATTTGGCTTTAAACGTAATAGCGTTACTTATGGCGTGTTT
>Bacterial.Accessory.Probes_round_1_probe_1837
TTTTTGCTAAAAAAAACAGTACAAAATATGAAGGTCAAATACTTGTTTCATTTAGGGTTAAAAATCACAACAGTGAGAGTACAGTGACAAAACAAAAGCTAGAAGACGCACTTAAGTCAA
>Bacterial.Accessory.Probes_round_1_probe_1838
TACTCAAATAATAAATATGAATCTAATGCCATGATATTGTTAACATTAGTTTAGGCTTACAAAAATTAGCTTTAGACTACTTGCATTAAGAACTAATACACTAAACGAAGCTATGCTCAA
>Bacterial.Accessory.Probes_round_1_probe_1839
ATAATGGTTATTGCAGTGCTTACTCAAGTAATAAATCATGAACAAGCCATGATATTGTTAACATTAGTTTAGGCTTACAAAAATTAGCTTCTGACGACTTCATTAAGAACATACACTGAA
>Bacterial.Accessory.Probes_round_1_probe_1840
GTTGGTTCACTAATCATTCGTTAGTACTTTATGCTGTAACTCTTACAAATTGACATTGGTTATGTCTATAACTCCAACAAAAGGCACCAAAGAAAGAATTGGACGTCTTATCTTAATACT
>Bacterial.Accessory.Probes_round_1_probe_1841
CTTGAGGAGCATTTTCTACCTGAGGAGCATTTTGTGCCTGAGGAGCATTTTCCACCTGAGGAGCATTTTGTGCCTGAGGAGCATTTTGTGCCTGAGGGGCATTTTGTGCCTGAGAGGCAT
>Bacterial.Accessory.Probes_round_1_probe_1842
CGATTTCTAAGGAATTGTTGACCTTGTGGAAATCAAATACTTTACGAATATGATGGAAAACCTTTTGAAAATGCTGTAGGAAATTCAAATTCCATTTGATTTACAAGCTAATTCAAAATT
>Bacterial.Accessory.Probes_round_1_probe_1843
GTATCCTGGGAGCATTATTAGAAAAAAATAGATCACTTAATCTTGATAAATCTCAATTAGATGTTAAAAATATAAAAACTGCATCAGCTATAGTTTTTGCTAAAAAAAACAGTACAAAAT
>Bacterial.Accessory.Probes_round_1_probe_1844
TGCACTTCACCTAAGAAAAGTTTCCCATCTCGACGAAGTTTATCACCACTATTCCCGGACACTGATTGCCCTGAAAAAACAATATATTCTTTTCCATTAATTTTTTTGGAATATTTAATG
>Bacterial.Accessory.Probes_round_1_probe_1845
ACTAACATTTGTTAGTACTTTATGCTGGAACTTTACAAAATGTTAATTTTTAATGTCTATAATCTCAACAAAAGGCACCAAAAGAAAGAATTGAGACGGCATTATCATAATACTTAAATT
>Bacterial.Accessory.Probes_round_1_probe_1846
CACCGCAGTCCATTGGAATAAGACAGATCACTATAAAGTTTGCCATGCCCCAAATTGGTCACATAAGATAATCCTATATTCAATTTGTTATTGTGATATTTCCCTATGCGAATATCACCA
>Bacterial.Accessory.Probes_round_1_probe_1847
GGCTTAGAAATAAAACTGTCGGATACCTTGAAAAATATGAAAGCCTTCGAAACCAAAGAGGAGGGCGGTAAAAAATCGACGTTAAATAGCGAGGGCTTAACTGTTGTCAACAAAAATGGT
>Bacterial.Accessory.Probes_round_1_probe_1848
GAAAAACTACTTATGTTCTTTAATAAATATAAAGAACGTAGTGTTCTGATTAACTCAAGACAAATTAGAAAAAGTATTCAAAATTCCATCCCTAAAATTTATAAAGAACTTTCTGCATCC
>Bacterial.Accessory.Probes_round_1_probe_1849
ATTAAAAAAGGAAGATTCAATTAAATCTAATGAATTAGATAGAAAAAATGAAGAAATAAAAAACTATAAAATTATTATAGAAGATAATATCAAAGAGAAAAAATCTCTAGAAAACCAAGT
>Bacterial.Accessory.Probes_round_1_probe_1850
AGGTTTACGCGTACACTTCTAATTTTTGTTAGAATCTGAAAAAGCCAGTGTTTAGCACTGGCTTTTTATTGAATTTTATTTGTCTTATTCACGATAAATTGAGTATTTGAAAGTCGTTAT
>Bacterial.Accessory.Probes_round_1_probe_1851
TTACCAATACAACTTTCTTAAGTATACTTTTTGAATTTTTTGCGTTAATAAATTTATAATACCCTTAACTCAATAAAAGAAGTTATTGAGAAGTTTAAATCTTGTGAGCAAGATGAAGAT
>Bacterial.Accessory.Probes_round_1_probe_1852
ATGGGGCAACGTCTGCAAGTAGCACAAGTGCGGTAACTTCTACCCCAGCACCAGCACCAGCACCAGCACCAGCACCAGCAGTGGCAGTGGCAAGCAGTCCGTCAGGTGGTACAAGTACAA
>Bacterial.Accessory.Probes_round_1_probe_1853
TAAAGCATTGACTAAAGCAAAAGATTTAGTTGGAACACAGTACTAGAACCTATTACTGGATGTTTCAGTTATTCGTTCCTATGATTACTATGATTTACTGGGCGACGATTACTCGTCGTA
>Bacterial.Accessory.Probes_round_1_probe_1854
TGAAAAAATCAAAATTTTTACTGCTTGGATCAGTAGCATCTTTAGCTTCAATTCCCTTTGTAGCAGCTAAATGTGGTGAAACCAAAGAAGAAAAGAAACTAGAAGCGGACAAACCAGATC
>Bacterial.Accessory.Probes_round_1_probe_1855
CATAAGAATACAGAAACATTCCCCCTTGAAGAAAAAAACAAATTAGTTGAGAAAACAAAAGAAATCGTCCGAGAAAAAGAAAAAAATATAAAAGATAAAAAAGATCTAGAGATACAAATA
>Bacterial.Accessory.Probes_round_1_probe_1856
ATGGCTAGACAATATAAATTAGAAGATTACCGTAATATAGGTATTATGGCTCACATTGATGCTGGTAAAACAACAACTACTGAAAGAATTTTATTGCACACAGGTAAAATTCACAAAATT
>Bacterial.Accessory.Probes_round_1_probe_1857
ACACCTGGGGAAAATAAAACACCTGACGAAAATAAAACACCTGGGGAAAATAAAACACCTGGCGAAAATAAAACACCTGGGGAAAATAAAACACCTGGGGAAAACAAAAAACCTGAGGAA
>Bacterial.Accessory.Probes_round_1_probe_1858
ATAAATCTGAACAAGCCATGATATAGTTAAAATTAGCTTTAGGCTTACAAAAATTAGCTTCTGACTACCCTTCATTAATAACAAACACTAAACGAAGCTATGCTCAAACAATTATCACTT
>Bacterial.Accessory.Probes_round_1_probe_1859
ATGAAAAAAAACAAATTCTATCTATTTTTAGGAGCCGCTCCTGTTCTATCAGTGCCATTGGTTGCTGCTTCATGTGGTGATAAATACTTTAAAGAAACTGAAGTTGATGGAGTGAAAACT
>Bacterial.Accessory.Probes_round_1_probe_1860
TATTGTTTTTTCAGGGCAATCAGTGTCCGGGAATAGTGGTGATAAACTTCGTCGAGATGGGAAACTTTTCTTAGGTGAAGTGCAAGATAATGGTGATATTAATTGGGATACTACAAATTT
>Bacterial.Accessory.Probes_round_1_probe_1861
CAAAACACACTAACCATGGTGCACATTTAAGCTTAAAAGCAAGTTACCCAGTATTAGATGGGTTGGATGTGTATGCACGTGTTGGTGCCGCATTAGTGCGTTCTGACTATAAATTATATG
>Bacterial.Accessory.Probes_round_1_probe_1862
AAAGATAAAAAAGATCTAGAGATACAAATAGAAGCATTGCAATTAAAACTAGAAAAATATTTTATAGAAAGTAATGCTCTAAAAGAAGATAACAAAAAATTATCAATAGAAATAGATGAC
>Bacterial.Accessory.Probes_round_1_probe_1863
GATATCCTATTATTGACATTAAAGCTACATTGATTGATGGTTCATAGCCACGATGTTTGATTTCATATTGACGATTAGCCTATAACTATAAATAGCCTATAATAAAGCATTGACTAAAGC
>Bacterial.Accessory.Probes_round_1_probe_1864
TTTTGTCGGGCTCTGTGTTTTCACCTGGGTTTTTATCTCCTCCAGGGTTTTTATCTCCGCCTGGATTTTTGCCTTGATCTGTATTTTCACCAGGTGTTTTATTTTCTCCAGGGTTTTTAT
>Bacterial.Accessory.Probes_round_1_probe_1865
AAACGAAGCTATGCTCAAACAATTTATTTATAATTGCTTATTCAAAACTTATAATTATTTTCAATCATAATGAGAGAGCCACGTAAGTTAAGTTTACATGTTGACTACTACCTATTAGTT
>Bacterial.Accessory.Probes_round_1_probe_1866
TAACTGTTTCTGCTAAAGGCTTCGAAGGTGAAGTTACTCTTAAATTTGAGATTGAAACACAATCAGCTGAAAATCCAAGTGATGAAATGAACCCTGGGGGAGAAAATCAAACAGAATCTG
>Bacterial.Accessory.Probes_round_1_probe_1867
TGCGGAGGAAGCGGTAGCGGAGGTTCGTCTTCAACACCGAGCCAGCCTAAGCTAGTTCCAGAAACACATAATAATGGCCAAAAGCAGAAAAATACCTCTCAGGAACCAAATGCTCCTCAG
>Bacterial.Accessory.Probes_round_1_probe_1868
GCTATTAAATACAGCGTAGAAGTGGCAAATAACATAGATGACAGTTCAACCCCATCTAGTCCAGGTGGAGCAGGAGCAGGAACAGGAACACCAGATCCAAATGATAAATTAGTGACCGCA
>Bacterial.Accessory.Probes_round_1_probe_1869
TACAGTTTAACATGCTAAGGTAATAAATCTGTTGCAATTATTGTTGGTTCTACTAACATTCGTTAGTACTTTATGCTGGAACTCTTTCAAATTGTATTGGTTATGTCATATAACTCCACA
>Bacterial.Accessory.Probes_round_1_probe_1870
TCACTAAACATTCGTTAGACTTTATGCTGGAACTTTTCAAATGACATTTGTTAATGTCCTATAACTCCAACAAAAGGCACCAAAAAAGAATTGGACGGCTTATCATAATCACTTAAACTC
>Bacterial.Accessory.Probes_round_1_probe_1871
CCACGAGTGTTCCATAAATCCTGTTAACAATTAATAAGAGTGCTGTTGTTGAAGGTAAACACATTAAGCCTAATCTAGGTGGTAAAGGTCATTATGGAAGTATGAATTTGAATTAGAACC
>Bacterial.Accessory.Probes_round_1_probe_1872
ATTATCACAGATGGTAAAGAGAACCCTTTCATGGTTGGTACTGAATTATCATACGCTGGTAGAAAATTTGGTGTTGACTATGGGGAATCTAAAGTGACTAACGTAGAAGGTAAAAAACGC
>Bacterial.Accessory.Probes_round_1_probe_1873
ATGTCATTGTTATGTCTATAACTCCAACCAAAGGCACCTCAAAAGAATTGGACGGCATTATCATAATACTTAAATTAATAGTTAAACTGATGAAGCTAATGCAGGTTATGAAGCCATTCG
>Bacterial.Accessory.Probes_round_1_probe_1874
CATTACAAAACCTATTAAGCAATAGGTGCATTTTATGAAACCTTGACATTAGAAAAAATACTTTTAAGAAGTATCAAAAATACTGATCGGATACCTATGTTTACGAAATTCAATACAGAA
>Bacterial.Accessory.Probes_round_1_probe_1875
CTATTAGAACCTATTATGGATGTATAAGTTATCGTTCCGTGATGATTACTACGGTGATTTAATGGGCGACGATTACTCGTCGTAGAGGTCAAATTCAATAACCTGAATATAGAATTGATA
>Bacterial.Accessory.Probes_round_1_probe_1876
ATTACCTTACATCACCATTAGACATTACTATACTAAGCACCACAAAGGGAGAAAATGAAGAAATTGATGTGCTCCGCAACTGACGACTATCCCTTTTACAGTTTAGCATGCTAAGGTATA
>Bacterial.Accessory.Probes_round_1_probe_1877
TAGCAGCTAAATGTGGTGAGACCAAAGAAGAAAAGAAACCAGAGGAAGGTAAAAATCCAGACCAAAACACAGAGCCAGGCAAAAATCCAAGTGAAAACACAGGGCCAGGCAAAAATCCAA
>Bacterial.Accessory.Probes_round_1_probe_1878
TTGACATTAAAGCTACATTGTTTATACTTCATAGCTACGATGTTTATCTTCATATTACTTAGCCTATAACTGTATAGCCTTATATAGCATTGACTAAAGCAAAAGATTTAGTTGGAAACA
>Bacterial.Accessory.Probes_round_1_probe_1879
AACAAAAGTTCATTAATAGAAATAGAGAAATTAAATAGAGAAAAAGAAGATGACAATAAACAAAAAGAAAAAACAATAACATTATTAAAAAAGGAAGATTCAATTAAATCTAATGAATTA
>Bacterial.Accessory.Probes_round_1_probe_1880
AATATGAACTAAGCCATGATATAGTTAACATTAGTTTAGACTTACAAAAATTAGTTTTTGACTACCTACATTAATAACAAACATGAAACGAAGCTATCCTCAAACAATTTATTTATCAAG
>Bacterial.Accessory.Probes_round_1_probe_1881
TGTTTTTGAGTCAAACAATTTAAATATAATATGACAGTCACTTTGTAAATCAAACAATAAATATGCTAATACATATGACAAGTTTATTCAACTGCACAAAGCTAAAATACATCAACCCAA
>Bacterial.Accessory.Probes_round_1_probe_1882
CATTCAAAACTTTAATTATTTACCATCATAATGAGAGAGCCACGTGAGTAATTTACTTTGACTACTACCTACAAGTTTGCATAAATTTTGTAAACAATTACTTAAGAGTACTGTTTACTT
>Bacterial.Accessory.Probes_round_1_probe_1883
GAAGTGCGGTGCCTCTCAATGCTCAAATTTGACATACTTTTCTCATTCGCTGCAATCACATTCACCTTTGCTGTCTTATTTCCCGTATTTAGAATTTCGATCAGCTGATCCACGTCGTAA
>Bacterial.Accessory.Probes_round_1_probe_1884
TAAACAAGAAAAAGAAAGAGCCTTTATGGTTGGTACTGAATTATCATATGCTGGTTTAGCACTAGGGGTCGACTACGCACAACCTAACGTTACTAAGGTAGAGGGTAAAAAACGCGCACT
>Bacterial.Accessory.Probes_round_1_probe_1885
TGGTTATTCCGACCAGTGCTTAGTCAAATAATAAATCTGAATCAAAGCCATGATATGTTAACATTAGTTTAGGCTTACAAAAATTAGCTTTTGACGACCCTACATTAAGAACAAACATAG
>Bacterial.Accessory.Probes_round_1_probe_1886
AATATGACTTAATAGGACTAGTTGAATTAGAAGGGTACAATAATAATTAGTCTTTATGATCTAATTAAACTTTTGTAGCGAACTAAAGACAAAAATCTCATAGATGATAGGTTTTAATTC
>Bacterial.Accessory.Probes_round_1_probe_1887
GGTCTTAAAGGCACAACAACTGGTGACACACTAATTACCGAAAAAAAGCCCCTGAAATAGTCTTAGAAATAATGGTTATTCGACAGTGCTTACTCAAATAGTGAAATGATGAATCTAATG
>Bacterial.Accessory.Probes_round_1_probe_1888
TCTTAGAAATAATGGTTATTCCGAACCAGTGCTTAGTCAAATAATAAATATGAACAATGCCATGATATTGTTAACATTAGTTTAGGCTTACAAAAATTAGCTTCTGACTACCCTTCCATT
>Bacterial.Accessory.Probes_round_1_probe_1889
CAAACATTATAAGCTTATATAGCTTGTAAAGGCACACGTAATGAACTTAACTTTGAACTAAACAACCTAATTATTTGTATAAAGGTTTTGAATTAACGTTGACTAAGCAATTGTTTGCGT
>Bacterial.Accessory.Probes_round_1_probe_1890
TGGTGGTAAAACTTGGGATTTGGGCGCTAGCCCTAATGATAGCCGTCCAGATTTGTATGGGCAAAACTCTCAAACGCTTCGAACAAATCAGCGTGGACATGAGCTAACAGAATCTCAACT
>Bacterial.Accessory.Probes_round_1_probe_1891
TTTAAGGACTAAGGTGTTAAGAAGACGATGTTTGACGCTGTTGTTAATTACCTAACATCACTATTAGACATTAACTATACATAGTACACATAAGGGAGACAATGAAGATAATTGAAGTGC
>Bacterial.Accessory.Probes_round_1_probe_1892
ATGAAAAAATCAAAGTTTTTACTGCTTGGATCAGTAGCTTCATTGGCTTCAATTCCCTTTGTAGCAGCTAAATGTGGTGAAACCAAAGAAGAAGAAAAGAAGAAACCTGAAGGTGACCAA
>Bacterial.Accessory.Probes_round_1_probe_1893
AAGGTGCAGGAACTAAACCAGGACAAGGTGCAGGAACTAAACCAGGACAAGGTGCAGGAACTAACTCACAACAAGGTGCAGGAACTAACTCACAACAAGGTGCAGGAACTAACTCACAAC
>Bacterial.Accessory.Probes_round_1_probe_1894
AACATAGCCGTTTGGATAAACTTCTGAACCTTGCTTAGCTAATCCAGAACTCTTAATGTTTCTGACTAAATTTGTAGTATCCCAATTAATATCACCATTATCTTGCACTTCACCTAAGAA
>Bacterial.Accessory.Probes_round_1_probe_1895
TTACTAACATCACCATTAGACATTAACTATACTTATTAACTAAGTTAGAAAATGAAAGATAATTGATGTGCTTCCAACTGACGACTATCCATTTTACAGGTTTAGCATGCTAAGGTAATA
>Bacterial.Accessory.Probes_round_1_probe_1896
TTAGACTTTATGCTGGAACTTTACAAAAGGACATTGTTATGTCTATAACTCCACCAAAGGCACCAAAGAAAGAATTGGACGTCTTATCTTAATACTTAAACTCTAATACATTAAACTGAT
>Bacterial.Accessory.Probes_round_1_probe_1897
AGGCACCAAAAAAGAATTGAACGTCTTATCTTAATGCACGCAAACTCTCGTAGTGAAATTGATGAAGCTAATGCAAGGTGATATTGTTGCCGCTTGCTGTTGCTTTAAAAAAGGCACAAC
>Bacterial.Accessory.Probes_round_1_probe_1898
AATTGAAGTGCTTCCAACTTACGACCTATCCATTTACAGGTTTAGCATTTAAGGTAATAACTGTCCAATATTGTTGTTTCACTAAATCATTCGTTTGACTTTATGCTGTAACTTTTCAAA
>Bacterial.Accessory.Probes_round_1_probe_1899
CGTATATACTTCTCGTCCATTCACTCCTTTTAGTTTTTTATGTTCTTCATCAAATTGTTTAATATCAAATCCTTTTTTACCATCTGTGGCATTAAACTCATCGTCCATGGTGACATTCGC
>Bacterial.Accessory.Probes_round_1_probe_1900
ACGACCTACATTTAGAACATACACTGAAACGAAGCTATGCTCAAACAATTATCACTTTATAATTGCTTAGTTCAAAACTTAGACATTATTGTTGACCGTCATAAAGAGAGAGCCACGTGA
>Bacterial.Accessory.Probes_round_1_probe_1901
ATGATAGGTTTTAATTCAAAATTTCTGACTAAGAAAATGAATAAAGATAATCTTGTTTCTTGTGATGATCATAGCAGGGATCTAAAACAATAAATTAGAATCCATTACAAAACCTATTAA
>Bacterial.Accessory.Probes_round_1_probe_1902
CGTAGAAGGTAAAAAACGTGCACTTGAAGTGGGTTTAAAATATGAGCTCAATGATAAAGCGAAAGTTTATACTGATTTCATCTGGGCTAAAGAAGGTCCAAAAGGAGATACCGATAGAAC
>Bacterial.Accessory.Probes_round_1_probe_1903
TGCTCTAAAAGAAGATAACAAAAAATTATCAATAGAAATAGATGACTTAAATATAAAAAAAGAAGAAAATATAAAATCTCTAAAAAAAGAAATTGAGACATTAAAAGCAGAGATAGAGAA
>Bacterial.Accessory.Probes_round_1_probe_1904
TAGCCCGCACCTAAGATGATAGAACGATCTCTTGTAGTCGCACCTTTTGGACCTCCTTTTGCCCAAATCAAGTCAGTGTAAACTTTCGCTTTGTCATTAATATCATAGTTTAAACCCACT
>Bacterial.Accessory.Probes_round_1_probe_1905
GCGTGTCTTAACGCAAGAAAGTCATGCAAACTGGGGCTTAAATGCCCCAATTGCAGTCTTTGCGGCACAAGTTCATCAAGAGTCAAACTGGAATGTAAAAGCCATCTCGCCTGTTGGCGC
>Bacterial.Accessory.Probes_round_1_probe_1906
TAAAGCGAAGATTTTAGCGGATACAACAAAAACAGGCGATAAAACGCTCGGTCGCTTTGGTCGTGTCGTTAAAATCACCAAGTAATTAACACTCTCGGCAACGTGCCGAGAGCTGTTTTA
>Bacterial.Accessory.Probes_round_1_probe_1907
GCTTATCAATATCTCAAAGCAAAAGAAGAGGAATTAGAGGCGCAATACAATCAGACACTCTCGTCTATTCAATCACACATTGACAAGACAGAAGAGCTCATTGAGTCACGTCAAAGACTC
>Bacterial.Accessory.Probes_round_1_probe_1908
GAAATGACGCTCCCAAGCCATCAAAAATTTGAAAGCTGGCTCAAAGAAGCATTTTGGGAGAAGAGTGGTTATGCGGGTAAAAAAGAAGGCAAACGCTTCTTTAATGTAGTGAATTATCAC
>Bacterial.Accessory.Probes_round_1_probe_1909
ACAAAGGTTTTGAATTAACGTTGACTAAAATATTGTTGGCGGTGAGATACCTAAAGCGAATACATTAAGCCAATTCAAAAAGCTTTAGAAGCCAATAGAACTGGTATATTTGCTGGACTA
>Bacterial.Accessory.Probes_round_1_probe_1910
ATGTATATAACTCCACCAAAGGCCCCAAAGAAAGAATTGGACGTCTTATCTTAATGCACGCAAATTAAGTACATTTAAACTGTTGGCTAATGCATTATAGCCATCTCCCTGTTGGTTCAA
>Bacterial.Accessory.Probes_round_1_probe_1911
TTGTTAATTACCTACCATCACCATTAGACATAACTATACAGAATTATCATAAGGTAGAAAATGAAAGATAATTGAAGTGCTTCGCAACTGACGACTATCCTTTTACAGGTTTAGCATTTA
>Bacterial.Accessory.Probes_round_1_probe_1912
ACAAGATCTTTAGGAAAATCTTTGGGTACTAGTTCCACCTTTCTGATTTCTGCGTTCTCCGATTTTTTCCCAGTGATAGATTTCCATTTATTTTTTAAACTGTTTTTTTCTGATTCGGAT
>Bacterial.Accessory.Probes_round_1_probe_1913
GCGCGCTGAATTTTGTACTTACCATCGTAGCTAAATAGCGTAATATTGCCCTTATTACCGCCAATTTTGGCATCATATTTCTCAGCTGATAGGTCAATAAATGCTTGAATATCACCAAAA
>Bacterial.Accessory.Probes_round_1_probe_1914
GATGCCGCAAGCTTTGCTTCAGAAATGGTTAGTAAAGGCAAAGTGTTACCCGCGCAAAAGCAAGCGTTAATTGAAGTACTCGTGGCAAATGCTAATCAGCCTATTTCATTCTCAGATGGC
>Bacterial.Accessory.Probes_round_1_probe_1915
TATCTGACGATATTAATAAATATCAAACGCACTTTAAATTTAATGAAAGCACGCACAGCTATGCGTTGAAAAACGCGGTTGCGCTGATGATTGATGATGAAATCGTGAAAATTGAATCAG
>Bacterial.Accessory.Probes_round_1_probe_1916
TGGTGAAGTCAGCTTTAAATATGCACAGTCTAAAGGTGAAGTTTACAACGAAATTGTGAAACATGTTGATACACAACATGGTGTGTGTGAATCCACGTGTGCCCACTGGATTGCGAACAA
>Bacterial.Accessory.Probes_round_1_probe_1917
GTAGCAAGTCCCAATCATCAAAATAACGCTCCACAAAAATATTCATTAGGCAGGCATCAGTAACTCGATAGGATTCTGATAAAGAGTTATAATGAAAAACGTTCCCATCGGAGCTGTCAG
>Bacterial.Accessory.Probes_round_1_probe_1918
TTTCTGATTCGGATAGAGTTAATTTTTTTACGTTGGAAAGTAAGAGCTGTGTTGCGATATCTAATGAGCTATCGCAAACACTGTTTTTTTTATCTTCACTTACATAAGAATTGGTCGAGA
>Bacterial.Accessory.Probes_round_1_probe_1919
CGCGCCTGCAATACCCGCACGGAGATCTTTATCCACTTTATTGATACGGTTATTTAGAATGTTATAGTTATCACCAGATTTAGCGATTTTTTGTTGTAATTCATATAGCTGGCTACCATT
>Bacterial.Accessory.Probes_round_1_probe_1920
AGTATTGCCATCTTTTGCAATTGTAGCATTACCACCCAATACATTGGTCACTAAAGTATTACCCACATTACCTAGCGTATTTAAGGCTAAATATAATTGACTGCCGTTGATTGCGTCAGT
>Bacterial.Accessory.Probes_round_1_probe_1921
GCCGTTGATTGCGTCAGTACTTTCTTGAGATATGCGACCTGCTGCAACATTAGTGATTGTGCGCTCTGACCCTGTTTTACCAACGCTTACTGTTGACGTAGGTGCTGTACCTGTAAACCC
>Bacterial.Accessory.Probes_round_1_probe_1922
ACCTGTCACCTCAGCAGCGTTTACTTGTCCACTACCTAATACAACCGACGCCGCGATTAATGTAAAACTAAAGCCACTTACGCTGTTCACTAACGCTGATTTACCTGACGCGCTTTTGCC
>Bacterial.Accessory.Probes_round_1_probe_1923
TTGATGTATTGCTTTTTCTTCTCAAGTTCTGCATCAAGCTGATCGATACGTTTATTCTTGTTATCAAGAACACGTTCCTGTGCGGTATAATTGTCTTTTGCTGTTTTTAATTGCGCTTCT
>Bacterial.Accessory.Probes_round_1_probe_1924
ATTCGGCACGTTATGACACAATTAACGAAAAGCTGGATAAAGTCATTTTAATGTATGGACGGAGCTAACATGATTGAATTTGACAAAAACAAACGCGAGCACATTCGGTGGCTTATTTTA
>Bacterial.Accessory.Probes_round_1_probe_1925
CTGAAATGTTAAATATTGCCCGACATCACATTAAAAACGCAATTAAGCCCTCAAACGCGTAATTTCGCATTATTTGCTGAGATGTGATAAGTTATTGCTCAAAATGACTTTGGCGTGTTT
>Bacterial.Accessory.Probes_round_1_probe_1926
CCGAGAGCTGTTTTAAATCACATTTAAATGAGTTTTAAAAATGACAAAAACAGTAAAAGACGAGCTTAATATTTTGTTTCCAAACGCCAAAATTAATATTGCTGGCGTGGAAGTTGAAGT
>Bacterial.Accessory.Probes_round_1_probe_1927
TCGTCTCGGGTGCGGGCGCACAAGAAGCCAAAGCGGCATTAATCCAGCTATCGCAAGGTTTAGCCTCAGGGACATTGCGCGGTGAAGAGTTTAACTCGGTTGCCGAACAAGCCCCTGTCA
>Bacterial.Accessory.Probes_round_1_probe_1928
CGCAGTGATTGATGCGCGCGCTTCGTGGCACTTTGTCAATCACTCGCCCGTCACGCTTAATATTACAGGTTCTCGCTCAACTGAATGGTCGTTTTTCCCAGATTGGAGCGAAAATATCAT
>Bacterial.Accessory.Probes_round_1_probe_1929
GCCCGGTGTATCAACATACACCGCTTGATAAGGACCGTCAGTGTGAATACCTACAATGCGATGACGGGTTGTCTGCGCTTTGCGTGAGGTAATTGAAATTTTTTGCCCCAAGATTTTATT
>Bacterial.Accessory.Probes_round_1_probe_1930
TTTTATTGCATCAATCTTTTGCATTAATTCTTCCCTTAAATCTTCAGAAACCGAATTCTCTAAAAGAGGTAAGCGACTTTGTTCTGTTGGAAAACCTGCCGTTAACTTAAATTGCTTTAA
>Bacterial.Accessory.Probes_round_1_probe_1931
GCATTATCATAATACTTAAATTAGTAGTTAAACTGATGAAGCTAATGCAGGTTCATGAAGCTTATGCTCGCTGTTGGTCTCAAATGGGTTATACAACAAACAAGGTGACACACTAATTGC
>Bacterial.Accessory.Probes_round_1_probe_1932
AGGAACACTATCTGTAGATTGGCATAATGTAATGACTTCTTTCATAATCGTAGCAATATCATGTGCTAAAGTGTATTTTATGAACATTCCTTGTGACGCGCCTTTCATATTTATTGTTTT
>Bacterial.Accessory.Probes_round_1_probe_1933
TAATAGAAAGACCGATATTCTTATTTACAGGCTTTATACCTAAGCTTTTTTTTCGATTTTTGTACCATGTAAAATCATTAACATGATCTGGCAATGGAGCAAGAACAAGATCTTTAGGAA
>Bacterial.Accessory.Probes_round_1_probe_1934
CAGGTTACCGTTTTTATAAGCACAGTAAAGCAAACCAGCAACGTAATTATGCGTTGTCTTATGTTCAACCTCTGTCTTTCTCGACTTTAGAACTGAAGTTAGCTGAATCGGAATATAAGA
>Bacterial.Accessory.Probes_round_1_probe_1935
AATCGGAATATAAGAAAAGCCTTCAAGGGGAGAATGACGTTTACACCTCTTCGGGAAAAACACAGACAGCAACACTGAAGTTATCCCACGTTTTATTGCGTAATAAAGAGACAATTTTGT
>Bacterial.Accessory.Probes_round_1_probe_1936
TTTAATGACTTCAAAATAATCAATGCCATTGATTAAAGCATTTGCAATTGTTGCGGGATCTTTTGCTTGTAGAACAAACATCAGACAGTAGCGATAAAACAGATCTTTGTTGTTTCTATT
>Bacterial.Accessory.Probes_round_1_probe_1937
CTAACTCAGGCTCAGTCATGCCATTTGGGTGGCGTTGATTAAGCCATTGCAATGTGTCTGCGCTATATTCACTTCCAAATTTCGCTTTTAAGCGTTTTGCAACCTCAATTGTGCTGAGTG
>Bacterial.Accessory.Probes_round_1_probe_1938
ATTAATTCGCGACAGATTTCAATGCTTGGTGCCAGTACAAGTTGCTCTTTAGTAATAGAAAGCCAGCTCATGTAACGTGTTTTTCTCGTGCGTGAATGAACTGCAGTACTGTTAAAATAG
>Bacterial.Accessory.Probes_round_1_probe_1939
GGAGAAGGCTGAGTAATCTCACGAATAACTGCCACCACCTGTGGCTTTTTTAAAAAATAAATCAATAACCGACTAAACATAAACACCTCCTTTTTTCTGTTGGTTTATGGTTGGCTTGTT
>Bacterial.Accessory.Probes_round_1_probe_1940
ACAGTGTCATGGTAATCAGCAAATAGACTTAACTTTGTTTACAGATAAACAATTGAAGGATGTAAAGCGTAAATTACGTAATGAAAGAATTAAAATTTTATTTAGTGCACTATCACAGAA
>Bacterial.Accessory.Probes_round_1_probe_1941
CACGTGTTGACAATGAACCAGAATATGCCGTTTGTGATGGTTATTTAATAGTATTTGCGTTAGTTGTTTTACGGCGTGCTGTGATTGTCGGTGCGGTGATGTTAGGTGTCACGCTAGGGA
>Bacterial.Accessory.Probes_round_1_probe_1942
AAGCGAATTTAGCCCTAAGTGAAAATTTAGGGCGTTATCAGCAACTGGGAGATAAGACCACAGATGAATTACAAAAAATATTGGCAAAAACAAATGAACTACGTCGCCATTGCCAGTTTA
>Bacterial.Accessory.Probes_round_1_probe_1943
CGCCATTGCCAGTTTAATGCTGACAGCATGCACGCACTCAATCTCGCCCGCACCCGTGCAGCCCAAGCAGTTACCCGCGGTATTGGCAATACCATGTCAAGCACCAGTGCCATTACCAAT
>Bacterial.Accessory.Probes_round_1_probe_1944
ATTTCAAAAAGTGCAGTCCATCGCTACGGGCAAAAGCTTGAACAACGTCTCGCGTCAATAAAAGCAAGTGCCGAAGCCGCTAAAGTTATTTCTGAAAATATCAGTAATGAAAAAGGTGTC
>Bacterial.Accessory.Probes_round_1_probe_1945
TCACTTTTTAATAACAGTTATGCAGTGAAAAAAACACGACGTGGCTTTGGCACAATTCGCGGCGGTAATGATTTTAGAGGATATTAGGCATGGCTATAACAGATTGGTTTAAAAGTAAAA
>Bacterial.Accessory.Probes_round_1_probe_1946
TGGTTTAAAAGTAAAAATAAAAAACCTGAAGTAAATAGAGAAATCGCCACAACAGGTGATGGACAGGATATTACAAAAGGTTATGTGAATGCACTAGCAGAACCTGAAGATGGCGTGTTA
>Bacterial.Accessory.Probes_round_1_probe_1947
TCGGGAAATCATTGAAGATTTTGCAGCAGCCATTCAAGATTTTATTGAAAATGGCAAAACCCTTGAGGATTTTCGCCAAGCTTTTGATGAAATCGTTAAAAAACATCAGTGGCAATATAA
>Bacterial.Accessory.Probes_round_1_probe_1948
TCAGTGGCAATATAAAGGTGGACGCAACTGGCGCAGTCGCGTGATTTATGAAACAAATTTACGTTCTAGTTATCAAGCTGGGCGGTATGCACAGCTTGATGAAATGCGAGAGTCAATGCC
>Bacterial.Accessory.Probes_round_1_probe_1949
TTGCGATTGCATATCGCAACCGTCGCATGATTGCAGATCAAGTTTTACCGCGTGTTGCTGTCGGTAAACAGGAATTTAAATATAAAGAACATAATCTTGGCGATCAGTTTACATTACCCA
>Bacterial.Accessory.Probes_round_1_probe_1950
CGTGGAAGTTGAAGTTAAAGAATACACGCTACTGCAGCAGCTACAACATCATGAAAAATTAATGCCATTTATTCACGTATTACGCAATGCAATGGCAGACAAAAAGAGCTTTAATCTTGA
>Bacterial.Accessory.Probes_round_1_probe_1951
TAACAAGTTGCTTGCCGAGTTTCAAAAGGCAGGGAACGTGGAAGGGATTAATTTAATTAAAAAAGTGCTGCCGCTTGAGCAAGCAAAAGTGCAAATTGATGGTGTGCAGGCTGAAATCAA
>Bacterial.Accessory.Probes_round_1_probe_1952
CTGTGCGAAAACCTATTCGTCAAATCGCATGGAAATCAACCGGCACCGGCGTTGAGCAAGATATTTATCTGTGTGCATCGACTGACAATTTGATTGCAGAAGATACGTTTAACATTAATT
>Bacterial.Accessory.Probes_round_1_probe_1953
CGCTATTCACAAAATAACCACTTTGTCTCTTCTATTGTTGATCCACGCTATGGTAATTGCTGGCTAATGACACCTGACCAGGCGTGGCGCGATTTTTTCGGTTCTCGCTATGAAAATATC
>Bacterial.Accessory.Probes_round_1_probe_1954
ATATGGTACAAAAGGTGCGACAGTTAAGCAAAACTTAACAAAATCAACAAAAGCATACATTGTGCCAAATTACTATAAAACACTTTATAGCCGCGTCTATGTCATCCCGCATATCGTCAA
>Bacterial.Accessory.Probes_round_1_probe_1955
ATATCCTTTCTCACGCTCTCTCGACTTGAAAGCGACCAGGTGACATGGACACATCACACCGATGCAGACGGTGTCGCAACAGTGACCGTGAGTTTCCGTGGGTTACGTGATGAACTAGAG
>Bacterial.Accessory.Probes_round_1_probe_1956
CTTTATCACAGCAAAAGACAACTTAGAAATCACGGCAAAAAATGTTCAAATTGATCAAGCGAAAAATATTCAATTAAACGCGAATATCACGATCAATACCAAGTCTGGTTTTGTGAATTA
>Bacterial.Accessory.Probes_round_1_probe_1957
TTTAACCAAGTGGCATCTGATAGTCAAACAGAGCAGAAAGTTAATGTCTTAGGGGATAACTATTTTGATCACCAATTGATTACGCGCAGTATTGAGAAAAAAGTCGATAATCAGCTGGCG
>Bacterial.Accessory.Probes_round_1_probe_1958
CAATCGGTGCAAATGAAAATGGCGTTTCTGCCTTGAATTTGCGTGGTGGACGTGCAGAACAAAAACATTATGCGGCGACACAGAAATCCACGTTAGCAGGTGTGAATCCAGATCAAAGTA
>Bacterial.Accessory.Probes_round_1_probe_1959
GTGGAGCAACCAAGAAGCTTTTTACAGAAACTCTCTGATCAACTTCAGCCATTGAAAGTGAAACATAAAATTGATGCAGTGCGTTCTTCAGTGGAAGAATTTGGTGGTGAAGTCAGCTTT
>Bacterial.Accessory.Probes_round_1_probe_1960
AAAAAGTCGGCGATTTGAGCCGTCGTGATGAAGTGGCGGGTACGGTATCGAAAAGCGATATTTCCGCATTGACCAAAGCGATTTTAGATACGGGTAGCGATACTGCTGGCGCGAAGAAAA
>Bacterial.Accessory.Probes_round_1_probe_1961
CAAACTCTTTACCAGCAAATTTAAAGGAAGCAGTAGTATGCATCTGATGTGAAAATTCCATCCCGCCTTCACGTCTCCACCAGGTAATAGAAGCACCCATCCCAGCTTCTAACCCCATAT
>Bacterial.Accessory.Probes_round_1_probe_1962
ATGTCATATAACTCCACAAAAGGCACCAAAAAAGAATTGGACGGCATTATCATAATACTCAAATTAAATAATTAAACTGATGAGCTAATGCAGGTTATGAGCCATCTCGCTGTTGGTCTC
>Bacterial.Accessory.Probes_round_1_probe_1963
GACAGCTAAACTACTATCCCTGAGAATGGGCTTACCTTCACACATTACATTATTGTTGCCGTCATAAAGAGAGATTCACTAGAGGGTAAGGCAATTGCTGCTCCCACGAGTGTTCCATAA
>Bacterial.Accessory.Probes_round_1_probe_1964
ATGACTAAAGTTAAAAAGCATAAAAATGATAAAGTCACAACAGTCTCTACTATTGGGTTACTTAAAGCATCATTAAAATTTATGTCTGCTAATGAAAAAAAGTCATTGATTTATGGATTA
>Bacterial.Accessory.Probes_round_1_probe_1965
TCACTTGCCTACATTCATTTGGTTAAATTCAACGAAACTGATTAAACGTGTACTCGCTAAACGAGACTTTAGTAATGAGGCATTTGACGGTACAATCTGCAATCCATTAACCCAAGCTTC
>Bacterial.Accessory.Probes_round_1_probe_1966
TATCACCACCGATGATATTCTTCACGCCCTCACCCTGAGCAAATAATTGGCTACCATTAACAGCATCTTTGCTATCTTGTGATACATCTCCATTTGCAACATTTACTACTTTTTGGTTAC
>Bacterial.Accessory.Probes_round_1_probe_1967
AGAAGCGGCTTTACTGCTTTGAGATTTGGCACCTATAGCAACGTTGGTTTCACCATCATTTGTTGCGCCAAACCCAATCACAACAGATTTTGCTGGTTTGTTATCTGTCTTGTCAGTTGT
>Bacterial.Accessory.Probes_round_1_probe_1968
TCTAAAACTTTTGTTGCTTGCTCGTTATCAAGCCAGCTGACGAATCGGATTGGCTGACCATCTTTATTTTTAGCAATCTTTGCAACATAAGCGTTTAATGCGTCTTCACTACTATTTCTA
>Bacterial.Accessory.Probes_round_1_probe_1969
AGATCTCCGTATCTTTTGAGAACGCTAAGTTATCAGCGGTTACTTCATCAATTTCAATTTCAAGTGTAAGTAACACTTTTGGTTCTTTTTCCGTGCCCATAATCTATTCTCCTTGTAATG
>Bacterial.Accessory.Probes_round_1_probe_1970
TTATTGAAACTTGGGTATTTTTTTAATAACTCTCTAATGTCTTGGATTTTTGCATTGAGCGCTTTTCCTACTTTAGTGCGTCCATCGCCAGTAATTTTTACTCTTTCATTATTTATTTTT
>Bacterial.Accessory.Probes_round_1_probe_1971
CTTTCATTATTTATTTTTTCAATTTTGTAAGAATTGTCATCTTTGATTTTTTCAAATTCTGGATTGTTTATAGTACATGCAATACCAAAGATGCTATTTTCGTCACCATACCAACATTCA
>Bacterial.Accessory.Probes_round_1_probe_1972
AATCTGGATAATGCTGTTTAATGAATGCATGCACTGTTTCTTCTGCGAATCCATCATCATTAATGGATGGGCGTGGGGGATTAAATGTTACTTTCATAATTCACCTCTTTCTCTGAGTTG
>Bacterial.Accessory.Probes_round_1_probe_1973
CTCTAAGTTCTGGGCGAGAACCTTCGGACCATTCATTTAAACACTCATCAATGAGGACTTTTGCCGCTTGAATACGCTCATCGAACTGCAAGTTGTCGTTAATAGCGCGCTGAATTTTGT
>Bacterial.Accessory.Probes_round_1_probe_1974
AATTTCTTTAATGAGTTCTTCCGGCGTGAGATTACCTTTTGCATCAGCCCAGTAGGTTTTACCATTAATGATTTGCTTAGCCATATTTGTCTCCTTGTTATTTTTAATGAATCGTATCTG
>Bacterial.Accessory.Probes_round_1_probe_1975
TGGTCATAATTAAACGTTGACGAACGGCATCGAGTGCGTCTTTATCAAAGAAATCTGATGCTTTCTTACCGATAGCTTGTGCTCGAAAATCAACATATTGCTCCAAGCAACTATCTAATG
>Bacterial.Accessory.Probes_round_1_probe_1976
GTATCTGTTTTAATTAACTGACCATGATTGACTAAATTCGTAATCACGGCGGGTGATACATTGAGCTTTCTTGCAAGTTTGCGTTGTGCTACGCCTTTTTGCTCTAAAATTGCTTTGAGT
>Bacterial.Accessory.Probes_round_1_probe_1977
AGTACTGTTAAAATAGGTCATCCATTTGCCAGCCAGTTGATTTAAGTTGTCCAACCCAGTAACTCGCATAAAACGCAACCCACTCTCAAATTGGCGTTCTACAATATCGTTGCTCTTCTC
>Bacterial.Accessory.Probes_round_1_probe_1978
AGTACGTAATTCATTAATAACAAGCTCAATCTCGGCTAATACACCCGTCATAAACTGCTTGTGATCAATGCCACTTTCTTGTGTATGTGCATCTAATGTTTCAAATGCTTTCCACACTTG
>Bacterial.Accessory.Probes_round_1_probe_1979
CTATTTGTCCCTTTTAATTCAGTCATAGATACACCTCATTAATTAACTTTGCCTTGTAAGCTTTTAACTTGATTAAGCGGAATATTGTGTTTATCGACGATTTGTTGTGTGTTTTGTTTA
>Bacterial.Accessory.Probes_round_1_probe_1980
TTATTCATATTGAATGGGAGTAAAAATTACTGTTTTTCTTGTGGTAATGGAGGCAAGTCATAAGGCTTGCCTCTTGGTTTTATATGTGAAAAAGGTTCATAAATCAACATAGTCAATTCT
>Bacterial.Accessory.Probes_round_1_probe_1981
CATTACCTCAATCAATTAGAGATTGGCTTGATTCTGCACTAGTTGAAAATAATTTTAGTGGTTATCGTGAGCTTGAAGATGAACTTAAAAAGCGTGGTTATGACATTTCAAAAAGTGCAG
>Bacterial.Accessory.Probes_round_1_probe_1982
AACTCGGCACACATAAAGCAATGGATGGTCGAGAAATCTCATTTACGGCTGACATGCTCAATGATATTGCCGCAAGTTATGATCCTCAACTTTCAGAAGCCCCAATTGTCATCGGGCATC
>Bacterial.Accessory.Probes_round_1_probe_1983
TTCATTTGATATTGAATCCATCAACCATCAACCACAGGAGAAACCCATGGATAAAACCCCAGAAGAAATTGCAGCAGAAAAAGCGGCTGCAGATAAACAGCGTGAAGATGAGCTTAAAGC
>Bacterial.Accessory.Probes_round_1_probe_1984
TGAAGATGAGCTTAAAGCGCGTGAAGCGGCACTTAAAGCGCGTGAGGATAAAGTCGAACAAGCTGAAAAAGAGCAAAAGCAAGCCGCAAAAGCCGCGCTTGAACAAGATGCCGCAAGCTT
>Bacterial.Accessory.Probes_round_1_probe_1985
TTCATTCTCAGATGGCTCTCAAACTGTTTCTAAATCATCTGTTGATGTCATTAAAGAAATTATCTCGCAAAAGCCTATGGACTTCTCGGCTAAATCTGATCATGAAGGCGAAGAACAAGG
>Bacterial.Accessory.Probes_round_1_probe_1986
TAACTCGAAATGACTTAGTTTGAATGAAACAACATTTCACTCTTTGAAAAAAGGATAGAACATATGAAAGCAGATTTTCCAACAAATCCAGTATTGACGGCAATTGCGATTGCATATCGC
>Bacterial.Accessory.Probes_round_1_probe_1987
ATAGATGAAAAAAGTCAAGTTAATTAAATCGCATATTCATGCAGGTGTGAGCCACTCTGCGGGGGATGTGCTTTATGTCACTGATGCAGATGCACAATTTATCACATCTCGTGGTATTGG
>Bacterial.Accessory.Probes_round_1_probe_1988
AACAAGCCCCTGTCATTCTTGAAATCTTGCAGAAATCACTGGGTAAAACGCGCGGTGAACTTAGAAAAATGGCAGAAGACGGTGAGCTGACTCCACAACTTATTTTAGCTGCGACAAAAG
>Bacterial.Accessory.Probes_round_1_probe_1989
CGCGCAATATGCTTGAGCAAATGAAGTTAAAAATTGTTGAGTTAAAAAGTGCGGGCAATGACTTGGAAAAAGCGTTCAAAGACGGGCTGACACAAGGCATTCAAAGTTCACTGATGGGGC
>Bacterial.Accessory.Probes_round_1_probe_1990
GGGTGTGCACGCGGTGGCGTCACCCGTGCATATTCAACAAACCTTGGCAGTTGACAGTGCAGAGCTTTTTACTGCAGGTATTAATACGTATGACGGCGAACAAGCGGTATTGACGGTCAT
>Bacterial.Accessory.Probes_round_1_probe_1991
GATTTACTCGATAAAATCAACACGTTTTTAACCACAAATGAAGAGCTAGTACGTGACGGACAGGCGTGGACAATGTTGTTTGAACGAACGTTAGATGCCACGCCTGTGCGAAAACCTATT
>Bacterial.Accessory.Probes_round_1_probe_1992
TGGTGCGGCACCGGGTGAGATTTACCCATTAATTCCCGTTGAATTTATTAGTATGCCAGATTCAAGTCAGGGACTAAATCGCTGGGGAACAATGGACGGCGTGTACTGGGTGCCGGGGTT
>Bacterial.Accessory.Probes_round_1_probe_1993
TCCTCTACGTGCTGCAGTATTGACTGATATGCCGACACTCACTCGATTAAGTGATGGTGTCTCGAGCGCACAAGTACGCTTACAAGTGCATGAACACAACGCGTACTCTGATGATATCAC
>Bacterial.Accessory.Probes_round_1_probe_1994
CTTTCAGCCACGATGGACAGCGCAGGACTGCGCCTTACTTGGGGGCGCAACTGCCCATATACATTGTATGACCAAGACTGCCAGTTAAATCCGAAAAACTTCGCAGTGGCAGGGCTTACG
>Bacterial.Accessory.Probes_round_1_probe_1995
CGGAATTGGATATAGAAAGCTATAAGAAAGCGGCAGATACACTCTTCAAGGAAGGCTTTGGGCTGTGTATTCGCTATAATCGTCAGGGCTCAGTTAAAGAGTTCGTGCAACAAATTATCG
>Bacterial.Accessory.Probes_round_1_probe_1996
TCACCTGCATGCAAGATGTCTTTGGCTTGCCTGCGGCAAACTATTCAACTCAAAAAGCCGACTCGCTTTACACGCCACCAGATTATAGTGCTAAACCCATTACTCACAGCCACGTGTTTG
>Bacterial.Accessory.Probes_round_1_probe_1997
TCACAGCCACGTGTTTGAAATCCCTTATCATGTTTTTCCACTTGTGTTTAGTGATGCAGAGCTTGCCTTTATTAAACCAACGGATTGCTTTATCGCGGCAATGGCAGATGCACCGACACC
>Bacterial.Accessory.Probes_round_1_probe_1998
TGAAAATTGAATCAGTGGATTTAAAAACGCGGACAATTAATGTAGGACGAGGTTGTGCGGATACGGTCCCGCAAGCACACAGCGCAGGTGCTAGAGCGTGGTGCTATTTGCTCGCAAGTG
>Bacterial.Accessory.Probes_round_1_probe_1999
TCAGCATTCTGCGATTTATAAATCGTTTGCTGTTGATTCAAGCGTGTACAAGCGTTTTGCACTCTCATATAAAGTCGGCACATATGATAAGCGAAATGGGCTTTGTGTTGTTTCAGTGCA
>Bacterial.Accessory.Probes_round_1_probe_2000
TCATTGTTAGCGCCGGGGTTTGTCAACACAGGGCTAATTCACAGTAACGGTAATGCCAAGCTCACTTTTAAAGATGACACCAGTTTTGTGACTGAGGGAAATAACTTTATCACAGCAAAA
>Bacterial.Accessory.Probes_round_1_probe_2001
GAGGAGCAATACATTGATGAAGAAGCATTTTATGAGGAAAGACGTTTAAATAATCAACGTTTTGAGAGCTTACCAAGAGCGTTGCAAGAGCGATTACACCACTTGTTTGAAGAAAAGCGT
>Bacterial.Accessory.Probes_round_1_probe_2002
CAGAAAGCCGAGGAAATAGCGGAGCAACAACTCAAAGAAGAACTGAAAGTTTTAGAGGAAGAAGCAAAAAAAGTGACAGAAATCGCGAAACAAAGCTTGTTTAAAGCGGTAGATGAAGCG
>Bacterial.Accessory.Probes_round_1_probe_2003
TGTACGGCAGGTGTATCCGTTGGCATTGAAGGTAATGAAAGTATTAGTCATGAACGTAAAAAATCATTTAATAACAGTTTATTACAAGCCCAACATTTGAAAATTGAAGCTGGTGGCGAT
>Bacterial.Accessory.Probes_round_1_probe_2004
ACGTTACACAGAACGCAGCATAGTGTTGACTATAGTGCTTCAGTGGGCGCCTCCCTTTCAACCTCAACCATTGTTAAACCGACGGGTAATGTAGGATTAGGTTATAGCCATGAAACGGAA
>Bacterial.Accessory.Probes_round_1_probe_2005
TAGCCATGAAACGGAAACGCGAGGTACTGTAAATAAACAAGCGGGTATTCGTGCTAACCAGATCTCAGGTGAAATTCAGGATCTGAATTTACAAGCAGGTTATATTGTTAATAAAGGTGA
>Bacterial.Accessory.Probes_round_1_probe_2006
TATTGTTAATAAAGGTGAACCTCGTGATTTTAATGTGAAAGGGCAAGTCAACAGTAGCGTTCTACATGACCGCCATGATAAAGATGGTGGGTCAGCAGGTGTTTCAATCGGTGCAAATGA
>Bacterial.Accessory.Probes_round_1_probe_2007
CCCATCGGAGCTGTCAGAAGATGAAAAAATGTTGAAATATGTAGTTTCAGGATCTATATTTTTCAGGCCTTGTTTTTCAAGCCCTTCATTAATAATTTTTTCTACAATCTTTCTCGGATT
>Bacterial.Accessory.Probes_round_1_probe_2008
TCAAAACGAAACCGAACCTGTGAAATAAAAAACCGACTTCTTGTTACTTTCCTCAAAAGTTCCCACTCCATTAATAGGCTTAGCATAAGTCAATGATAATGCAAGTGATTTTATTTGAGC
>Bacterial.Accessory.Probes_round_1_probe_2009
TAAAGCTACATTGTTTGATGCTTGATATTACGTTAGCATAACTATGATTAGCCTATAATATAGCATTGACTAAAGCACTAAAGAATTTAGTTGGAACAGTGCTACTAGAACCTATTATGG
>Bacterial.Accessory.Probes_round_1_probe_2010
CCTGAGGGAAACAAAACACCTGAGGGAAACAAAAACACCTGAGGGAAACAAAAACACCTGGGGAAAATAAAACGCCTGAGAGAAATCCTGATGAAGGTTCGGTAAACCGTGATCGTGGTA
>Bacterial.Accessory.Probes_round_1_probe_2011
CGACAACAGTTTGATTAAGAGCACTATCTACACATCTTTGAATATAATTTGCACAGTTATAAGCGGGGATATAAATAGAAACTAAAGGTATTCTATGAATATGTGAATCTTCTATTGGTA
>Bacterial.Accessory.Probes_round_1_probe_2012
CTTTACCAGGTGGTTCTTGATGGTATGCCATTCCGCCGTCAATTACTCTGAAAAAACAGCCTTTGGCAAATAATCTGTAACCAAATTCTACATCTTCGCCCCCCCAATGATTAAATTCTT
>Bacterial.Accessory.Probes_round_1_probe_2013
AATAGTTCTGTAAGATAAGAATGAACCCATAATTGTTGTGGTGCCATATCGCAGTCTAGAATCGAGACAAAATCATACTTTGCTGTACGTAAACCTAAGTTTCTGACTGCACACAATTGA
>Bacterial.Accessory.Probes_round_1_probe_2014
TGACTGCACACAATTGATATCCATAATCTTTTTGTCTTACATACTTTATGTCAAGTTTTTGTTCGTATTTTTGCACAATGGTAAGTAAGTTTTCCTTACTACCATCATCTGCAACAACGA
>Bacterial.Accessory.Probes_round_1_probe_2015
CTTTGACTTCGTCGAATGCCACTTTATCTGCGGTTGCTACTTCATAGATCGTTTGCCCATTAGCACCAGTGGTTGGTGTAACGACCATATTTTTGCCTTGTTTCACTTCGTTACGGCTTG
>Bacterial.Accessory.Probes_round_1_probe_2016
TACTACTTTTTGGTTACCTGCATCAATACCTGTTTTACTGATACTTGGACTATTTGCAATTTTATTACCACTATCGTCAACAAAGGTTAAGCCATTGTTATCAATTTTTGTACCGCCAGC
>Bacterial.Accessory.Probes_round_1_probe_2017
TGTACCTGTAAACCCAGAATAAGTAAAGCCATTTACTGTTGCTTGTGTTGTTGCTACTGCTTCGGCAGTTTGTGATCCACTACCAAGCGCTACAGCATCTTTGTGATCTGCAACAGCGTC
>Bacterial.Accessory.Probes_round_1_probe_2018
TGGGATACTACAAATTTAGTCAGAAACATTAAGAGTTCTGGATTAGCTAAGCAAGGTTCAGAAGTTTATCCAAACGGCTATGTTTACAGCTCAATGGCGGAATTAGGTGATGGCAGTATT
>Bacterial.Accessory.Probes_round_1_probe_2019
TCAACCCTTGCGACAGATAGCGTAGATGAAACATCGAAAAAAATCACGCGTATAACCATTGATTTAGGTGGAAAGGGCGGCGCTTTAAATTTCGATGAAGTGAGTCAGCGCTATCTCAAT
>Bacterial.Accessory.Probes_round_1_probe_2020
GTCAGCGCTATCTCAATAAACCCCTGTCAACCAAGGTCGTTTTTCAACTCGTCAAAGATCTTACTGATTTGCTGTATCGTTCCGGCTATGTGACCAGTGCCATAGGTTTAAAAAATCCGA
>Bacterial.Accessory.Probes_round_1_probe_2021
ATGACACAAAACGTGAAAAAACTTTAAAATTATTGTCAGGAAGTGTTAACTGGCTCCGTCCAATAGTCATGTTTGATCGATCGCTGACTTACCAAGCGCGTATTGGTGCTCAATATGGCT
>Bacterial.Accessory.Probes_round_1_probe_2022
TGGTGCTCAATATGGCTTTGATAGTTTGTATTCGGAAAATCAATTTTCTATTGGTGATGAATATACTGTCAGAGGATTTAAAGGTGGAGCTGCTTCAGGCGACAGTGGTGCATATTTTTC
>Bacterial.Accessory.Probes_round_1_probe_2023
ATTGTATTTCTTAACTAAGAAAACCCAGTTATTCCCGTTGAAGTCGTTATAAATATCTAAGTCACGTTGTGCGATTTTATAATGAAAATCCTTAGGAAAGGAAATTACCATACCGCCGTA
>Bacterial.Accessory.Probes_round_1_probe_2024
CATCATCTAGTTTTAATTTTTCCTCTTCTTCTATTTCTGAAACTAATTCCTGTAATGCTTTTGAGATTGCGTTTCTTATTCTTTCGTCTGTATTCTCTCTTGCTAATAAAAAAGTCATAG
>Bacterial.Accessory.Probes_round_1_probe_2025
CTAATAAAAAAGTCATAGCCTCATGGTCTAATAAGCTTTGATGCCACTCCAATTCTTCAAAAAGACTACCTTCCCAGTTAATACGTTTTACTTTTCCACCCAAGATCTCCGTATCTTTTG
>Bacterial.Accessory.Probes_round_1_probe_2026
TATTCTCCTTGTAATGCCAAAAATTCACTCTGCTTAATTTCAGTGAGAAAATCTGGAATATTTGGGAAGTTATCACCACCAAATGCTTTTGTTTTAACTGGTATTGATACAAGGAAATGA
>Bacterial.Accessory.Probes_round_1_probe_2027
CTCTTTCTCTGAGTTGCTTCTCTTCGCTGATTTCTGGTGCAATGTTGCGAAGAAAAGCAATTTTGCGCTTAATATTTTTAGCTTCACGCAGTGCACTGTTAAACATAATGGCACTGCTTC
>Bacterial.Accessory.Probes_round_1_probe_2028
ACATAATGGCACTGCTTCTTTCATCGCCATTATTCATAAAGTCAAGCGATGCTTGAAATGCATTGATAATATCTGCAATTTCTGCCGCACAATCTTGCTTTTCTGTTAATGTCATTTACA
>Bacterial.Accessory.Probes_round_1_probe_2029
TGTTAATGTCATTTACATCTCTCCAATTTCAGTTACATTTCGCACTTCCGAAATCTGTTTTGGTAATTCATCGAGCTTTTCTAAACTAAAATCGTCAGTTAACTTAGATACATCATCGAT
>Bacterial.Accessory.Probes_round_1_probe_2030
TTGAATATCACCAAAAATATGCTCTTTAAATGCTTTCATCTCACCGTGCAGTGCAATGGCTTTTTCCACCCATTCATTGACTAGTGAATCACGTTCTCTATCAATTTCTTTAATGAGTTC
>Bacterial.Accessory.Probes_round_1_probe_2031
ATATCGTTGCTCTTCTCAACTTGTCCTTTCGCGCGCGGCTTACCTGGTGCATTAACTTGAAGATGAATGCCAAGTTGGTCGCATAAGTGACGAAACATGGCTGATGTATTCGCAGAGCCG
>Bacterial.Accessory.Probes_round_1_probe_2032
CTGGCAAGACTGGACATGACTTTGTTATTCACACCACGACGGCAGGCTAACCAGTAAGCCGAAATAATTTTTGCCTCGTCCAAACTCAAGTTCACATTGCCTTTATCTGCACGTTGTTTG
>Bacterial.Accessory.Probes_round_1_probe_2033
TATCTGCACGTTGTTTGCGTTTTGGCTGACTAAATTGTTTTAATTCACGCATTAATGTTGCATAACTGATATTCAACTGTTCACAAGCTTGCGCATAGATTTCACCTTTTTTGCCATGTC
>Bacterial.Accessory.Probes_round_1_probe_2034
TTTTAATTGCGCTTCTAAGCTCTCTTTTTCTTTTGCGTGTTTAACCGTCAACTCTTCGATTTTCTCAATCAAATCTTCTTTGTCGGTTGCCTCTGAGTAGTCGGCATCTACGATTTCTGA
>Bacterial.Accessory.Probes_round_1_probe_2035
GCATCTACGATTTCTGAACGAGCATCTTCTGGGAGTTTACGTAATTTGCGTAAATCACGATAACCAAGACCAAGGCGTTGAGAGGTTTCTAAAAAATCTTCACCTAGAGAATTTAGATTT
>Bacterial.Accessory.Probes_round_1_probe_2036
TGCAATTTGCAGTACTTGAATACTTAATGCAAAGCGATCTTCGGCTAGTCTTATGACAAAGCCTTCGTCAAGTAATACGGCTAATGCGCGTGAAATATTGACCTGACTTTCATTTAATCT
>Bacterial.Accessory.Probes_round_1_probe_2037
TTATGGTTGGCTTGTTGTTGATGTGGTAGATTATTGCATTCAATCGAATGCATTTCAAGTATTTATTTGAGATCATTTTGAGGTTTTTATGACTACAGTTGGTGAGCGCTTAAAAAATGA
>Bacterial.Accessory.Probes_round_1_probe_2038
GAATTATCTTCTTTTGTCTTAAATATTGGAATTGCTGTGGGTATTTTTGGTGCATTTATCCTTTGGGCTAGTTGGCTTTGTAAAAAAATGTCTTTTTCTAACAAAGCGATAGATGTTTTA
>Bacterial.Accessory.Probes_round_1_probe_2039
TTTATTCAAAAAGAGAAACCAACTCTTTCGTTAAATATTACAGTTATTAAACCTCTTGAACATTTTTCTGAAGGAACTAGTCAAGGAATGAGTAAAATTGATGTTATTCATATTGAATGG
>Bacterial.Accessory.Probes_round_1_probe_2040
TCAACATAGTCAATTCTCGCTTGTGTTTTTGTTGTACACTATGCCTAAATCTCTCCTAAAATTATTCTAGACGTGTCCAAAATACATCTGACGCAATAAAAGTCATACTGAAATTCCTTA
>Bacterial.Accessory.Probes_round_1_probe_2041
TACTTTCGTGGTTAGTCTCAGCATTAGCCTTACTCACGTTAATTACACTCATCTCTCCACATCAATTACCTATCGTAGTTTATAAGCTTGCACTGGTTTCTATTGCCGCTATTGTAGGCT
>Bacterial.Accessory.Probes_round_1_probe_2042
GGTGTCACGCTAGGGATTTAATATGCGAAGACTTTATGCCTTATTCATCGTTTTGGTTGCACTTGTTATTAGTCCTGTATTTGCAACAAGTACGCAATACAAGCGTGTCTTAACGCAAGA
>Bacterial.Accessory.Probes_round_1_probe_2043
CCAGTGCCATTACCAATGAATCAAAGTGATGCGGTATTCATCGCATTAAAGCAAATGTATGACTTATATGGCGAATGCGCGGGACGGCATATTGAATTAATAAACTATATTATCAGGGAG
>Bacterial.Accessory.Probes_round_1_probe_2044
ATTAGAACTTAGACGTGAATTAGATTACTTAGCAGGTAAAGAACTCATTTGCATCACAGGTCGTGAAACCATGCGTTGGCATGCCAAACTCACAAGTAAAGGTATTGACGTTGTGGAATA
>Bacterial.Accessory.Probes_round_1_probe_2045
ATTGACGTTGTGGAATATACCGCGCCTGTTGGCGCTGGGATTGCTCGTCCAGAAAAATATTGGTAATGGAGGTATCTATGCCAAAACGTTCTACGGTAAAAGCATTACCTCAATCAATTA
>Bacterial.Accessory.Probes_round_1_probe_2046
GTAATGAAAAAGGTGTCCAAAGTGATGCGATTTTAGAAATGATCCAAAGCGAAGTGTTTCAGGCGTTAATGAGTCTTGAGGAAATAAAAGAAGAAGACGACCCAATGAAACGCCTGGCGG
>Bacterial.Accessory.Probes_round_1_probe_2047
CGGACAAATCATCGAATCAGTGATGTTAAGTCAGTCGTGGTATGCAGAACATGCACCACCATTTAAAGCGGCACTCGAGGACGGTACATTTCACGGCATCCCACATCACGCAGATATGCT
>Bacterial.Accessory.Probes_round_1_probe_2048
CCACGGTGATGCTGGCATTGCAAAATTGTTATTGTATTACGCTTATCGTACTGACAGTGGTTTTGAAATTGATTTTAAATCTATTGGTAAACGTGAAACGAGTTCACTTTTTAATAACAG
>Bacterial.Accessory.Probes_round_1_probe_2049
CTGAAGATGGCGTGTTACGTCTTCGTGGCGGTGGGGATTTAAGCATATATGAGCAAGTGTTAAGTGACGAAGAAGTAAAGCGAACATTTACACAACGACAAGATGCACTCATTGCAAAAG
>Bacterial.Accessory.Probes_round_1_probe_2050
TTAAATTTTGGCTCATTTTTTTAGAAAAGTTCGGTATGCCAACCGCACTCGGACGTTATGGCAAAAATGCCAGTCCAACCGATCAAGATAAATTGCTTGAAGCAATCTATTCCATTCAAT
>Bacterial.Accessory.Probes_round_1_probe_2051
CTTAAATCATATCGGTTTTTTAGGCGCCGCCCCACCTGCTGTAAAAGGATTGGGGGATGTGAATTTTGCCGCAAGTGATGCGGAAAATGCCTTTGCCGAATTTTCATTTGATATTGAATC
>Bacterial.Accessory.Probes_round_1_probe_2052
ACCCCCGCTGTCTTTGTTGTACCAAATGGTGAGGTCGGTCATCAAAATGACATTGCGGTACGTCAAATGGTCACCGTGAGTTTTTCTGTCATTGTTATTGTGCAGTCGTATCAATACAGC
>Bacterial.Accessory.Probes_round_1_probe_2053
AGTCGTATCAATACAGCAACGAAACGCCACATTTTAATGTTAGCAACCCTGTTATTGGCAAAATCCGCGAGCGGCTGATGGGCTGGGTGCCACCGGTGAAAGGTGCAAAAGAAACTTTCT
>Bacterial.Accessory.Probes_round_1_probe_2054
GTGACACAGTATCGTACAGCTATGGTGAAGTGTTAAATGTCGCGTTGCTCACTGAAAACCCGAAAGACTTGTTCTTGCGTTTCGAGGGTGTGAACTTAGCTGAAGATAACGAATGGACGC
>Bacterial.Accessory.Probes_round_1_probe_2055
AGATAACGAATGGACGCTAGTTGAGCTGTATAAAGTGAACTTTAATCCGACAGATGCGCTTTCGCTTATCAATAGCGGAAATGAACTTGATGCATTAAATGCTAAAGCGAAGATTTTAGC
>Bacterial.Accessory.Probes_round_1_probe_2056
AAGAGCTTTAATCTTGACAAGCTCATGGATTGTATCAGCGCGCATTATCAAGCTGTACTTGAGCTGGTCGCACTATCAACGGATCAGAGCGTTGAGTTTATTCAAAATTTAAAAGGCGAA
>Bacterial.Accessory.Probes_round_1_probe_2057
AAATTGCCCTTTTCTATGAAAAGTCATTGCAACGTGAACGCAGAGCACGTGCGGGCAGAACAATGGATACCTGCTATGGCGTAAACGGTGGGAAAGAAATTCAGGACTATATAACCCAAT
>Bacterial.Accessory.Probes_round_1_probe_2058
ACTCAAAGCAAAACGTGCTGAAATACAAGAAATCAATCAAATCAGCGGGTTTGGATTTGCAGACACATCTAAGCTTGAAGAATACAACAAGAAAATTCAAGAGCTTGAGAATCAAGCTAA
>Bacterial.Accessory.Probes_round_1_probe_2059
GCGGTGCATTGGCTGAAAAGCTAAGAGAAATCGGTGACGCAAATGCAAAAGAAGCTATCGAATTATTAACGCCCGTCATTAAAGATGCTGAAGAGCAAATGAAATCGGCAAGCTCAGAGC
>Bacterial.Accessory.Probes_round_1_probe_2060
ATCGGCAAGCTCAGAGCTTGACGAAATCAATGTCAAACTCGGTAAGGAGCTGGTGAATGTCACGCAAACGGCGAAAGAGCAATTGCTTTCACTCGGTGAAAAATTCATGGCAATGGCACG
>Bacterial.Accessory.Probes_round_1_probe_2061
AAAGTATGACGCTGATGCCAAAAACCTTGAACTGAATATTCAATACTTGCGCTTAACAGGGCAAGAAGTCAAAGCCAATTTAACTGACATCGAGGGACGTTATAACAAGTTGCTTGCCGA
>Bacterial.Accessory.Probes_round_1_probe_2062
TGCAGGCTGAAATCAATCGTCTGTTTCAAAATCAAAGCGCACAAGAACAGCGCATTCAATCCCAAGTAAACACAGGGCTTATCTCACATCTTGAGGGGCAACGACAGCTTAAAGAAGTCT
>Bacterial.Accessory.Probes_round_1_probe_2063
ACGTTTAACATTAATTTTTGGGGCGGTACATTCTTTAATAGCCAATTTGTCACCGCAACGGAAATTGAGCGCGGCATGATAAACGCCTCGCCCGGCGTTGTGCTCTTTGCTGACGACCGT
>Bacterial.Accessory.Probes_round_1_probe_2064
TCGCTATGAAAATATCACATCGGATTCAGCAAAACAGCGTTTATTCCCGACGTGCAATTATCGCCGTGATTGGCATGAAGTCCCTTATTCACAAGACAGACTTGGTGCGGCACCGGGTGA
>Bacterial.Accessory.Probes_round_1_probe_2065
CTGGGTAAAAGATATTGCCGAAAAAGATTTTGGCAAAGCATTGTTGACGCTCGGTCGAGCGGCGATGTACACAACAGATAGAACATCACATCCAGATTTAAAATTGGTCGATTGGAGTCA
>Bacterial.Accessory.Probes_round_1_probe_2066
TTGGTCGATTGGAGTCAATCAAAATTTGGACAAATGCTCATTCCCTGCCCTCATAGCTTAATTGCGCATTGCAAAGACGGCGTGTTACGTCGTTTAGGTATATTACCAGATAGATATGAA
>Bacterial.Accessory.Probes_round_1_probe_2067
TCCCGCATATCGTCAATCTTGGCTCTATTTCAATTGAACAAATCTTTAATGTGCAAGTCTGGAATGCAAATCGCCACGCGGTGAACTTAACATCTCTTCAGACACGTGACGCAGAAGGGA
>Bacterial.Accessory.Probes_round_1_probe_2068
CACGTGACGCAGAAGGGATTGAGTTTAACGGTGCTGCAGCACCGCTTAAATTTCACTCGCTCGCGTTGAAAAAATGGACGGTTAAAGTGTCAATGAACGGTCCCGCAGTGATTGATGCGC
>Bacterial.Accessory.Probes_round_1_probe_2069
GGAGCGAAAATATCATCGAAAACTTGCATTTTTTAACGACAGTACATCAGTCAATTACAGGTGCCGAGCAACGCATTGCAAAACGGTTATCTCCACGCCGCACATTTGAGTTTAAAGTCA
>Bacterial.Accessory.Probes_round_1_probe_2070
ATTGTGCAACGCTGTTACAACACGTTGAGCCAGGCGACCTTGAAATCAATATCAAGACTCAAGGCTATGATTTTAGCCCTGGCGGTCGCGTATTATTGATGAACGGGAAAACTAAAGAGA
>Bacterial.Accessory.Probes_round_1_probe_2071
CGGGAAAACTAAAGAGATGCTCGAGATTGTTGGGCTTGAAACAGAAAAACTGATTTTAAAACGCCCGACAGTGAATCATTTTGATATTTATACTGCGGTTTATCCTCTACGTGCTGCAGT
>Bacterial.Accessory.Probes_round_1_probe_2072
ATTCAGACGCTTGATAACGAAACGGGACTGCCGTTTTATCTTGATACGGCACGCAAAGCGTTTCAAATCACAAGTCATCGCTTTGTGCTAGCGAATCGTGAAGAACAGCGCAAATTACGT
>Bacterial.Accessory.Probes_round_1_probe_2073
TAGATGATAAAACCGCGTATGTAGGCACGCCTGGTGAGCTGACACAATCGAAAGCTATCTATATAGACAAGCCTAACCTTTTTGGTGGCGAGGCGACTGGCGGTGAAGGCGGCATTCAGG
>Bacterial.Accessory.Probes_round_1_probe_2074
TGAAGGCGGCATTCAGGGAAGAATGGAAATTTTAATGGGTGACCCGGACCAAAAGCCGACACAAATGCTGATCAATTTACTGAAAAATGTACACAATCCTCCGCTTAATTCGGCATTAAG
>Bacterial.Accessory.Probes_round_1_probe_2075
TGTCAGTCCCGAGGATGTGATTCCAGGCTTTCGTGGCACCGTCACAACCGTATTTAGCGGACTTATCAGTTGCTATAACGCGTATCCGAAAAAGCACAGTTACCGCGTTCGTCGCACGCA
>Bacterial.Accessory.Probes_round_1_probe_2076
CGCGTTCGTCGCACGCACAAGTGGGGCGCGGTTGCACCATGGTATCCGGAAAAAGCCCGGATTTTACTGCGTAATGACAATTTGAAGATTTCAGGCTTAACACCAGAGCAAGAAGAAAAC
>Bacterial.Accessory.Probes_round_1_probe_2077
ACCCGGTGACGAATCGTGAAGATAAAGCCATTGCTAATAACATCGCGTCAGTGCGTATGCATGGTGTGATTACAAAAACCGTGGAATACAAAGGTATTCCCACGTTTGATTTAGCCGCAC
>Bacterial.Accessory.Probes_round_1_probe_2078
GCAGATGCACCGACACCACTATCCATTGGTTTTGAGATTTTAACTGATGCAGGCGCAGGTTTTAATGACACAGGTGAAGGCGATTTTACGCCATCGGTGTTGCTATCTGACGATATTAAT
>Bacterial.Accessory.Probes_round_1_probe_2079
GCTATTTGCTCGCAAGTGGCGAAGACAACACGAAATACACGGTCAATGAACAGTTAAACGTCAAACTTTTAACTAAAACAGCACAAGAAACACTCGCAGAAGATGACGCCGAGGTGCTTA
>Bacterial.Accessory.Probes_round_1_probe_2080
TGACGCCGAGGTGCTTACAATTACGACACAGCAACGTCAAGCGCGTCCTTACCCGCCAGGCAACGTAAAAGTAGATGGTGCGTTTATTAATAATATTGCAGATAGTTCAGCATTTATCAT
>Bacterial.Accessory.Probes_round_1_probe_2081
ATGGACGATTATTGATGCTTTCGGCGGTAGCGGACTTCTAAGTCATGTCACAAAACACATCAAGCCCAAAGCTCGCGTTATTTATAATGATTTTGATGGCTATAGTGAACGATTGAAACA
>Bacterial.Accessory.Probes_round_1_probe_2082
AGTGAACGATTGAAACACATTCGAGATCTGAATAAACTGCGTCGTATCTTGCTTGAGTTACTTAAAAATGAGCCACGTAGCAAACAGTTAAGCTGTGATATGAAATACAAAGTGATTCAA
>Bacterial.Accessory.Probes_round_1_probe_2083
TTTCATTCATTATTGCCTCGGTTTGTCGACAAGCAAAAGACGTTATTTGTGTTAGACCCACCTTACTTATGCACACATCAAGCTGCGTATAGCATGGATACGTACTTTGATTTGATTGAT
>Bacterial.Accessory.Probes_round_1_probe_2084
ACTTTGATTTGATTGATTTTTTAAGGTTGATTAATCTGACAAGACCGCCTTTTATCTTTTTCAGTTCAACAAAATCTGAATTTATACGGTTTGTGGATTTCATGCTTGAAACGAAAACAC
>Bacterial.Accessory.Probes_round_1_probe_2085
GCGCGGCATTACTAAAGGGGATCATCAAACAAAAATCAAACATACTGAGAATAATGTCATCATTGTTGATATTGCAAAACCAAACCAAAAGGGCATTTCAGATAACCGTTTTAAACACTT
>Bacterial.Accessory.Probes_round_1_probe_2086
TAACCGTTTTAAACACTTCAACATCCCAAATGGGGCGGTATTTAACAATAGCGCCAAGGAAAAACGCTCACAGTTAGTGGGGTATTTGCCAGGTAACCAGAATTTAACGGAAGGTAGTGA
>Bacterial.Accessory.Probes_round_1_probe_2087
TCTGGTTTTGTGAATTACGGTACCTTAGCAAGTGCTCAAAATTTAACGATTAATACCAAACAAGGCAGCATTTATAATATAGGCGGTATCTTGGGGGCGGGTAAAAGTTTGAATCTGAGC
>Bacterial.Accessory.Probes_round_1_probe_2088
CGTAGAGGTCGATCGTTTACATTTGGCGGTTGAAAAGGATGTGAATCAAGTAGGAAGTACGCTAAAAACTCAGCAATTAAGCGGGATTGTGAAAGGTGACTATAAAACGCAAGCGGGTAA
>Bacterial.Accessory.Probes_round_1_probe_2089
GAATCCAGATCAAAGTAAGATTGTTGGACAAGTAGAAAAAGATCTTAGCCTCGCAAAAGAAGTTACACGTGATGATAATTATGCGAGCACACATTTTAGCTTTGAAACGCTTGATATTGT
>Bacterial.Accessory.Probes_round_1_probe_2090
AATTGCGAATAATCCATACAATCGCGTTGGTGACAGTAATGCAGACTTTAAACGTAATAAGGTTGAAATCGGGTCTGAATACGCCGAAGTGACCTTGCCTCGAGGGAGACAAGCGACAGA
>Bacterial.Accessory.Probes_round_1_probe_2091
AGGGAGACAAGCGACAGATCCTTTACCAGAATTACCAAATCAAGGTAAAGCAAAAGCAGTGGAGATAGCTGGTGATCCGATTTATGCAGAAATTGGGGAAAGTACATCTCATGCGAAACG
>Bacterial.Accessory.Probes_round_1_probe_2092
GGATCCACATCTGAAGGGGCGACTCTTCAGCCAAGAGTAAAAGCTTCTTCTACTGAATCTGAGTATGAAACGATTCCTTTTGAATCTCCTACACCAATTGTAAAACAGGGAGAAAAGGAA
>Bacterial.Accessory.Probes_round_1_probe_2093
GCTGGCGCGAAGAAAATCTCGATTAATCTTGAAGGCGGTTCACATACTGTGTCGGCGCTTGTTCAAGGCGAAAAAGTCGTATTTTTCGATCCAAACTTCGGCGAAATGACGCTCCCAAGC
>Bacterial.Accessory.Probes_round_1_probe_2094
CAAACAAGCGTTCCATATCAGCACGCGCTTCAATACCAATTTGTTTGATTTTTTGCCCTTTATTGCCGATCACCATTTTTTTCTGACCTTCACGTTCAACTAGAATTAATCCATTGATTT
>Bacterial.Accessory.Probes_round_1_probe_2095
GAATTAATCCATTGATTTCGTAAGTGCCGCGTTCGTTCAATTTAAATTGTTCAATTTCTACGGTAACAGAATAAGGTAATTCATCACCGGTAAAACGCATGAGTTTTTCACGGATGATTT
>Bacterial.Accessory.Probes_round_1_probe_2096
GTTGAGCAGAGAACTATCAGCAAATACAACAAATTTTTGACCTTCTCGATCTAGTTTTTCAATTGCTTCAGCTATTATATTTCCTTTATAATATAAAGACTTATAAGGGTTATTAAATGG
>Bacterial.Accessory.Probes_round_1_probe_2097
TAAGGGTTATTAAATGGCGGAACAGAATTATCTGAATGCCCTATAGCTCTAAATTTTATATTATTATCTTTTGCTGATTGCAGAAGCTTTCTGAAAGCACCATTAATATCTCCTTTATCT
>Bacterial.Accessory.Probes_round_1_probe_2098
TTTCCAATAACGGAAGCTCTTGCTTTTAATACCTCTGGTGTCCAAACACCTTCTAATCCAATACGGAAAGGACTATAAGGAGAGCCCCCTAATAGTTTAGCATTGCTTACGTAGTACGTT
>Bacterial.Accessory.Probes_round_1_probe_2099
ACAATCTTTCTCGGATTAGGAGTATCTAGCATCATCTGACCAAAACGATTAATAAAAACTTCTTTCCATTTTACATTGTTTAATTGCTTGTCAGGATGATCAGTACACAATCTTCTAAAA
>Bacterial.Accessory.Probes_round_1_probe_2100
TATTCCTAAAGTAAGATAATGCTTACTTAATAAACATATTAATGTATTTTGGTTATAAATAAAACCCCAAACATTCGCAGTGTTTGGGGTTTATTTTTTTGATGTAATAAAAAAGCCCCT
>Bacterial.Accessory.Probes_round_1_probe_2101
GCTTTAAAAAAGGCACAACAACTGGTGACACACTAATTTCTGAAAAGCCCCTGAAATAGTCTTAGAAATAAGTTTTTTCCCAGAACCAGTTATTTCTCAAACGCTAGAACCTCGAATCAA
>Bacterial.Accessory.Probes_round_1_probe_2102
GCTAGAACCTCGAATCAAACCATGACAAGTAAAAATTACTTTAGGCTTACAAAATTAGCCTTTGAAGACCCTACATTTAGAACATACACTGACGAACGAAGCGACAGCTAAACTACTATC
>Bacterial.Accessory.Probes_round_1_probe_2103
CCCAATGATTAAATTCTTCATCGAACCAACCTACTTTATTTAGCCATTCTTTAGAAAATGCAACATTACCGCAACTAAAATAACGAAACGGTGAATCACATAGACGTAGATTATCGGTTT
>Bacterial.Accessory.Probes_round_1_probe_2104
GACGTAGATTATCGGTTTTTTTGAAATGTTCTAATCTCCAATCCAACGATATATTTCCTTTTGATGTAATCGAAGGATTGTTATTTGTAGCGGTTTCAGGTAGTGATTCTATTAAATATG
>Bacterial.Accessory.Probes_round_1_probe_2105
CATCATCTGCAACAACGACTTCAAATGGGTAGTTTGTTTTCTGATTGACCAAACAGGCTAACGTTATATCTAAAATACGGCTACGATTAAATGTAGGAATAATAATAGAAAGACCGATAT
>Bacterial.Accessory.Probes_round_1_probe_2106
CATACCCAATGCAATTGCGTTTTGTCCTTTGTAAGTGCCCGCTGCAACCGCAACCATGCTCTTACCAGGGATATACGCTTGTGGTAAACCAGCCGCTGCATTCGCGCCTGCAATACCCGC
>Bacterial.Accessory.Probes_round_1_probe_2107
AATTTTTGTACCGCCAGCAACAGCACTATCAAATTTCACATCTTTTTGAGTTGCAACTGTGTATGTCCTACTTCCATCAGCAGCAGTTTCTGTCGTCACTTTGATGTTATCGCCTTCTAC
>Bacterial.Accessory.Probes_round_1_probe_2108
ATCTGTCTTGTCAGTTGTTTTTGTTGTTGCATCGCCACAAATGACACTTTGGCTTGGGGCATTGTAAAAGCAGTACTTATCGTCTCCTGACACACCAGTATTACCTGTCACCTCAGCAGC
>Bacterial.Accessory.Probes_round_1_probe_2109
AAACCAACACCAACGACATTGCCTTTTGTTGTTACGCCATTAGCATCTTTCTCTCTGCCCCAGCCACCTTCAACAAAGGTTTCAACTTGTTTGTGAAGCTTGTAGCCCGCACCTAAGATG
>Bacterial.Accessory.Probes_round_1_probe_2110
AACAGGTTAAATTATTTATTTTTAGGTTGCTCAGCAACCTTTCTTTTATGCCAATCAACTCTTGCTTATAGTCAGGAAACAAATCCGCTCACACAGGAATTATTGCATTTAAAAAACAAA
>Bacterial.Accessory.Probes_round_1_probe_2111
TTGCATTTAAAAAACAAACAACAATTTGAAAATGTGAATGAAAATTTCAAAAAAGCGCAGCAGTTTTTAGAAGATAAACAAGCCGTTGAAGAAGAGGCAAAGTCAACCCTTGCGACAGAT
>Bacterial.Accessory.Probes_round_1_probe_2112
TAGGTTTAAAAAATCCGAAGATCAAGAATGGTGATCTCGAATTTGTGGTTTTGTGGGGAACAGTTAACGATATTCTCGTGGCGGGTGAGAAAGCGACGCATTTTAGAGATAAAGCCATGT
>Bacterial.Accessory.Probes_round_1_probe_2113
TTAGAGATAAAGCCATGTTAGCTGTGTTGCCAAATCTGAAAAACAAATTACTCAATGTTTATGATATTGATCAGATGGTAGAAATTTTGAACACGACTAACAAAAGTGCCAAAGTCAGTG
>Bacterial.Accessory.Probes_round_1_probe_2114
AAAGTGCCAAAGTCAGTGTCGTAGCAAGTCAGGAAAAAGGCGCATCTAATCTTAATATTGAACGAGTCCGAAACGATTGGCCTGAGGTAACCTTGAGTATCAATAATTCAGGGACAGAAA
>Bacterial.Accessory.Probes_round_1_probe_2115
ATAATTCAGGGACAGAAAATAATGCCAATGGACGTAATCAAGCCAGTCTCAATGTTGCGTGGAGTGACCTACTCGGCACCAATGATCGATGGTCTTTTTCGACAGGTTACCGTTTTTATA
>Bacterial.Accessory.Probes_round_1_probe_2116
ATAAAGAGACAATTTTGTCTGTGTACGGTGAATTAGAATTTAAAAAACGCTTGAGTTATTTCTCAGATATTGAGATAGGTGACTATCACAATAATAAGCTGAATATTGGCTTGTCTTATG
>Bacterial.Accessory.Probes_round_1_probe_2117
ATATTGGCTTGTCTTATGTGACGAATTTAGGCTATGGCAAGCTCTACAGTGATATTGCTTATGCGAATGGGTTGAGATGGTTTGGTGCGGATTATTCAGCCTATGACACAAAACGTGAAA
>Bacterial.Accessory.Probes_round_1_probe_2118
CAGTGGTGCATATTTTTCACAAACCCTTAGCATCCCGTTTTATCCACAAAAAGCTTACCTTTCTCAAATATCACCTTTCGTCGGAGTGGATATTGGTAAGGTACATGTCAAACAATCTCA
>Bacterial.Accessory.Probes_round_1_probe_2119
ACATGTCAAACAATCTCATCAAACAGATACCCTTGCAGGTTTTGCGCTAGGGGTGAAGGGACAAGTGAGATTATTCAATTTCTCATTCACTTATGCTCAACCACTCAATACGGTAAGAAA
>Bacterial.Accessory.Probes_round_1_probe_2120
ACTCAATACGGTAAGAAAAGTGAAACCGCAGGATAAAAAACCGGTTTATTACGTCAGTGGTTCTGTTTCTTTTTAATGTTTTTTAAGTTGAAGGATTAACTTAGTATGAATAAAAATCGC
>Bacterial.Accessory.Probes_round_1_probe_2121
AGTATGAATAAAAATCGCTATAAACTCATTTTTAGTAAAACTAAAGGCTGTCTTGTACCTGTTGCTGAAACGATTAATTCTGCAGTAGGAAATGCCTCATCAAAAGACGTTTCTGACACC
>Bacterial.Accessory.Probes_round_1_probe_2122
AAAGACGTTTCTGACACCGAGATAAGTGCTTCTCAACCAGCGCTCAACTCGCCGCTTTCGACCCTTTCTGTGTTAGTCAAAACCGCATTTAATCCGGTTTCAACATTGATGTCGTTGACT
>Bacterial.Accessory.Probes_round_1_probe_2123
ACATTGATGTCGTTGACTTGGAAAGAATACGCCGTTTTATTATTAAGTGTGGTGTCTTTTCCACTTATGGCACAAGCCTCTGATACAGATTCGGTGGTACAAAGAAAACCTGACTTAACT
>Bacterial.Accessory.Probes_round_1_probe_2124
ATATAGTCTCAGCGATATAAATGGGACTTATGGGGAATGAATGTTACTTAGTGGGATAGAGAAATTGTAAAAGAGTTTCAGTATGTGAAAAAGATTGAGAGGCTATAATCAGCCTCTTTT
>Bacterial.Accessory.Probes_round_1_probe_2125
TATAATCAGCCTCTTTTTTTATGTGAACATGTCCATTTGATTATGCTTTATTACTTGTTTACGAACTCGATTAATCACTTTACGAATACCTGATTCAGTCATATTGTATTTCTTAACTAA
>Bacterial.Accessory.Probes_round_1_probe_2126
AATTACCATACCGCCGTAGTGTTCAGCCAAAAAATCAGCGACGTGTATTGAAATCTGTTCACAAATGTCCTGATCGAGATTGTAATTTTTACATAGCGCGCTCACATTATCTTCAATATC
>Bacterial.Accessory.Probes_round_1_probe_2127
CACATTATCTTCAATATCGCGTAAAAGCTCGTGTCGCGTTACTTCCATTTGTGTGCTCATTACATACCTCCTAGTTCACGTTGCTGCCACTTCTTTAATCTTTCTAAAACTTTTGTTGCT
>Bacterial.Accessory.Probes_round_1_probe_2128
CTTCACTACTATTTCTAATTATACCTTGTGAATACATCTCAAGCCATTTAGCACGTATTTTCTTTGTGATATTGCTTAAAGTGTATTGTTGGCTTGTACCTATTCTGCGTTTTGTAGTGT
>Bacterial.Accessory.Probes_round_1_probe_2129
TTCTGCGTTTTGTAGTGTTTGTTTTGACACTAAAACCGCGAGATTTCATACCATCTAGTACTTTTTCAAGCTCAGAAACGGTCATGTTAGAGCAACTAGATTTTTTTACTGTATTAACGA
>Bacterial.Accessory.Probes_round_1_probe_2130
ATTGATACAAGGAAATGATTGTCTGCGACACCACACACTGTAATATACCCCATGCGATTACCAAGTACCCAACAACGTAGTTTTAATTTACGTAACATAAAATTATTGAAACTTGGGTAT
>Bacterial.Accessory.Probes_round_1_probe_2131
ATAGGCTCTTTATCAAGAGAACATTTGAAATAACGGAATTCTGGTCTCATATTTACTCCTTAATCTTCAATTAATTCGAGGTCTTCAAATTTAATTATATGACCACATTGTCTTGCAGGT
>Bacterial.Accessory.Probes_round_1_probe_2132
CCACATTGTCTTGCAGGTGAGCCTGTAGCTATTTGTTCATTGTTCCAATCAATTTGACTTTTTGTCATAACGTTATAGCGCGCAGCTCTGTATTTGTTAATTGCAACAATTGTTCCAATT
>Bacterial.Accessory.Probes_round_1_probe_2133
GCAACAATTGTTCCAATTTTTTCTTCATAAAAACTCGGTAAGCGTACTTTAGCCCCAATAGGAAAAGGAGGTTTAATATCATTATGTTGTATCCATTGGTTCTCTTTTTCGTAAATTTGC
>Bacterial.Accessory.Probes_round_1_probe_2134
TCTTTTTCGTAAATTTGCCGATTTACAAACAACTCGAATTTTTCAATCTTACACAAATCTTCGTAAGTGAACTCCCAGCCATAATCTTGAATTAATAACGTCATCAATACTTGTGGGTCT
>Bacterial.Accessory.Probes_round_1_probe_2135
CTTAGATACATCATCGATATTTTCCGCAACCACCAAGACCTCAAGTAAGCATTCAACACGTACAATAAACTTTTTCATTTCACACCCCAGCAATATCAAGTGAAATTGGTTTCCATGTAT
>Bacterial.Accessory.Probes_round_1_probe_2136
AAATTGGTTTCCATGTATCAGTATCACCCACGCGCTCATAAATGCGCACATACGCTTTAGAGCTGACAACCTGCACGCTTTCACTAATAGCCTGCATCGCGTTTAACCAACGCTTGTCTT
>Bacterial.Accessory.Probes_round_1_probe_2137
TTAACCAACGCTTGTCTTTAATGTCGACACGACGCAAACCAAGAATACGTGAAGTATTGAGATTCCCTTCTTTATCCACATTAAACGCCCGTTCAATTAAAGCTCTAAGTTCTGGGCGAG
>Bacterial.Accessory.Probes_round_1_probe_2138
TTAATGAATCGTATCTGAATCTTTTGCAAGCTTTTCAAGCTTCGCATGAAAGATGCTTGGGTCTTTTTTAAAGTAAAAACGGATTTCCATTGTTTCCTGTCTTAATTCGATATATGTAAT
>Bacterial.Accessory.Probes_round_1_probe_2139
GCTAACATGCGTTGTGCTGTTGAAATAAGTTGTTCTGTTGCATCGTGCATATGTGAATAAACAAACGCCTTGTCAGTGTCTAACCACTTTTGCGTAAGCGCGTTGTGCTGTACTTCAAGC
>Bacterial.Accessory.Probes_round_1_probe_2140
TTGTGCTGTACTTCAAGCGTGGGTACACTTCCATCAAGTCTGACATGTAGAACCGTTAACCCTAATCTTGCGCATGCCATAGTCGCTTTATGTGCGGCAGTTAATTGAGATAACACATGC
>Bacterial.Accessory.Probes_round_1_probe_2141
AATTGAGATAACACATGCATATTTGCAATATTGAGTTGCACTTTTTTCTTTTGTGATTGTTGTTTAGTCATGATTACACCCCTTTCACAATATCAGCTGTGACAAGTGGCGAGCCCAGTT
>Bacterial.Accessory.Probes_round_1_probe_2142
CAAGTGGCGAGCCCAGTTCAGCCGCTAAATTCATTGCCGATGTTAGTAAATTACCCACCGCTAATGGATATAACAGGCTGGTTTGTGTCTTATTTCTGCTGTTGGTCATAATTAAACGTT
>Bacterial.Accessory.Probes_round_1_probe_2143
CAAGCAACTATCTAATGGCTCAAGTGTGACAATTTCACAACGTTGAACGACTTCGCGGACTTCAAGGTTACGCTCTGAAAGCTTTAATTTAAGCTCCGGTTGACCGACAAGTACGATAGA
>Bacterial.Accessory.Probes_round_1_probe_2144
ACCGACAAGTACGATAGACAGTAGCTTTTTAAAGCCATCTTCAAGTTCAAAGAAACGTTTTAGATGTTTCAGTGTTGGCACAGGTAAACTGTGTGCTTCTTCAATAATTAGCACATGTTG
>Bacterial.Accessory.Probes_round_1_probe_2145
AATAATTAGCACATGTTGATTGCCTGCGCGCGCACTGTCTTTTAAGACGCGGTGAAGTTGGCGAAAACGTGCTTCAGGTGAGCGTTTAACATTTTCAAGTGGTGCTAGAGTATTGATAAT
>Bacterial.Accessory.Probes_round_1_probe_2146
TGCTAGAGTATTGATAATGCTTTCAGCAATGTGTGCCGCTTTAAGTGTCTTGCCTTTTAAATCGTTGTCTTCCATGGCGATAATGTAAGGTTCAATCACCACAACTGGCAGGTTTTCACT
>Bacterial.Accessory.Probes_round_1_probe_2147
AACTGGCAGGTTTTCACTGTTAATGCGGTCGATTAAATCACGGCGTAGTGTTGACTTACCTGCACCAGATTCACCGACCACAGCGACAAAGCCGCCAAATTTAGCCGTTTGGAAGAGTGC
>Bacterial.Accessory.Probes_round_1_probe_2148
AGCCGTTTGGAAGAGTGCTTCACGGACGTAACGCACGTCTGGTGAACTAAACACTTCAGCAGATGAGCGCACTTCGTCGGTAAATGGATTAGAAAAAAGTGAAAAATGTTTCTTTGTCGC
>Bacterial.Accessory.Probes_round_1_probe_2149
AAAATGTTTCTTTGTCGCTGGAAATAGAGACTGTTTTGCGAGTAACATAGTATCGTCCTCTGTTGTTGGCTGGTTGCCGTTATTAATAGTGGACACTTCTGCCACTGTTGGCGCAGTGGC
>Bacterial.Accessory.Probes_round_1_probe_2150
CACTGTTGGCGCAGTGGCAGAAACCTCCGTTAAAAGTTCTTCAAGTGCGATTGAAATACCGAGTTTTTGTAATTCAACCGTCAGTTTTTGCTTAAAAAGCTCGGTATCTGTTTTAATTAA
>Bacterial.Accessory.Probes_round_1_probe_2151
TCTAAAATTGCTTTGAGTTTTAACATAGTGACTATCCTTAACCATTCACTATACGTAATGGTTTTGCCGTGGTTGGTAAGTGTGGTTGAGCAAGTAATTCTTCTAACTCAGGCTCAGTCA
>Bacterial.Accessory.Probes_round_1_probe_2152
CGTTCGGCTTCTTCCTTGTTATATTCAAACTCGCTTTTATGATGCGGTTTATACTCTTCGCCAATGACTGCCGCTTGTTCTTTAAAACCATGTTCATTAAAGATAACAGGCTCAACAACT
>Bacterial.Accessory.Probes_round_1_probe_2153
ATAACAGGCTCAACAACTGTCCAGTAATGATGTCCTTCTTCATCCACGCGTTGTACTTGAATACACTCTGGTCTATATGGATTTTTACCAATCGTGAGTGTGTTACCAACCATCGCTTCT
>Bacterial.Accessory.Probes_round_1_probe_2154
TTACCAACCATCGCTTCTTTAATGTTACGTACATCAAATACCGCCCCACCAAAATTAACCGTTAATTCTGCAGTGACTTTGCGCGTTACTAATTTTGTGATCATTAATTCGCGACAGATT
>Bacterial.Accessory.Probes_round_1_probe_2155
GATGTATTCGCAGAGCCGGGGTCTAACATCACCATTTTTGGTACGCCACAAAATGGATTGTTGTTACCACGTTTTTGCATCGCGTTGATGAAGCAATTACAAAGGTTTTCTGCACTTTCA
>Bacterial.Accessory.Probes_round_1_probe_2156
AGGTTTTCTGCACTTTCACCGCCATACACATATTCGACATAAATCACACCAGAGGTATGGTCGGTGATGACATAGCGCCAAACACGTTGATTTTCGACTTTCTTCACGTTAGCGGGTTTG
>Bacterial.Accessory.Probes_round_1_probe_2157
TTCACGTTAGCGGGTTTGTTCTTATAGAACTCTTTTTCTTCCATAATGTTTAAGCCATTTCCGCCGTCTGTTTGCTCTTTGAGGTAATACAACACACACAAAGAGGGGTCGATTTGCCAA
>Bacterial.Accessory.Probes_round_1_probe_2158
GAGGGGTCGATTTGCCAACAGTGGTTTGGATGTAAGCTTTTCATACTGTTAACTGGCGCAGGGCGAGATAGCTGTTCAGGATGTAGGTTATAAGTACGTAATGCCCGACTGACCGCACTT
>Bacterial.Accessory.Probes_round_1_probe_2159
GCCCGACTGACCGCACTTTCTGAAAGTAAGCGTATTTCACCTGTGCTTTCGTCAATGTATTCTGCTTTGATTTCATTGTTTGCACGTAATACATCAAGCACGCTGGCAAGACTGGACATG
>Bacterial.Accessory.Probes_round_1_probe_2160
CACCTTTTTTGCCATGTCCTGCTGCTTGTGCAAGCTGTGAAATCTCTAGCAGTTTTTCAGGTAAAATCGCCATGGTGATTGTCCTTATTCTTGTTCTTCGCCGTTAATGATGGCGTTAAA
>Bacterial.Accessory.Probes_round_1_probe_2161
GTTAATGATGGCGTTAAATGCATCACTATAATCGGGCGTTTCATTACCACGCGCCCAGGCAGGTGTGTTATCACCATCCGCAAATTGAGGGAGGTTAAACGTAGTACGTAATTCATTAAT
>Bacterial.Accessory.Probes_round_1_probe_2162
AATGCTTTCCACACTTGCCCGCGTAGAATGGCTTCGGATCCATAAACAAGCTGGGATGTTTCTTTACGCAACACACCACCTTTTTCATCTGGCGTTAATGTGTTGATGTATTGCTTTTTC
>Bacterial.Accessory.Probes_round_1_probe_2163
CCTAGAGAATTTAGATTTTGCAAATCCTCATCAACTTTTTGACGGGTTAGTCCGCACATTAAGCAAAACTCTTCCCAAGTGCCGACACGTCGGCAGTTTCCATTATCATCATAGAAATCT
>Bacterial.Accessory.Probes_round_1_probe_2164
TTATCATCATAGAAATCTAACTCTTTGAATTGCTTGGTTTCTTTGACTTGAGATAGTAATTTCAAAGTGCTGACGGTCAGCAGTTTTTGTGCAAAATCAAAGGCTTTTACCATTCCTAAA
>Bacterial.Accessory.Probes_round_1_probe_2165
TGTTGTGTGTTTTGTTTACGGAACTTATTCAAAATTGCTTGGTTTTTAATGTCTTTGCGTTCGCGTCGTCTGTATTCGCGTGCTAAATACCAGATACAAAATTTAATCAGTAATCTTTTC
>Bacterial.Accessory.Probes_round_1_probe_2166
TTAATCAGTAATCTTTTCATTTTGAGCTCCTATTTCGCTACAAGCGGTCAGTTCCGCTTAAACTGTTATCAATTCAAATTGGTAACGAAGAATGTGTGATTAAGCCGCTACTTGTGGGGA
>Bacterial.Accessory.Probes_round_1_probe_2167
AGCCGCTACTTGTGGGGATTCAGGATCAGGTTTTAACCCTAGTAGCACTGCTGTTTTATGGCTTTCTCCCCAAGTACCCTTCAACTGCCCACGAAGCAAGTCGGAAATGGCTTGCTGACT
>Bacterial.Accessory.Probes_round_1_probe_2168
GGAAATGGCTTGCTGACTTACCCCAAAGTGTCTCGCCCATTCACTACGGTTAATTCCATGAAGTAAAAAATAAGCTCTTACACTTTCAGGCGTTTGGGGATAAGGCAAAGGCTTAAATGA
>Bacterial.Accessory.Probes_round_1_probe_2169
AGGCAAAGGCTTAAATGATGTTTTTGGCATTTCGCCTCCTATGTAAATTGTGGTAAATTATGGCAGTTAGTTTATTCAACCCGAGGAGCTGAAAATGGAAAACCAACTTGCCGAACTAAA
>Bacterial.Accessory.Probes_round_1_probe_2170
CCAACTTGCCGAACTAAAAAAAGAAATAGAAGAATTAAAAATTCAAAATCAGCACCAAAACTTACTGCTAACGCTTTTACCTATGGTGCTTGGCGAAGATCAGCGTGCTAAATTTGCTGT
>Bacterial.Accessory.Probes_round_1_probe_2171
GCGTGCTAAATTTGCTGTGCTGATAAAGGACTTTATTCAGAAGTCCCAAAAACAATTGCCTGAACAGCTCGTAAGGTTTCTGGGGTCATACCTTCAAGTTTTGGAGAAGGCTGAGTAATC
>Bacterial.Accessory.Probes_round_1_probe_2172
TGAGCGCTTAAAAAATGAGCGAGAAAAATTAAAATTGACACAAGAACAATTAGGGGCAATTGGCGGTGTAAAAAGACTAGCTCAAGCAAATTATGAGAGCGGAAAAAGAATACCTGATGC
>Bacterial.Accessory.Probes_round_1_probe_2173
AAAAAGAATACCTGATGCCAGATACCTAGCCGAAATAGCAAAAGTAGGGATGGATATAATGTATGTCCTATTCGGTGAGCGTGCCAACACCGCCATCAACGATGAAGAACTACTCCTGCT
>Bacterial.Accessory.Probes_round_1_probe_2174
TGAAGAACTACTCCTGCTCCATAAATTCCGCAACGCCGACCCAGCAGTGCGTAAATTTATGCTTGGTGAAGGTGTTGCAAAGTCAACAATGAGAATTAAAGGAGATAGAAATAAGCAGAA
>Bacterial.Accessory.Probes_round_1_probe_2175
AAAGCGATAGATGTTTTATTTAAAGTAAATCAAAGAAAACAAGACATTATAGAAAAAGAATTACAGCGACGTTTTAATGAATACTGGGCAAGGAAATGTGGTATTAAGAAAGATATTCTG
>Bacterial.Accessory.Probes_round_1_probe_2176
ATTAAGAAAGATATTCTGGAATATTTTGATAATGATTAAAGGGAGTGAAATATGAAAAAAATAGTAATCTTAATTACTTTGCTGTTTCCATTTATGGTTTTGTCTGCACCAGTTGATGGC
>Bacterial.Accessory.Probes_round_1_probe_2177
TCTGCACCAGTTGATGGCTATAAGGATTTAAAATTTGGTATGACATTAGAACAAGTACGGAATACTAAACTATGTGATAGTGGATGGCGAACACCTAAACTCAATGAATGGCAGAAAGTG
>Bacterial.Accessory.Probes_round_1_probe_2178
TCACTACGCTTTTTTACTTATAACGGTAAAGTTGAGCTTCCAACTCTCTTTTACTCAGTACCGAATATAAAAAAATACTCTGATACTGAAGAATCAAATAAAGCTGAAAAGAAAGCTCTC
>Bacterial.Accessory.Probes_round_1_probe_2179
GCTGAAAAGAAAGCTCTCATAGATTCACTTTGAAATAAGTTATAAGCAACAAGTACATACTTAACAGGCTGATTTAATTGAGGTAATGTTATGAATACTGATTTCTTGGAACGTTTGGAA
>Bacterial.Accessory.Probes_round_1_probe_2180
TTCTTGGAACGTTTGGAATATGCCGTAAATATGGAAGAGAAGAACCTAATGCTTGATAGTAATATTTTTACTGAGTTTCCCAGTATTGAACAATTAAATGCGTTTATTCAAAAAGAGAAA
>Bacterial.Accessory.Probes_round_1_probe_2181
TTGCCGCTATTGTAGGCTATCACTTAGACAGAGCCCTTTTTCCTTATTCAAGCCCTGGTGGCTATTTAAAGCGAAACTGGAAGAATAAATATCGGCTCACACCACGTGTTGACAATGAAC
>Bacterial.Accessory.Probes_round_1_probe_2182
CTCGCCTGTTGGCGCACAAGGCTTAACGCAATTCATGCCATCAACGGCAAAATGGATAGCTCAACGCTATCCCTCACTTGCCATAAATCAGCCATTTAACCCTAACTGGGCGCTTCGAGC
>Bacterial.Accessory.Probes_round_1_probe_2183
TAACTGGGCGCTTCGAGCTTTAGTCGTTTACAACAAATACCACTACGACAAGATTGCCGCAAAAACGGAATGTGACCGCATTGCATTTACGTTATCAGCGTATAACGGTGGCTTAGGTTG
>Bacterial.Accessory.Probes_round_1_probe_2184
TAACGGTGGCTTAGGTTGGGTGCAGCGTGACAAGAAGAAAGCCCAAGCACAAGGGTTGGATCCCTTGTTGTACTGGAATAACGTCGAACAAGTAAATGCTGGTCGAAGTCGGGCTAATTT
>Bacterial.Accessory.Probes_round_1_probe_2185
TCGAAGTCGGGCTAATTTTGCTGAAAACCGTGGCTATCCAAAACGAATTATCTACTACTGGCAGCCACGCTATATAACCTGGGGAAATACCGTATGTTTGCACGATTAATTAAAGGACTG
>Bacterial.Accessory.Probes_round_1_probe_2186
AAAAGTGGTTATCAAGCGTCTCGTTTAGAATTTGAAATTATTAAAAACCAAGTGGTACAGGCGCAGTTACTTGCGCTGGATAAACAAATTAAACAAGCCAATCAAGCGAATTTAGCCCTA
>Bacterial.Accessory.Probes_round_1_probe_2187
AACTATATTATCAGGGAGGAAAAATGATTGAGGTTGGGGGCTGGCAAGTGATCACTTTCTTTGTGAGTCTTGTCATTACAATTATCGGCATGTTGATTGGTTTCGGTAAGCTTTTACTCT
>Bacterial.Accessory.Probes_round_1_probe_2188
TCGGTAAGCTTTTACTCTCACAATTTGAGGCAAAACTGAATGAAAAATTTAAATTCAGTGAAGAACGATACAGACAACTGCATGATGATATTAAAGCAGCTAAAGACTTATCTGAAGCAG
>Bacterial.Accessory.Probes_round_1_probe_2189
AAGACTTATCTGAAGCAGCGAATAAAACAGTGACAGAGTTAAAAACATCATTACCACTTGATTACCAGCGTCGAGAAGACGCAGTGCGTAGTGAAACAGTCAATTCGGCACGTTATGACA
>Bacterial.Accessory.Probes_round_1_probe_2190
TCGGTGGCTTATTTTATTAACACTTGACCACGCACGTCCTATCGGAGCCGCAGAAAGTCTTATTTTAAGCACGATCCAATGTGTGCCAATGCAATTAACGGCATTAGAACTTAGACGTGA
>Bacterial.Accessory.Probes_round_1_probe_2191
CAATGAAACGCCTGGCGGCATTATCCTTTGTCGGGAAAAACATCAGCCCGTTGATTGGAGCAAGTATCAATCTGAAAAAATACCAAGCTGAAATTAAAGCTCGTGCTGAGGCTGCTGCAA
>Bacterial.Accessory.Probes_round_1_probe_2192
GTGCTGAGGCTGCTGCAAAAGAAGTGGATAAAGTTGTGAAGAAAAACGGCTTAACAGAAGAAACAGCAGAGCAAATTCGAAAACAAATTTTAGGTATTGTGTAATGACTAAACCAAACCA
>Bacterial.Accessory.Probes_round_1_probe_2193
AATGACTAAACCAAACCAAGGTGCTATTGGCATACTTCCATTTAAACAGTCTGTTGTGTCATTGCAAGTGCAGCATAATTATAAAACTCCGATGTTGTTACTTGGCTATCAACAGCGATG
>Bacterial.Accessory.Probes_round_1_probe_2194
TGGCTATCAACAGCGATGGTGTGCGGATTTAACACCAGTCAAAGTTTGTGAGAAATCTCGCCGTATCGGGTTATCTTGGGGTGAGGCGGCAGACAGTGCATTGCTTGCTGCTTCTCAAAA
>Bacterial.Accessory.Probes_round_1_probe_2195
GCTTGCTGCTTCTCAAAAGGGTATGGATACTTGGTACATCGGTTATAACAAAGATATGGCGCAGGAATTTATCCGTGATTGTGCTGATTGGGCTAAAGTATATGGATTAGCTGCAGGCGA
>Bacterial.Accessory.Probes_round_1_probe_2196
TGGATTAGCTGCAGGCGAAATTGAAGAAACAGAAGAAATATTCAAGGATGGAGATGAAGAAAAAGCCATTCTTGCTTATATCATCCGTTTTGCTAGTGGCTGGCGCATTACCGCACTGTC
>Bacterial.Accessory.Probes_round_1_probe_2197
GCGCATTACCGCACTGTCCTCCCGTCCGTCTAACTTACGGGGTAAGCAAGGTCGTGTGATTATTGACGAAGCAGCGTTCCATGATGATTTAGCAGAGTTGATGAAAGCAGCCATGGCGCT
>Bacterial.Accessory.Probes_round_1_probe_2198
GAAAGCAGCCATGGCGCTCCTAATGTGGGGTGGTCAAGTGCATATTATCAGCACGCATAATGGGGTCGATAACCCTTTTAATGAATTAGTAGAGGATGTTAAAGCTGGTAAAAAACCATA
>Bacterial.Accessory.Probes_round_1_probe_2199
AGCTGGTAAAAAACCATACAGTTTACACACAATACCATTTGACGATGCGATTGAAGATGGGGTTTATCAACGCATTTGTTTGCGCTTAGGGCGTGAATGGACAAAAGAAAGTGAACAAGC
>Bacterial.Accessory.Probes_round_1_probe_2200
AAAAGAAAGTGAACAAGCATGGGTTGCTCAAATTAGAGCATCTTACGGTGATGCAGCATCAGAAGAGTTAGACTGTATTCCGAAAAATTCAGGCGGTGCCTGGCTTACTCGTGCACTTAT
>Bacterial.Accessory.Probes_round_1_probe_2201
GCTTACTCGTGCACTTATCGAAAGCCGAATGAGTAAAGAGACACCACTTATCCGCTTAACTAAGAATGATGAGTTTAGCTTAATAGATGAGCCAGTCCGTTACGCCGAAGTCGAAGAATG
>Bacterial.Accessory.Probes_round_1_probe_2202
CGCCGAAGTCGAAGAATGGTGCGAAGAAAATCTCTTACCTGTATTGCAAGCACTACCACAAGGACAGCGCAGTTATCTCGGTGAGGATTTTGCCCGCACTGGTGACTTATCTGTGATTTG
>Bacterial.Accessory.Probes_round_1_probe_2203
TGACTTATCTGTGATTTGTGTGGGGCAAGAGCAATCAGATTTAACACTGAAAGAGGTTCTTGTCGTTGAGATGTCAAAAATCCCTTTCAAACAACAAGAACAAGTTTATTACTATATTGG
>Bacterial.Accessory.Probes_round_1_probe_2204
ACATCACGCAGATATGCTAGACGATTTGCGGGCATTTCAAGTCATCAAAGGCACACCTCGTATTCCAGATAAACGAACGCAAGGTAACAATGGCACGCAACGCCACGGTGATGCTGGCAT
>Bacterial.Accessory.Probes_round_1_probe_2205
ATGCACTCATTGCAAAAGAATGGATTGTTGAACCTGCATCAGAAGAACCACAAGACATTGCTGCAGCGGATTTCATTCGTGACTGGGTGAATAGTATTGGTTTTGACCGCGTGACTAAAT
>Bacterial.Accessory.Probes_round_1_probe_2206
TTGACCGCGTGACTAAATTGATGCACTTCGGTGTGTTTTACGGCTATGCCGTGGCAGAATTAATCTATCGTATCAATGAAGAAGGGAAATATATCGCGGATATTAAAGTGCGTAACCGTC
>Bacterial.Accessory.Probes_round_1_probe_2207
TTAAAGTGCGTAACCGTCGTCGCTTTCGTTTTACTCCTAAAGGTGAACTGCGCTTATTAACAAGAGATAATCAAACAGAAGGTATTGAATGTCCTGCACCGTATTTTTGGACTTTTTGCA
>Bacterial.Accessory.Probes_round_1_probe_2208
TTATTTGACACAATGAATGAGTCCATCCAACGTATTGTGCTTGGACAAACGTCCTCATCAGGAGGTACGCCTGGCAGACTTGGTAATGATGAGTTACAAGAAAAAGTATTAGAATCGATT
>Bacterial.Accessory.Probes_round_1_probe_2209
AAAGTATTAGAATCGATTATTAAAGCGGATTCTGATGTCATTTGTGAGTCATTTAATCAAGGACCTGTAACATGGTTAACTCAAATGAACTTTGCTACTGCCAAACCACCTAGGGTTTAT
>Bacterial.Accessory.Probes_round_1_probe_2210
AAACCACCTAGGGTTTATCGTATATTTGAAGAAATGGAAGATTTAACGGATAAAGCTAAACGTGATCAGATTGTCTTTGAAACCACAGGTTATCGTCCAACATTGGCACAAATTGAAGCC
>Bacterial.Accessory.Probes_round_1_probe_2211
TTGGCACAAATTGAAGCCAATTATGGCGGAGAATGGGAGAAAGCAGAAGTTGAGAGTGACAATCATCCTGCTCCAGAAAAGAAAAATAAGGCGAAAAAAACAGCAGATTTTGCAGAGCAC
>Bacterial.Accessory.Probes_round_1_probe_2212
GCAGATTTTGCAGAGCACCAGCATCATCATAGCGATATTCCCGCGCAAATGACCGATTTATTGGGTGAGAACTTACAACCTGTTGTGAGTGATTGGATTAAACAAGTAAGAGAATTAGTG
>Bacterial.Accessory.Probes_round_1_probe_2213
CAAGTAAGAGAATTAGTGAATAACGCCACTTCACTTGAACAAGTGCGCGATGAATTATTGACACTCATGCCTGAAATGTCGCTTGAGCAATATACCAATGCACTAGCAATCGCATTAGGT
>Bacterial.Accessory.Probes_round_1_probe_2214
CTAGCAATCGCATTAGGTGCTGCGCATTTAGCGGGGCAAAATGCCGTGATTGATGAGGTTAAAGATGAACACCGTGTATAGTCGTTTACCTTTCCGTGAGCAAGTCGAGTTTTACAAGCG
>Bacterial.Accessory.Probes_round_1_probe_2215
AGTCGAGTTTTACAAGCGCAAAATTCCAACACCGACAGCCACATGGACTGATATTTATGCGGCAGAGCATGATTATGCTGCCGTAGTTGCAGGAGCTCATCGTCGGGAAATCATTGAAGA
>Bacterial.Accessory.Probes_round_1_probe_2216
AATGCGAGAGTCAATGCCGTACTGGGAATATGTACATTCCGATGCGGTGATCCATCCTCGTCCTGAACATATGGCATGGGATGGGTTAATTTTACGCCACGATGACCCATGGTGGAAAAC
>Bacterial.Accessory.Probes_round_1_probe_2217
TGACCCATGGTGGAAAACGCACTTTCCAATTAATGCCTGGGGCTGTCAATGTTCAGTGATCGCCCGTAGTCAACGGTACATGGATAAAATGGGGCTACAAATTGATACTGCCCCACCGTT
>Bacterial.Accessory.Probes_round_1_probe_2218
TGATACTGCCCCACCGTTACAATTAGAGCCTAAAATTGTCGGCGCGCGCTCTGCAAATCCGCGATTAGTTAATGTACCAAAAGGCATTGATCCTGGTTTTGAATACGCGCCAGGTGCATC
>Bacterial.Accessory.Probes_round_1_probe_2219
ATACGCGCCAGGTGCATCTAGGCTAGAAAGCCATGTCCCTTTTAATCGTGATAGCGACAATACGAAGCGTGTAAGTGTTTTTCCAGCACGTGCTCAAACAGATATTGAAATGCCCTTACC
>Bacterial.Accessory.Probes_round_1_probe_2220
TATTGAAATGCCCTTACCTCGTAAGTTAAGCAGTGAGAAAATTCTCCCTTCAGATCAAAGTGATGAATTTTATATTCAGCATTTTTTAAGTGAATTTAATGCGACTAGCGGTAAACCTGT
>Bacterial.Accessory.Probes_round_1_probe_2221
GACTAGCGGTAAACCTGTTGTCTTTTTTGATGTTATGCAGGAACCTTTGGTGATCAGCAAGTCACTTTTTACTTCACGCAGTGGTCATTCAAAATTGAAAAAGCGAGGTCGTGAAAAATA
>Bacterial.Accessory.Probes_round_1_probe_2222
GCGAGGTCGTGAAAAATATATGCTATTGCTTGCTGAGGCATTAAAGTTCCCAGATGAGATTTGGGTCCAAACTGAGTATTTTCACGATATTAAACACCTTGTTGTTCGACGTCGTTATAT
>Bacterial.Accessory.Probes_round_1_probe_2223
TGTTCGACGTCGTTATATTTCACGTATTGAAATTGAAGAAAATGGCGAAATTATTCCGACACTTGCTGTATTTGAAGTGGGGAAAGATGGCTGGATTGGCATAACTGACTTTGTGGCAGA
>Bacterial.Accessory.Probes_round_1_probe_2224
AACTGACTTTGTGGCAGAAAAAGCAGACTATATTAAACAAGTTCGCTCTGGCATATTGCTTTATCGCCGAGAATAAAAAAACCTCACTGGCTGCCACAAGTGAGGTGTGTCGAGGAATTG
>Bacterial.Accessory.Probes_round_1_probe_2225
AGGTGTGTCGAGGAATTGGAGGACTTGGCAGAGTCGTACTTCCTCGCTTCAAATTAACTATAGGATGAAATATGAGTGGCGTCAAGATTGAAATAAACACAGTACAGCTTAGTAAGATCC
>Bacterial.Accessory.Probes_round_1_probe_2226
TACAGCTTAGTAAGATCCTTAATCAAGCAATGAAGACATTGGCTAATCCTAAGTCAATGTTTGCAGAAATGGGGGAAGAATTATTATCAATTCACCGCATTCGCTTTCTTCAACAGCAGT
>Bacterial.Accessory.Probes_round_1_probe_2227
GCTTTCTTCAACAGCAGTCGCCTGATGGCACGCCCTGGCAGCCTTTAAGTGAAGAATATAAGCAATCTAAGCGTAAAAACCGAGATAAGATTTTAACGCTTGATGGACATTTAAGTGAAA
>Bacterial.Accessory.Probes_round_1_probe_2228
ATGGACATTTAAGTGAAACATTACGTTATCAAGCCAGCAATGATGGTGTAGAATTTGGCTCAGACAGAGTGTATGCTGCCATTCACCATTTTGGCGGCAGTATTCAGCCTAAAACGGCAC
>Bacterial.Accessory.Probes_round_1_probe_2229
TTCAGCCTAAAACGGCACATGCATTACATGTTGGTGGTCGCTTTTTCAAAAATGTCACAATTCCTGCCCGCCCATGGCTGGGTATTTCAGAAAAAGACCAAGCTGAAATGTTAAATATTG
>Bacterial.Accessory.Probes_round_1_probe_2230
CGCGTCCAAAATACAAATCTTTTTACATTCTTCATACTGGACCTTGTGATAGTTAAAACAAGGTATTTAGTGCAATGAAATTAACCAAAATGGCGATTATGAAACTCGGCACACATAAAG
>Bacterial.Accessory.Probes_round_1_probe_2231
AATTGTCATCGGGCATCCGAAATTAACAGCACCATCATACGGCTGGGTAAAACAAGCAAGTATTGAGGGCGATACCCTTTATGCACACGTCGGTCAAGTAGAAGCGGCTTTCGCTGATGC
>Bacterial.Accessory.Probes_round_1_probe_2232
AGCGGCTTTCGCTGATGCTGTTAATGAGGGGCGTTATAAAAAACGCAGTGCTTCAATCTTTTTGCCTGACTCACCTGGCAATCCTAAACCTGGTCATTATTACTTAAATCATATCGGTTT
>Bacterial.Accessory.Probes_round_1_probe_2233
TGAAGGCGAAGAACAAGGTGCAGTTGATTTTGCGGATGGCGCGTCTATTGCAAATGCTGCCAGTGAATATGCGGCAGAGCAAGCACAAAAAGGTATCGTCATTAGTATGACCGAGGCTGT
>Bacterial.Accessory.Probes_round_1_probe_2234
TAGTATGACCGAGGCTGTTAATCACATTATGAAAGGGAAAAAATCATGACACAAATTCAAGGTTTAATCGTGGCATATGTCACTGAAGGCAGTGTTAATCGCTTTACTATCGTTTGTCAT
>Bacterial.Accessory.Probes_round_1_probe_2235
TTTACTATCGTTTGTCATGGTGAAGCGAAAGACAGTGCTAAACAAGCAACGGCACACACAGATAAGTTACTCGGGGTGTCCACACGACTACCAAAAGAACCTGGTGAGCATATTGATGTT
>Bacterial.Accessory.Probes_round_1_probe_2236
GGTGAGCATATTGATGTTGTGCGTTCTGGTATCACCCCAGTTGTCTACGGCGATACTGTGAAACGTGGTGATTTTGTTACAGCAGATAGCCAAGGACGCGCGGTTAAAGCTACCAGTGGT
>Bacterial.Accessory.Probes_round_1_probe_2237
TCAGTTTACATTACCCAAAACACATGTTGGTCGCACATCACGTCCAAATCAAGTTGAATTTGGCTCAAAAGAGAAAGCCAGTGCGACAGAGGATTATGCATTAGATGCCCCAATCCCAAA
>Bacterial.Accessory.Probes_round_1_probe_2238
AGATGCCCCAATCCCAAATGTGGATGTTAAAAATGCACCTCAAGGCACTAATCCAAAAGGTAAAGCAACGGAATACACAACGAATCTTATCGAGTTAGATCGTGAAGTACGCACGGCAGG
>Bacterial.Accessory.Probes_round_1_probe_2239
TGAAGTACGCACGGCAGGTCTTGTGTTTAAAAAAGGGTCGTATGCCTCTGGCTTAAGTAAAACATTAAGCGGTGCAGAACAATGGTCGCATGATGATTCCAAGCCAATTATTCAATTAAC
>Bacterial.Accessory.Probes_round_1_probe_2240
GCCAATTATTCAATTAACTGAAGCGCTCGACATTCCAGTGATGCGTCCAAACATCATGATTCTTGGGCAAAAAGCGGCAACAGCATTGCGTATGAATAAAAGCATCGTGAAAGCTTATAA
>Bacterial.Accessory.Probes_round_1_probe_2241
CATCGTGAAAGCTTATAACGGTACGCTCGGTGATGAAGGTTTGGTACCACTTGAGTTTATTCGTGAGCTATTAGAACTTGAACAAATTCTTGTTGGTCAAGCATTAGTTAATACCGTTAA
>Bacterial.Accessory.Probes_round_1_probe_2242
ATTAGTTAATACCGTTAATGCGAACAAAAAACCTGTACTTGCACGTGCGTGGGGCAATCACTGCTCATTGATTTACCGTGATTCGCTGGCTGATGCAACCAATGGCATTACTTTTGGTTT
>Bacterial.Accessory.Probes_round_1_probe_2243
TGGCATTACTTTTGGTTTTACAGCGCAATTTGGTACGCGTGAAGTGCGAGAAATTGAAGATAAAGACATGGGGTATCGTGGTGGTGTCCGTGTGCGTGTTGGTGAGTCTGTTAAAGAACT
>Bacterial.Accessory.Probes_round_1_probe_2244
TGAGTCTGTTAAAGAACTTATCACTGCACCAGATCTCGGATATTTCTTTGAAAACGTTATCGCATAAGGTCGCCACATGTATATCACACTGCAACAATTAAGCGAAAAACCGGGTGTTGT
>Bacterial.Accessory.Probes_round_1_probe_2245
CGAAAAACCGGGTGTTGTTGAGTTAGCACAAGTCACTGCGCAGGTGGGGCAACCCCCTGCCGACTGGCGTATTATCAGCAAAATCATTGATGGCGAAGATGTTGCGAGTGAACAACCTGC
>Bacterial.Accessory.Probes_round_1_probe_2246
TGCGAGTGAACAACCTGCGGCAGTTGAAAAAGCGCAGCAGTCAATCGCCCGTATCGACGAAGTGATTGTAGACTCCAGCGCGTTAATTGACGGTTATTTGCGTCAACGTGGCTATAAGCT
>Bacterial.Accessory.Probes_round_1_probe_2247
TCAACGTGGCTATAAGCTACCGTTTAAGCAAGTACCACGCATTTTAACCACGTGGGCGCGCGCCATTGTTCGCTACTCTCTTCATCAGCATTTGCCCTCTGAAGAGAAAAATAGCCCGAT
>Bacterial.Accessory.Probes_round_1_probe_2248
AGAGAAAAATAGCCCGATTGTGCGTGACTATCGTGATGCCTTGAAATTGTTGCAGCTAGTTGCAGAAGGTAAGTTTTCGCTTGGGCTTGAAGATACGCTAGCGGAGTCTTCTGGTGAACC
>Bacterial.Accessory.Probes_round_1_probe_2249
GGAGTCTTCTGGTGAACCCAAATTTATCAAACGCGAACGTGTTTTCACGGCAGAAACACTGAGGGATTACTAATGCAATATGGACCGTTTGACTTAAAGCATGTGCTTGAGCAACTCAAG
>Bacterial.Accessory.Probes_round_1_probe_2250
GTGCTTGAGCAACTCAAGCCATTACAACCAGAACATATTCACACTTTAGGTTCTACCGCGGAATATCGTTCTCTTTCTGAGTTAAGTATGGCGGGGTTGGCAACCCCCGCTGTCTTTGTT
>Bacterial.Accessory.Probes_round_1_probe_2251
GTGCAAAAGAAACTTTCTTTGTACGCGGTGACATTGTTGATTACACCAATTCTTATCTAGTCTGGATGGAAACATACCAAACTAAAATCATCATGGGGAGAAATAGATGAAAAAAGTCAA
>Bacterial.Accessory.Probes_round_1_probe_2252
ACATCTCGTGGTATTGGTGAGTTTGTCAAGAAGAAAAAAGATGACAGTAAAGAGAAGGATAAAAAATCCACATCTGAAAGTGATCAAAAACAAGCCGAGGGTGATAACAAATCACTTGAT
>Bacterial.Accessory.Probes_round_1_probe_2253
GATAACAAATCACTTGATACAGATAACAACTTAAATGATGGAGAAAATAACGATGAGTAGAGCGGAAACATACAGCTATGGTCAGGGTAAAGTCTACCTTGCAGAGCGTTTGCCAAGCGG
>Bacterial.Accessory.Probes_round_1_probe_2254
AGAGCGTTTGCCAAGCGGTGAAATTGGTGCGCAACGCTGGGTAGGTGATGTGTCTGAATTGAGCATCTCGTTAAACGTCGAAGATTTAACGCATAAAGAATCTTACAGTGGTAATCGTCA
>Bacterial.Accessory.Probes_round_1_probe_2255
TTACAGTGGTAATCGTCAAGAAGTACGTAAAATCATCACGGCGAAAACGGGTGAAGTGTCAGCGAAGTTTCATGAGTTAAGTGCGGAAAATCTTTCATTAGCATTGCTTGGTCAGTCGAC
>Bacterial.Accessory.Probes_round_1_probe_2256
ACGTCAGCTCAGTGACAATTGGTAGTTTAGTTGAAAACACCGATTTCATTGTTGATGCAACATTCGGCGCGGTCGAATTTTTAAAAGAAATTAGCAGCAACAGTGACACAGTATCGTACA
>Bacterial.Accessory.Probes_round_1_probe_2257
CAAAATTTAAAAGGCGAAGATGCAGAATCTTTATTAATGCTTTGGTGGACAGTAAACAGCGATTTTTTTACCCGCAAGGTGTTACAGCCGACACTAGAAAAAATGGCGATGAAGCAAGTC
>Bacterial.Accessory.Probes_round_1_probe_2258
ATGGCGATGAAGCAAGTCGAGACATTGACTTCGGCGAGCTCATCGAGCACTTAATCGCAAACGGTCATCGTTTTTCAGACGTTAAACACTATACCACACGTCAAATTGCCCTTTTCTATG
>Bacterial.Accessory.Probes_round_1_probe_2259
TCTCTAATAATAAACGCGATAATGCCCATCACGGCGATGAGAAACAAGCTTAAAAGAAGGGCTTGAAATGCAGTCAAGACACCGAATAGCGCAAGCAAAAAGCTGATAGATAACGGCAGT
>Bacterial.Accessory.Probes_round_1_probe_2260
CTGATAGATAACGGCAGTGTCATAATAACAGTCACTATTAGCTCAATATAAGCATCATATTTTTTATTCATATAAGAGCTCCTATGTCAAATTTAACACTTGCATTAAAAATTAAAGCAG
>Bacterial.Accessory.Probes_round_1_probe_2261
CATTAAAAATTAAAGCAGATTTAAACAATGCGTTGCACAATTTTAAAGCACTTGAAGCCGAATTACAACGCACGGGTAAATCAGCGGGCGCACTGGGTGCTAAAAGCGGAATTGGCGCAA
>Bacterial.Accessory.Probes_round_1_probe_2262
AAAGCGGAATTGGCGCAAAAGGGCTTGATGCGCTTGGTAAACAAGCCGATAACGTCACAAATAAACTGGGTAAAACCCGTGCAGGCATTGAGTCTATCAGTCGTCAATTATCCCGTTTGC
>Bacterial.Accessory.Probes_round_1_probe_2263
GTCAATTATCCCGTTTGCAACAACTTTCCACTGCTTTTATCGGTATTAATCTCGGTACAAGTGGCATTCAGTCGCTTTTAAACACAGCAGATGCATACAATAACTATGAAGCGCGTATTC
>Bacterial.Accessory.Probes_round_1_probe_2264
ACTATGAAGCGCGTATTCGTCTGGTTTCGCGTTCAAATAAAGATGCACAGGGCACGTTTCGTGAACTCATGCAAGTAGCAAATGATACAGGTCAACTGTTTGAAGCAACCGCCGAGCTTT
>Bacterial.Accessory.Probes_round_1_probe_2265
AAGCAACCGCCGAGCTTTATACGCGCGTTTATCGAAGCATGGGCAGTAATGCCAATAGTGCGGAAATTCTTCAATTCACTAAAACTATTCAACAAGCACTCGTCGTCTCGGGTGCGGGCG
>Bacterial.Accessory.Probes_round_1_probe_2266
TTTTAGCTGCGACAAAAGAAGCGCAAGAGCAAATTCAAGCGCAATACGATCAGATGCCCAAAACCATTAGCCGTGCGGTCAATGAGCTTTCTAACGCATGGCTACAATTTATCGGTCAGG
>Bacterial.Accessory.Probes_round_1_probe_2267
TACAATTTATCGGTCAGGCGGATAACGCAACATCTGCTTCATCACTGATTGCCTCGTCAATATCTGCACTAGCAGATAGCTTAGATGAACTCGGTGCAATCGCTATTGTAGCGGGCGCAG
>Bacterial.Accessory.Probes_round_1_probe_2268
CTATTGTAGCGGGCGCAGTATTTGGTGTACGACTTCTTGCATCATTAAGAAAAGTGGCTATTGCGTATGTTCAAGAACAAGCTGCCGCAACAAAAAGCACGCTTGCAACAAGGGCGAAAG
>Bacterial.Accessory.Probes_round_1_probe_2269
TACGCCTCATCAAAACGTTTAACACTGGCAATGCAAACAGAAGAAGCCGCAAGTAAACGGCTTGCACTGGCTAAAGGCATGCTCGCAAAAGCCGAAGCATCAGCAAAAGGCGTGGGATTG
>Bacterial.Accessory.Probes_round_1_probe_2270
GCAAAAGGCGTGGGATTGGCATCGCGTATCGGCTCAGGTGCGCTGGCATTTGTTGGCGGTGGTTTTGGTGCGGCTGTGTTAGCAACATTCGGCTTAATCGCGGCTTATCAATATCTCAAA
>Bacterial.Accessory.Probes_round_1_probe_2271
ATTCATGGCAATGGCACGTGATGCGGGTTTAAGCGGACAGGTGCTTGATACATTCAATAAAAAACTTGCGGAAAACTTAAAACTCATTGATGAGATTGATAATGCAAAAATCGCAAAAGA
>Bacterial.Accessory.Probes_round_1_probe_2272
ATCACAGAGAGGGAGCGACGCCAGAACAGATTGCACAAGCTCTTAAAGACGCAAAAGCGATTGCAGAAGGTGAAAAATACCGTAAGTCAAAAAACAAAAAGACAAAGTATGACGCTGATG
>Bacterial.Accessory.Probes_round_1_probe_2273
GACAGCTTAAAGAAGTCTATGCACAAACGGTGACCGAGATTGAAAAACAATTGCCACTACTAGAGAAACTCTCAAAAATGCCCGGCGCGCAAGGTGAGCAAGCGCGCAATATGCTTGAGC
>Bacterial.Accessory.Probes_round_1_probe_2274
AAGTTCACTGATGGGGCTTGCACAGGGCACCATGACGTTACGTGATGCCATTAAAAATCTCGCATTAACGATTGTGAATTCCATGGCGCAAATCGCCGCACAACAGCTTGCAATGCAGGC
>Bacterial.Accessory.Probes_round_1_probe_2275
ACAGCTTGCAATGCAGGCAACCAGTGCAATCGGTGGCTTATTTGGCGCGGTCGGGGGCGTGGTGACTGCGGCAACTGGGGGTTATATCACAGGACCAGGCACTGGCACGTCCGACTCTAT
>Bacterial.Accessory.Probes_round_1_probe_2276
TGGCACGTCCGACTCTATCCCCGCACGACTGTCAAATGGTGAATACGTGATTCGTGCAGCTTCTGTATCACGCTACGGGGTGGATTTCTTGCATGCAATTAACCGCGGACAACTGCGTAA
>Bacterial.Accessory.Probes_round_1_probe_2277
CCGCGGACAACTGCGTAAATACAGTACCGGCGGGCTTGTCTCTATGCCGAAAGTGTCCACAGGCAAAGAGCCGGGCTTGACGCAAGCGATGCAAAATAACACGGGTGTGCACGCGGTGGC
>Bacterial.Accessory.Probes_round_1_probe_2278
GCGGTATTGACGGTCATTCGCGCGAACAAACAAACAATTAAAGAAGAATTGAAATAAGAGGTAAACATGGCATACGAAACAGGCACCGCGCAAAATGAGCGCGATTTACTCGATAAAATC
>Bacterial.Accessory.Probes_round_1_probe_2279
CTCTTTGCTGACGACCGTCCGGTTGAATATCACATCGTCGCATCAGGTCGCTGTTGCAAGATTATTACACGTATTTCGCAAGTGTGCTCAAGCGCTTACCTCGGCTTTATTTTGCCAACA
>Bacterial.Accessory.Probes_round_1_probe_2280
GGCTTTATTTTGCCAACAGTGCCGCCAACGGAATATCCGTATCCGCTTTGTGTGGCAGGCTCTGCCCCGTTAGTGGACATAAATAAAAATAGAAGTTTGACGCGCTATTCACAAAATAAC
>Bacterial.Accessory.Probes_round_1_probe_2281
TACTGGGTGCCGGGGTTACAGCGTGCGGCAGGTGATGTCATTGAAAGTGAAACCGAAAACTTTAGAGGAATTGTATTTAACGGCACATTTCGTGTGTCTGTGCGTGATTTTTTTGTAATT
>Bacterial.Accessory.Probes_round_1_probe_2282
CGTGATTTTTTTGTAATTGAAACGGGGGCATAAAATGGCTTATCAGACAGGTACAGCAACTTCAGTTGTAATCTTGCTTGAAAAATTAAAAGACTTTGCACAATCTCAAAATTGGACAAT
>Bacterial.Accessory.Probes_round_1_probe_2283
ATCTCAAAATTGGACAATTCACAAACATACTGCAACACAATTATTTCTTAAAAATAACGAAGGCTACTGGGCGTTAGAATTTAAAGATAAGTTACTTTTTACGATTGCGTGCACTGGATT
>Bacterial.Accessory.Probes_round_1_probe_2284
GATTGCGTGCACTGGATTTGACGATAGTCGCGATGTATTCAATCAGCCAGGTAGTTCCGCAAACCCACAATCTGCATTTCAACAAGTCAAAACAGCAACATCGCATTTAGAAAATGGCAA
>Bacterial.Accessory.Probes_round_1_probe_2285
GCATTTAGAAAATGGCAACTTTGTGACGTATGATTTTTTCGGCACAAGCCAGTATTTACACGTGGTTGTTCAGATTGGAGCTGAGCGTTTTCGACACTTTGGTATCGGTACGCTAGATAA
>Bacterial.Accessory.Probes_round_1_probe_2286
TATCGGTACGCTAGATAAGGAGGGTGTGTACACAGGCGGTCAATATGCTTTTGGCACTTATATGCAAAAAGGTTATGAGCGATATAACAGCTACGATCATAATTTTGGTTTCTCCGCAGG
>Bacterial.Accessory.Probes_round_1_probe_2287
TTTTGGTTTCTCCGCAGGTGCTAAGAGTTTTTTACCTGTTTTGCGTGCAGATGGCTTGGCGGGTGAGACGAAAAGCCCATGGTATTTTTGTCCATTTGATGCCTGGGTAAAAGATATTGC
>Bacterial.Accessory.Probes_round_1_probe_2288
TTACCAGATAGATATGAATGCACGATGAACGGTATCGCACCGCGTCAAATCTTAACAATGCTTGGTGAACGTTGGATGATAGTGCCGAGTGCACAATATGATCATAGAATTAAATATGAC
>Bacterial.Accessory.Probes_round_1_probe_2289
CATAGAATTAAATATGACTTAGAAAGTGGATTAGATAATTCAGGCGTGCAAGGCGTCGCATATCGTATTGTTGAGTGAGTAGAAGATGGCAACAATTAAAGGGTATAAAGTCACACATCA
>Bacterial.Accessory.Probes_round_1_probe_2290
GTATAAAGTCACACATCAAGGCACGGGTTATGGCAGTTTTCTAGTCGGACTGACAACATATCGCGCGGCAACACAGCGTATTATCAAGTCAAAGGCTGTTCAATATGGTACAAAAGGTGC
>Bacterial.Accessory.Probes_round_1_probe_2291
CATTTGAGTTTAAAGTCACGAAAGAAGGTGTTAACCGTCAAATATTTGAAAACATGCTCTATGCGTATGGCTCGCGCATCTGGTCTATGCCGATTTTTACCGATTGTGCAACGCTGTTAC
>Bacterial.Accessory.Probes_round_1_probe_2292
GAACAGCGCAAATTACGTCAGCTGTTCTACTATCTACGTGGCAGACAGCGCGCAATTTGGGTTGCCACCTCGGCAACAGATATCACGCTGAAATCAGACATTTCTACTAAGACGTTTGAT
>Bacterial.Accessory.Probes_round_1_probe_2293
TCTACTAAGACGTTTGATATCTATTTCATACACTACACCGCGATTTTGAAAAATCAAGTCGGTCGTCAAGATATTCGTATCGAGTGCACAGACGGCAGTGTGCACTATCGCAGAATCGTC
>Bacterial.Accessory.Probes_round_1_probe_2294
CACTATCGCAGAATCGTCACATCATCAGTCGTTGACGAGCAAACAGAGCGACTCTCATTTGATGGTGAAGAGTTAAGAATTAAGCAAGAAGAGATAGCAAAAATATCCTTTCTCACGCTC
>Bacterial.Accessory.Probes_round_1_probe_2295
TACGTGATGAACTAGAGGTTTAAAAGAGGTTTAAAGATGAGTTTTTTAGACAAAGAGCACTCTATCGCAGACGGACAGCCTGTCACGCTGTATCAGTTCATCCGCGGCGATAACGAAAAA
>Bacterial.Accessory.Probes_round_1_probe_2296
CGCACGGGTGAAAATATCAATATCACACTACCGAGTAATAACCCTGTGGCACTGCTTTATCGCGGTATGCCGCCAAGCCAAACCGTGAAAGTCATGGTTATGCGTTTGCATTATGAGCAA
>Bacterial.Accessory.Probes_round_1_probe_2297
CGTTTGCATTATGAGCAACAAGAAATGCGCGTGGTGTGGGTGGGCACAATCATTGAAGCAAAACGTCCTGATGTGCATAAAACGCAACTTATCTCGGCTGGGCTTTCAGCCACGATGGAC
>Bacterial.Accessory.Probes_round_1_probe_2298
CAGTGGCAGGGCTTACGATTAGTGCGATGGACGGTGTGATGATTGTAGTCAATGTGCCCGATGATTTGCCGGAAGGCTGGTTTAATGCCGGTTTTATTGAGTGGATTGACAGTGACGGGG
>Bacterial.Accessory.Probes_round_1_probe_2299
GGATTGACAGTGACGGGGTGCGTGAAGTGCGCGCGGTTAAAACACATAAAAACAACCAGCTCACACTACTTGGTGGCACACAGAAACTCTCTGTCGGCACAGTGATTAAAGCGTATCCCG
>Bacterial.Accessory.Probes_round_1_probe_2300
TGATTAAAGCGTATCCCGGTTGCGATGGTAGACCTGTTACTTGTTTGAAAAAGTTTAACAATATGCTCAATTTTGGCGGCGTCCCGCACATGCCGAATAAATCCCCGTACGACGGTTCAA
>Bacterial.Accessory.Probes_round_1_probe_2301
CCCCGTACGACGGTTCAAGAGTATTTTAAATAAGAGGAGGTTGATATGTTTGCAGCAATTGGTTGGGCGATTGTTCGTGCGGTAGCCGTCATGGCAATCAGTTATTTAGTCAACACCGCA
>Bacterial.Accessory.Probes_round_1_probe_2302
TATTTAGTCAACACCGCACTCGCTCCACGTCCGCGCACGGGGCAAAGCATCGAGGCAGTATCAAGCGAGGAATGGAACTTCCCGCAAGTGGATGAAGGTATTCCGCAATGCGTGTTTTTC
>Bacterial.Accessory.Probes_round_1_probe_2303
CCGCAATGCGTGTTTTTCGGTGATTGCTGGACAGAAGACTGGCAAGTATTAGCTTACGGTAACTACCGTTCAAGCCCGATTAAGAAGGGGTAAATAATGGAAAAGTTGATCATTACAATG
>Bacterial.Accessory.Probes_round_1_probe_2304
AAGTTGATCATTACAATGCAAGACATGCGTCGCGTCGGTTTTTGTGCATCGGGCGTGGAAACATTTTTTAAACGCGAAAACTTAGATTTTAACGACTTTTTACAAAACGGCATTGAGGCA
>Bacterial.Accessory.Probes_round_1_probe_2305
CAAAACGGCATTGAGGCACAGACACTATTAAATACAGGCAGTGTGTTTGCCCGTAAATGTGTGGCAGAAGCTGAAAAAGCAAGAGGTGAATAATGGGTGGTAAAAGACGTGGCGGCGGTC
>Bacterial.Accessory.Probes_round_1_probe_2306
AAAGACGTGGCGGCGGTCCGGTTACAGTTGGCTACAGATACTATTGGGATATTCAATCGGGCATTGGGCGCGGACCGGTGGATGAAATTGTGGAAATCCGTGTAGATGATAAAACCGCGT
>Bacterial.Accessory.Probes_round_1_probe_2307
GCTTAATTCGGCATTAAGTGGAAAAGGACGTAAAAAAAGAACAAGGCAGCAACAAGTCGAGCAAAGCACCTTTTTCTCAAACGGTGATATTAGCGCAGGTAATGTCAGTCCCGAGGATGT
>Bacterial.Accessory.Probes_round_1_probe_2308
CCAGAGCAAGAAGAAAACGTGCGTCAGATTCACGCCATGAATCCTGCGCATATTTTGGTTGAGTGTGCAACAAACAAGAGCTGGGGCGGGAAAAAAGACATTACGGAATTGGATATAGAA
>Bacterial.Accessory.Probes_round_1_probe_2309
TCGTGCAACAAATTATCGACCACATCGGTGCGGTGCAATACGAAGATGTTAAAACGGGGAAATACGCCGTTAAACTCATTCGTAACGACTATAAAGTCGATGAGTTGCACACCTTTAACT
>Bacterial.Accessory.Probes_round_1_probe_2310
CGTTTGATTTAGCCGCACGTGTTGCACAGCGCGATTTAGAGATTGTGGCAAGTAGTTTGACGCGGCTTAAAATCGTCTTTGACATGCGTGCGAGTGAACTCACACACGGCGATGTATTTA
>Bacterial.Accessory.Probes_round_1_probe_2311
CACACGGCGATGTATTTAAAGTGAGTCTTCCCGACCGCGGCATTGAAAGCGCGGTATTTCGTGTGAGTCACATCGAAAACGGCAACGAAGGTGAGTTTATTGTCACCTGCATGCAAGATG
>Bacterial.Accessory.Probes_round_1_probe_2312
TAGTTCAGCATTTATCATCAGCTGGGCGCATCGTGACCGCGATGTACAAGCGGATAATCTGATTTCACACACAGAAGACAGCACGATTTTGGGTGATGGCGTCAGTTATGAAATCGCATT
>Bacterial.Accessory.Probes_round_1_probe_2313
CAGTTATGAAATCGCATTATTGAATGATGACACCGTTTTGCGCACTATCTCGACAACAGATAGCCAGTTTAGCTATCCGGACCCGCAAAAAGTGGTGGGCGAAGAGTTTAATAAAATGAC
>Bacterial.Accessory.Probes_round_1_probe_2314
AGAGTTTAATAAAATGACGCTTTGCTCGGTAAAAAACGGCTTAAAAAGCTTGTTTAACTATACTTTCAGCGTTGCGGGCGCCATGCAACTATTATATGGCTGGAACTACGCAGAGGAGTT
>Bacterial.Accessory.Probes_round_1_probe_2315
GAACTACGCAGAGGAGTTCACGCAAGGTGAGTCGCTTATTTATCACTATAACGATAGTGATATGCCCGGCGGAAAATACATCATGCTTTCATCAAATGCAGATCAGCATTCTGCGATTTA
>Bacterial.Accessory.Probes_round_1_probe_2316
AGTTGAAGGTGAATTACCGGAAGGTGTCACAGAAATCAGGTTCAAAATCAACGTAATCGGCACAATAAGAAATAATGCGATTGCATTTAAAGATATTGTTGTGAAGGGAGGTGAATAGGA
>Bacterial.Accessory.Probes_round_1_probe_2317
GAAGGGAGGTGAATAGGAAAAGAAGACGAAATCAAACATCTAATAAGCACACATTAACTTTAATAAAAATAAGGAGCAAATATGAAGAATAAATTAACGCTAGAAGATATCAAATCTGTC
>Bacterial.Accessory.Probes_round_1_probe_2318
GAAGATATCAAATCTGTCATTGTTAAAGCCGAATATCATCGTTTAACAGATAAGCTAACCACTTGCGTGTTAACACTAAAAAATGGTTATACAGTGACGGGAGAAAGTGCTTGTGTTGAC
>Bacterial.Accessory.Probes_round_1_probe_2319
GAAAGTGCTTGTGTTGACTCTTCAAATTATGTCAAAGAAATCGGTGAGAAAATCGCATACGACAATGCAGTAAGTAAGGTTTGGACTTTAGAAGGTTATTTATTGCAACAAAAGTTATTT
>Bacterial.Accessory.Probes_round_1_probe_2320
TTGCAACAAAAGTTATTTGAAAATCAAAACAGTTAAACACGGGTAGCGAGCACACTTTGCGCAGCGTGCTCGCCTTATCACCCACAGAACGCACCTGTAGGCAATAACTATTGCTAGACC
>Bacterial.Accessory.Probes_round_1_probe_2321
AATAACTATTGCTAGACCCGCGGTCTCAGCCAAGACATGTAAAGTCTAGCGCATTTTTTCAGTATGTGAAAGAGGCTTACAGTATATGAAAAACAATCAATCATTTTATAAACAAGCGCC
>Bacterial.Accessory.Probes_round_1_probe_2322
ATTTTATAAACAAGCGCCGCTCCCATTCGTTGGACAAAAACGACTCTTCTTAAATCATTACATCAATATCATTAACGAACACATTCCTGATGACGGTGAGGGATGGACGATTATTGATGC
>Bacterial.Accessory.Probes_round_1_probe_2323
TGCTTGAAACGAAAACACATAACTGGGAGTCATTTACAGATTATAAGAAGATAAGCATTAATACTTCTACAAACTATAGTGGCAAGTATGAAGATAATTTAGTTTATAAGTTCTAAAGCT
>Bacterial.Accessory.Probes_round_1_probe_2324
TTTATAAGTTCTAAAGCTAAATACACAAAGTTTATCTATGAGAAATTTGTGAATAAAGTATGCCAATTTCTATATAGAAATGACGTTGCAATATCAACAAAAAAGAGAAACTAATAAATG
>Bacterial.Accessory.Probes_round_1_probe_2325
TTTAACGGAAGGTAGTGAAGCAAAAGCGATCTTAAATCAGGTGACTGGACCGGATGCCAGTAAAATTGAAGGCGCCCTTGAAATTTTAGGGCAAAAAGCCGATTTGGTGATTGCGAACCA
>Bacterial.Accessory.Probes_round_1_probe_2326
TTTGGTGATTGCGAACCAAAATGGCATTGTGCTTAATGGGGTAAAAACCATTAATGCCAATCGTTTTGTGGCAACAACCAGTAGTACTATTGATCCTGAGCAAATGCAGTTAAATGTCAC
>Bacterial.Accessory.Probes_round_1_probe_2327
AATGCAGTTAAATGTCACGCAAGGTACAGTGACAATTGGGGTGGATGGATTTGCCACAGATGGCTTACCTTATTTGGATATCATTGCCAAAAAGATTGAACAAAAACAAGCGATTACAAA
>Bacterial.Accessory.Probes_round_1_probe_2328
AAAACAAGCGATTACAAAAGAAAGAACAGGAAATTCCGAAACCGATATCACTTTTGTCGCAGGTAACAGTAAATATGATTTAAATACACATCAAGTGACAGAAAAGCATACCGCTGAGGC
>Bacterial.Accessory.Probes_round_1_probe_2329
AAAGCATACCGCTGAGGCACAAGGTGAAATTGCGATTAGCGGTGCAAGTACCGGTGCAATGTACGGTAAAAATATCAAATTAATCGTAACGGATAAAGGCGCTGGGGTAAAACATGATGG
>Bacterial.Accessory.Probes_round_1_probe_2330
TGGGGTAAAACATGATGGCATTATTTTATCTGAGGCGGATATTCAAATTGAAACCCATGAAGGCGATGTTGAATTAGGCAATACAAAAAATAATCAGAATGAGAATTATGCCAAAGTTCA
>Bacterial.Accessory.Probes_round_1_probe_2331
CAAGCACAAGAAACAACAGTAAGACAAAATGCGAAATTAACTGCCAAAACGAGTGCCAAAATTGCAGCAAGTAAGAGTGTGAATCTTGAAGATAACGCGAAACTTATTGCTAATGAGCTG
>Bacterial.Accessory.Probes_round_1_probe_2332
AAAGAAATCTATGCGTCTAGCGAACTTGATATTAAAACCAAAGGTCGTGATCTTTTACTTGAGGATGGGGTTAATCAACCACTGAGTTTCTTAAAAGGCGCTTCATTGTTAGCGCCGGGG
>Bacterial.Accessory.Probes_round_1_probe_2333
AAAAGTTTGAATCTGAGCGCGAAAAGAGGAGAAAACCAAGGAGGATATCTTATTAATCAAGGTAAGAGTTTACTCCATTCTGAAGGCGCCATGAACCTCACAGCGGATCGCACGGTGTAC
>Bacterial.Accessory.Probes_round_1_probe_2334
GCGGATCGCACGGTGTACAATTTAGGGAATATTTTTGCTAAAGGTGACGCGACGATCAATGCAAATGCGTTAATTAATGATGTTACTCTCACAGGTCGTCTTGAGTATCAAGATCTGAAA
>Bacterial.Accessory.Probes_round_1_probe_2335
GAGTATCAAGATCTGAAAAAAGATTATACGCGTTATTATCGTATCAATGAAACGGCAAAACATGGTTGGCATAAGAACTTCTATGAATTAAACGTCAACGTAAAAGAAATCGACAAGCCC
>Bacterial.Accessory.Probes_round_1_probe_2336
AAAGAAATCGACAAGCCCGTTGTTGAGGTGCAACAACTTGGTTCGCTTCGTACAGACGGTAATTTGATCTTTAACTCGAAAAGAGATAATGAAAGAGGTTTCTCCAGTATTACGAATCAT
>Bacterial.Accessory.Probes_round_1_probe_2337
TCCAGTATTACGAATCATGGTGTGATTAATGTGAAAGGCACTTTCCGTTCTGATGCAGATGAAATTGTCAATGAAATGAAACTGCTTAAATTTGACGCATTATCACATTTCTTCCAGCAA
>Bacterial.Accessory.Probes_round_1_probe_2338
TCACATTTCTTCCAGCAAGAAGCGGATGTGACTATTCACTACAAACCTTATACTCGTCATATTTTCTTTCGATTAGGGAATACGGAAAGAAATTTTAAAACCTTTGGTGATTTTCTCGAT
>Bacterial.Accessory.Probes_round_1_probe_2339
TTTGGTGATTTTCTCGATGCGTTATTATCGCCATCGCCAATTATTAAAGCGAATCTCTATTCAGCAGAGAACTTCAGTGCGTATAAGTTATTACAACAAGTAAGACACTCTCCAATGTTA
>Bacterial.Accessory.Probes_round_1_probe_2340
AGACACTCTCCAATGTTACAGAAAGGGATGGTGGCTGCCTTTGGGGAAAACTGGCATCAACTTTCTCATGAACAAATGACACAACGTTGGAAAGCCTTTAAACAAAATCCGACCAGTTTT
>Bacterial.Accessory.Probes_round_1_probe_2341
CAAAATCCGACCAGTTTTGTGTATTACCCTGAGCAAAAAGCCAAAATTTTGGCGGGCAGCTTAGCACTCAAAACAAACAGCTTACAAAATGGTGAGCGTTCTATTCAAGGCGGATTTGAT
>Bacterial.Accessory.Probes_round_1_probe_2342
ATTCAAGGCGGATTTGATGGTCAATTGCAGATCGGTAAGCATACTTTAACTCTGCCACAAAGTGAGTTTATCCCTGAAGTCGCAGATAAAGAAATTAATGATACAGGCGTTGATTTATCG
>Bacterial.Accessory.Probes_round_1_probe_2343
ACAGGCGTTGATTTATCGGCTTTATCAGAGCTTCTTGATATACCTAATTTATTTATTGATAACAGTGTACAGTTAGACAAGAAAACAAGAGAAATTGATGAAGATGAATTAAAGATCATT
>Bacterial.Accessory.Probes_round_1_probe_2344
GATGAATTAAAGATCATTGAGGGGGAGCAACCTAACTATCTTGATCCTGATGAAATCGCGAAAAATGGACGTTTGCTGAACAGTTATTTGAAAGAACTGAATGAGGAGCAATACATTGAT
>Bacterial.Accessory.Probes_round_1_probe_2345
TCGATAATCAGCTGGCGAAAAAATATAACCTAAGCAATGTCGATTTAGTCAAAAGATTGATCGACAACTCTTCTGTTGAAGCGAAAGATCTTGGTTTGAAAATAGGGGAAAGCTTAACCC
>Bacterial.Accessory.Probes_round_1_probe_2346
TAGGGGAAAGCTTAACCCAAGAACAACAAGCAAAATTAAAACAAGATATTGTATGGTATGTCAAAACGCAGGTAAAAGGCAAAGACGTCTTTGTGCCACAAGTCTACCTTGCACAATCAA
>Bacterial.Accessory.Probes_round_1_probe_2347
TCTACCTTGCACAATCAACCTTAGCTGAAGCGCAAAAATCACAAGGACGCGGTCATGCGGTGATTCATGCTCGTGATGTTGAAATTAAGGCGGGTCATGTGAGTAACAGTGGTACGTTAG
>Bacterial.Accessory.Probes_round_1_probe_2348
GTAACAGTGGTACGTTAGCAGGTGACCGCGTGAAGATTGAAGCAGAAGGCAAAATCCAAAATAAAGGCAGTATCTTAAGCCGTACAGAAACACGTTTAGTTGGACAGCAAGGGATTGAAA
>Bacterial.Accessory.Probes_round_1_probe_2349
TAAAACGCAAGCGGGTAAAAATGTCACTAATCTTGAAACGGAAGAATATACTTCACATCTGTATGGTTCAGCCCATGCAAGTGGAGGAGGACGTTCTGCGCGTTATGACTACAACAGTAA
>Bacterial.Accessory.Probes_round_1_probe_2350
TTATGACTACAACAGTAAAGAGGGTGGCAAAGCTTCTAGCAATGTACCAACCACTAACACGGGTGTGGGAGCTGAGTTAGGTTTGGCGATTCGTCATACGAAAACACAGGAAACGTTGTT
>Bacterial.Accessory.Probes_round_1_probe_2351
AACACAGGAAACGTTGTTAACCCATACTAATAGTGAGTTACAAGCTGAAAGTGGCACATTACATGTGTTAGGGAATGCGGACATTGGTGGTGTTAACATTAATAGCAACTTACCAACGCA
>Bacterial.Accessory.Probes_round_1_probe_2352
TAGCAACTTACCAACGCAGAGTAACACAAAAGGTCAGACTGACACGCCAGCAACGAATGCTAATGTTACAGCGAAAACAGCAAAAACAGATAAAACCGTTTCGCCAGTTTTATCTGCATC
>Bacterial.Accessory.Probes_round_1_probe_2353
GCCAGTTTTATCTGCATCTGATATCAATGCGTTAATGTCAGAGAAGCGTGCCGAGTTTTTTGCGCAAGAAAAACCAACACAGAAGCAAGGGTTTGAGCTATCTGCTCGCGACATTACCTC
>Bacterial.Accessory.Probes_round_1_probe_2354
TGCTCGCGACATTACCTCGACGAAACAAAAAGATGAATACGACCGTCACATTGAAAGTACCACATTAAAAATTGGTCCAGAGGCAGAAGCTCATTCTGCGATTGCCGATGCGGTAAGTCA
>Bacterial.Accessory.Probes_round_1_probe_2355
TGCCGATGCGGTAAGTCATTTAGCCAAACAGTTTATTGATGCGCAAAATGGGATTAAACAAGACGGTACGGTCGTGTTACAGCAGGCAAGTGATGTCTTGAATGTGATAACGGGGGATTT
>Bacterial.Accessory.Probes_round_1_probe_2356
TGTGATAACGGGGGATTTAGTTGGTGGCTCAGTGAAAGGCGCATTTGAACGCACGAAAGAAATAAAACACCTAACCGAATCTAGCGATATTCGTACGAAGTTAGGAGGGAATTTGGTGCT
>Bacterial.Accessory.Probes_round_1_probe_2357
AGGAGGGAATTTGGTGCTTTCTGCGCGTGAAGGCAGTATTCATCTGAAAAATGTAGAGAGTGCAGAAAAAAACAATTTAACCCTAAAAGCGAAACAAGATGTGAATATCCAAGCCGGTGA
>Bacterial.Accessory.Probes_round_1_probe_2358
GAATATCCAAGCCGGTGAGAAAGACAGCCAATCAGACGAAAGATTGTCTAGAGTGAAAATTTATGGTGGAGCAAATGCGGGCTGTAGTGCCATTAATGCGGGATGTACGGCAGGTGTATC
>Bacterial.Accessory.Probes_round_1_probe_2359
ATTGAAGCTGGTGGCGATCTTAACTTAGAAAGTTCGAATATTCATGCGGACAAGCTTGACTTGCATGTCAAAGGGAAAACGAACATCATTTCGAAGCAAGATACGTTACACAGAACGCAG
>Bacterial.Accessory.Probes_round_1_probe_2360
TGAAACGCTTGATATTGTGGAACTGGGTAAGAAGGCGAAAGAGAAATTGTCTCCAGCTAAAGAAGATAACGCGACAACCGATGCCGCTGACGACAGCAGTACTCACGTATATGAAGAAAT
>Bacterial.Accessory.Probes_round_1_probe_2361
TACATCTCATGCGAAACGCCCTTTACCACCAATTCCAACAACGCAACCAGAGGGAGGAAATGATGTTAATGCGGATTCGTCAAGCCAACAGGCACCAGCAAGCGGATCCACATCTGAAGG
>Bacterial.Accessory.Probes_round_1_probe_2362
AAACAGGGAGAAAAGGAAGCAGAACAGCGCGAAAGTGCGGTCAATACTGAGACAGAAATTGTGAGTAAACCAGTGACAGAGCGTGTCCAACAACGTGCGTTAGTGGAGCAACCAAGAAGC
>Bacterial.Accessory.Probes_round_1_probe_2363
ACTGGATTGCGAACAAAGTCAGTAGCCAAGGTGAAGACTTCTGGAATACGATGTACGAAGGCGGTAAGAAAGGTCACTTGAAGCAAGAAGCGATTGACTCGATTAAGAAACTGCAAACAG
>Bacterial.Accessory.Probes_round_1_probe_2364
TTAAGAAACTGCAAACAGAGTTTATGCAAAGTGGCAGTGCGACGCAGCAATTCAAGTTGACTGATAATTGGTTACAAGAGCAAGGCGTAGTACCGAAAGAGAAAAAAGTCGGCGATTTGA
>Bacterial.Accessory.Probes_round_1_probe_2365
ATTTGTAATATATACCGCGAGTGCAAAGGCATTCGCGGTTTTTTTTATCGTGTAGAAACAATAAAAAAGAGTGGCTTTACCACTCTTTTACACAAGGTCGGAAACTTAGTTATTCGTCCA
>Bacterial.Accessory.Probes_round_1_probe_2366
AACTTAGTTATTCGTCCATATAACCTAAGCTACGTAAGGCGCGTTCATCATCCGCCCAACCTGATTTGACTTTCACCCACAGCTCAAGGTGGACTTTATTATCAAACAAGCGTTCCATAT
>Bacterial.Accessory.Probes_round_1_probe_2367
TTTTTCACGGATGATTTCGGATGCCATAAAGCGTTGTGAACGATCAGTCACGTATTCTTCAGGGAAATGATGCGTACCTTCATGTAAAGATTCACGCACAATTTTTTCTAATTCTGCGAC
>Bacterial.Accessory.Probes_round_1_probe_2368
TTTTTCTAATTCTGCGACATTTTTGCCACCTTGTGCCGAAATTGGGACCACGTGAGCAAAGTCAAATTTACTGGTCAGCTCGGTAATAAATGGTAGCATCTCTTCTTTGTTTTTGATGTT
>Bacterial.Accessory.Probes_round_1_probe_2369
TTCTTTGTTTTTGATGTTGTCAATTTTATTAATTGCGAGCACCACGGGGGCTTTCGCCGCACGCAATTTATTGAGCACCATTTCATCATCTTCATTCCAATGCGTACCATCTACCACAAA
>Bacterial.Accessory.Probes_round_1_probe_2370
CGTACCATCTACCACAAAGATAATCAGATCCACATCACCAATTGCACTGCTTGCTGCACGGTTCATTAAACGATTAATCGCACGTTTTTCTTCAATATGTAAGCCCGGTGTATCAACATA
>Bacterial.Accessory.Probes_round_1_probe_2371
AACTTCTCAATAACTTCTTTTATTGAGTTAAGGGTATTATAAATTTATTAACGCAAAAAATTCAAAAAGTATACTTAAGAAAGTTGTATTGGTAATAACATTTGATTTTATCTATCTCAT
>Bacterial.Accessory.Probes_round_1_probe_2372
TGATTTTATCTATCTCATTGATTTTGATTCTTCTACTTAATAATTCTTGAAAGAAAATTAAAGCCTTATAATATAAGGCTTTAATACAGTTTTTAATTAGTTATAGTGCTCTTGTTAAGC
>Bacterial.Accessory.Probes_round_1_probe_2373
ATAGTGCTCTTGTTAAGCGAGGCTTTGTGAAAAGAGGAGGCATGAAGAGTGCTAACATGTTTCCTGTTTTACTAACATATTCCACAAAAGGATTAATAGCCCGATTTCTTTGAGCTATTT
>Bacterial.Accessory.Probes_round_1_probe_2374
GATTTCTTTGAGCTATTTCTAAAGCCCAATCATCTACAGGTAGTATCAGGATAGTTGTATCTAATTGGTCGTGTACAAATTGTAAATGTGAAGCATCCACGGCAAACTCTTTACCAGCAA
>Bacterial.Accessory.Probes_round_1_probe_2375
TAACTTAAATTGCTTTAATCCAAGAATCTTACCTTGTGGAGGAGTTAAGACTTGCCAATTTTCTAACTCTGTAACTTCAATAGGAACTCTGCTTGAAGCTACATCTGGAAGAAATTGCCA
>Bacterial.Accessory.Probes_round_1_probe_2376
ATCTGGAAGAAATTGCCATGCACCATCGCTATCTACTACAGTTGCTGGTATTTTTAAATATTGAACTAGTCCTGGCATAGGACGACCTGTCCCAGGCGTGCTGTTGAGCAGAGAACTATC
>Bacterial.Accessory.Probes_round_1_probe_2377
TTAATATCTCCTTTATCTAAGTTAAATAACATGGCATCAAGTGTTTTCCATTCATTACTTCCTTGTAAGAATTGAGAGATTTCTTGTTGCACAATATCATACGGTAAATCAGATATAGCA
>Bacterial.Accessory.Probes_round_1_probe_2378
GGTAAATCAGATATAGCAATTTCGGTTAGTCCATTATCAATGAATGTGGTTAGATTATTTAGGAAAAAGTCAATACTTTTTGAAGAGTTTTGGAATGCCACACCTCTATAGGTATTCATA
>Bacterial.Accessory.Probes_round_1_probe_2379
CCTCTATAGGTATTCATACATTTTTCTATGCGTTCATTAATAGACATTGCAGCAAATTGTTCATCATAATTAATATCTCCATAAATAGCATCCCAAGGTGTATAATCAAAACTTTCTGTA
>Bacterial.Accessory.Probes_round_1_probe_2380
TAATCAAAACTTTCTGTAAGTAACATCGTATTTTCCATTAAGGATAGTCGATCAGAAACAAGAGTATTGAAAAAGTTACGTGTGGCAAAGGCCTGCTCAAATCCTAAATCACCTTGTACT
>Bacterial.Accessory.Probes_round_1_probe_2381
CCTAAATCACCTTGTACTTCTTGAAGCATACTGAAAAAAGTGAAAGGATATAATTCATAAGGCCCTCCAACCTGGTTTGAATATGGAGAAATGCTGTAAAACATTTCTTCATAGCTATGT
>Bacterial.Accessory.Probes_round_1_probe_2382
ATTTCTTCATAGCTATGTCCAATATAAAGGCTATTTTCTATGATACGACACTTACTTAACATCCCCTTGCTTTGCGATTCACGTAACAAACCAGGCAGTAATGCGCTATTACTTCCTTCG
>Bacterial.Accessory.Probes_round_1_probe_2383
GCGCTATTACTTCCTTCGTTCCAGCTTTCATAAGCAGGAAGTTCCCAGTAATTTGTCTGTATTTTATCAAATACAGATATGTCTTCTATTACATATTTTACAGGAAAGTCTATTGCCTCT
>Bacterial.Accessory.Probes_round_1_probe_2384
GGAAAGTCTATTGCCTCTGGAATCGCACCAGCATATCCGCGAAAAGGCGCTGAAATTACTGTATCTTGCAAGGCAAAGCGTATTAAATCAGCCGTGCTTTCACTGGTTTTTCCAGCCATT
>Bacterial.Accessory.Probes_round_1_probe_2385
CTGGTTTTTCCAGCCATTTCATTCATGGCTGTACGAAGTAAAAATCGAGCGGCACCAGAACCTTTGTTAGGAATCTGTAGTATTTGTTTTTTTAATGCTTCCATTTCAGGAAGATAAAGC
>Bacterial.Accessory.Probes_round_1_probe_2386
ATTTCAGGAAGATAAAGCGCTTTTTCTAATTGAGTACGCAGTTCACGAAAAGCATTCAAACGCTCTGAAGAAGGTTGCGATTCTTCATAAAGATCAATAAGCTCCATGAGTTCATGCATT
>Bacterial.Accessory.Probes_round_1_probe_2387
TTTCCTCCTAATCTTCGTAACACAACTAAAGGTTGATTTTCATTGTTAAGACGTACCAGACGAATTTTATGTAAATTTTCGTCAGTAATTTCTCGAGGAGGATCATCAGGTGAGATAGAA
>Bacterial.Accessory.Probes_round_1_probe_2388
[truncated: 2,668,186 more chars]
